# Supplementary material for: Evaluation of sodium deoxycholate as solubilization buffer for oil palm proteomics analysis
Source: PLoS One. 2019 Aug 15;14(8):e0221052. doi: 10.1371/journal.pone.0221052 (PMC6695131; doi:10.1371/journal.pone.0221052)
Supplement: S1 File — (XLSX) [file pone.0221052.s004.xlsx]

## Sheet: Buffer A
Modifcation profile of peptides identified from Buffer A
Checked	Confidence	Annotated Sequence	Modifications	Modifications in Master Proteins	Contaminant	Qvality PEP	Qvality q-value	# Protein Groups	# Proteins	# PSMs	Master Protein Accessions	Positions in Master Proteins	# Missed Cleavages	Theo. MH+ [Da]	Found in Sample: [S13] F13: Sample, 1, D	Found in Sample: [S14] F14: Sample, 2, D	Found in Sample: [S15] F15: Sample, 3, D	Found in Sample: [S16] F16: Sample, 4, D	Confidence (by Search Engine): Sequest HT	Percolator q-Value (by Search Engine): Sequest HT	Percolator PEP (by Search Engine): Sequest HT	XCorr (by Search Engine): Sequest HT
FALSE	High	[R].YCFAWGCCPLEGATCCEDHYSCCPHDYPICNVR.[E]	8xCarbamidomethyl [C2; C7; C8; C15; C16; C22; C23; C30]; 1xDeamidated [N31]		FALSE	1.27442e-08	0	1	1	2	XP_010927504.1	XP_010927504.1 [400-432]	0	4215.58	Not Found	Not Found	High	Not Found	High	0	1.297e-13	4.72
FALSE	High	[R].YCFAWGCCPLEGATCCEDHYSCCPHDYPICNVR.[E]	8xCarbamidomethyl [C2; C7; C8; C15; C16; C22; C23; C30]		FALSE	4.77954e-11	0	1	1	8	XP_010927504.1	XP_010927504.1 [400-432]	0	4214.59	High	High	High	High	High	0	1.154e-16	6.49
FALSE	High	[K].AVVITSPGSPEVLQAQEVDDPAVGDDEVLIEVAAAALNR.[A]	3xDeamidated [Q14; Q16; N38]		FALSE	0.135726	0.00203038	1	1	1	XP_010921987.1	XP_010921987.1 [3-41]	0	3960.98	Not Found	Not Found	High	Not Found	High	0.0005059	0.02512	1.04
FALSE	High	[K].ELSADEVGNTAAFLVSPLASAVTGSVVYVDNGLNTMGLATDSPTLAV.[-]	3xDeamidated [N9; N31; N34]		FALSE	0.239278	0.00558894	1	1	1	XP_010928434.1	XP_010928434.1 [338-384]	0	4640.27	Not Found	High	Not Found	Not Found	High	0.001499	0.06793	2.11
FALSE	High	[R].GSSPAEVLGTNYKTILKPALSALAEDTK.[K]	3xCarbamidomethyl [K13; K17; K28]; 1xDeamidated [N11]		FALSE	0.301074	0.00908622	1	3	13	XP_017702239.1	XP_017702239.1 [387-414]	1	3046.59	High	High	High	High	High	0.007723	0.2967	2.37
FALSE	High	[K].KMDATAEELTEEKALAYSCLS.[-]	3xCarbamidomethyl [K1; K13; C19]		FALSE	0.0928223	0.000517009	1	1	9	XP_010920478.1	XP_010920478.1 [312-332]	2	2474.14	High	High	High	High	High	0.003419	0.1496	2.77
FALSE	High	[R].GNPTVEVDCCLSDGSFCR.[A]	3xCarbamidomethyl [C9; C10; C17]		FALSE	7.48754e-07	0	1	1	3	XP_010907928.1	XP_010907928.1 [17-34]	0	2072.85	High	High	Not Found	High	High	0	8.759e-11	3.86
FALSE	High	[K].AGNCNTENNSECCQAGR.[K]	3xCarbamidomethyl [C4; C12; C13]; 1xDeamidated [N]		FALSE	6.09269e-06	0	1	1	3	XP_010933166.1	XP_010933166.1 [42-58]	0	1942.71	Not Found	Not Found	High	High	High	0	8.055e-08	4.21
FALSE	High	[K].AGNCNTENNSECCQAGR.[K]	3xCarbamidomethyl [C4; C12; C13]		FALSE	3.27298e-07	0	1	1	4	XP_010933166.1	XP_010933166.1 [42-58]	0	1941.72	High	High	High	High	High	0	3.244e-10	4.8
FALSE	High	[K].IDCPYPCNPTCVNREID.[-]	3xCarbamidomethyl [C3; C7; C11]		FALSE	0.0113739	0	1	1	1	XP_010911666.1	XP_010911666.1 [372-388]	1	2122.9	Not Found	Not Found	High	Not Found	High	0	0.000427	1.89
FALSE	High	[K].TECPQAYSYAHDDTSSTFACPTGANYLVTFCP.[-]	3xCarbamidomethyl [C3; C20; C31]		FALSE	0.00757515	0	1	1	2	XP_010933187.1	XP_010933187.1 [210-241]	0	3631.51	High	Not Found	Not Found	High	High	0	0.0002219	3.4
FALSE	High	[K].SLCPNAFSYPDDYTNTQFTCPGGSNYQVTFCP.[-]	3xCarbamidomethyl [C3; C20; C31]		FALSE	0.159991	0.00350129	1	1	6	XP_010911267.1	XP_010911267.1 [196-227]	0	3708.54	High	High	High	High	High	0.002169	0.1013	2.53
FALSE	High	[R].LGNPPQPLLLAVDTSSDVAWLPCSGCTGCPYSAAASPFDTSR.[S]	3xCarbamidomethyl [C23; C26; C29]; 1xDeamidated [N/Q]		FALSE	3.35155e-06	0	1	1	2	XP_010938557.1	XP_010938557.1 [110-151]	0	4437.05	Not Found	Not Found	High	Not Found	High	0	9.606e-10	4.26
FALSE	High	[R].LGNPPQPLLLAVDTSSDVAWLPCSGCTGCPYSAAASPFDTSR.[S]	3xCarbamidomethyl [C23; C26; C29]		FALSE	2.3632e-06	0	1	1	4	XP_010938557.1	XP_010938557.1 [110-151]	0	4436.06	High	Not Found	High	Not Found	High	0	6.706e-10	4.9
FALSE	High	[K].AAGASPSVPPLPTNRIVLGCGAASLDYLATVAAFPKPDDK.[I]	3xCarbamidomethyl [C20; K36; K40]; 1xDeamidated [N14]		FALSE	0.217359	0.00510898	1	3	1	XP_017698245.1	XP_017698245.1 [110-149]	1	4123.12	Not Found	High	Not Found	Not Found	High	0.00117	0.05732	3.19
FALSE	High	[R].SCCPSDYPICDTSGNR.[C]	3xCarbamidomethyl [C2; C3; C10]		FALSE	4.25355e-07	0	1	1	5	XP_010923265.1	XP_010923265.1 [390-405]	0	1888.73	High	High	High	High	High	0	1.901e-09	4.05
FALSE	High	[K].ECPQAYSYAYDDSSSTFTCPNGANYLITFCP.[-]	3xCarbamidomethyl [C2; C19; C30]		FALSE	0.00288102	0	1	1	8	XP_010933188.1	XP_010933188.1 [211-241]	0	3599.47	High	High	High	High	High	0	0.0002803	3.3
FALSE	High	[R].AEFNEMFNEAMASDAR.[L]	2xOxidation [M6; M11]		FALSE	2.07776e-06	0	1	1	9	XP_010916034.1	XP_010916034.1 [167-182]	0	1864.75	High	High	High	High	High	0	1.132e-07	3.62
FALSE	High	[R].EMEEVEGQTEEVIFDHLHATAFQYTPLGR.[T]	2xDeamidated [Q8; Q23]		FALSE	7.06332e-05	0	2	4	1	XP_010939148.1; XP_010936330.1	XP_010939148.1 [213-241]; XP_010936330.1 [215-243]	0	3378.55	Not Found	Not Found	Not Found	High	High	0	1.248e-07	3.04
FALSE	High	[K].MTEEIGEQVQIVGDDLLVTNPTR.[V]	2xDeamidated [Q8; Q10]		FALSE	6.41329e-05	0	1	2	1	XP_010933076.1	XP_010933076.1 [315-337]	0	2559.25	Not Found	Not Found	High	Not Found	High	0	1.072e-07	4.27
FALSE	High	[R].LSLMTNAQGQVIESLLPVLDNFER.[A]	2xDeamidated [Q8; Q10]		FALSE	3.03134e-05	0	1	1	1	XP_008810324.1	XP_008810324.1 [124-147]	0	2689.38	High	Not Found	Not Found	Not Found	High	0	3.229e-08	4.55
FALSE	High	[K].LTEEIGQQVQIVGDDLLVTNPTR.[V]	2xDeamidated [Q8; Q]		FALSE	0.00477099	0	1	1	2	XP_008791284.1	XP_008791284.1 [315-337]	0	2540.31	Not Found	Not Found	High	Not Found	High	0	0.0001055	2.4
FALSE	High	[K].TMAITDQATALVQSGVPVIGLAAGEPDFDTPAAIAEAGINAIREGYTR.[Y]	2xDeamidated [Q7; Q13]		FALSE	0.0601054	0.000267242	1	2	1	XP_010911889.1	XP_010911889.1 [101-148]	1	4844.43	Not Found	Not Found	Not Found	High	High	6.634e-05	0.006393	2.46
FALSE	High	[K].AMLQDIAILTGAEFQASDLGLSIENASVEQLGTAR.[K]	2xDeamidated [Q4; Q15]		FALSE	0.0533576	0.000267242	1	2	1	XP_010940621.1	XP_010940621.1 [324-358]	0	3634.82	Not Found	Not Found	Not Found	High	High	3.345e-05	0.00525	1.62
FALSE	High	[R].LAIQNGAAGIIVSNHGAR.[Q]	2xDeamidated [Q4; N14]		FALSE	0.0183366	0	1	5	1	XP_010907304.1	XP_010907304.1 [240-257]	0	1763.94	Not Found	High	Not Found	Not Found	High	0	0.0009253	2.54
FALSE	High	[K].NPAYPDTLYVDPLIGPDTVSTMPDQALQAFIDHGTVSR.[T]	2xDeamidated [Q25; N/Q]		FALSE	7.16141e-05	0	1	5	2	XP_010911579.1	XP_010911579.1 [310-347]	0	4116.97	Not Found	Not Found	High	Not Found	High	0	1.283e-07	3.43
FALSE	High	[K].TPGHPENFETPGIEVTTGPLGQGIANAVGLALAER.[H]	2xDeamidated [Q22; N26]		FALSE	8.72061e-06	0	1	2	1	XP_008813030.1	XP_008813030.1 [181-215]	0	3515.77	High	Not Found	Not Found	Not Found	High	0	4.408e-09	3.88
FALSE	High	[R].FQGGSPYIYPLYGLGELPQAFAR.[L]	2xDeamidated [Q2; Q19]		FALSE	0.0822827	0.000517009	2	7	2	XP_010908336.1; XP_010930327.2	XP_010908336.1 [218-240]; XP_010930327.2 [218-240]	0	2546.26	High	High	Not Found	Not Found	High	0.001499	0.06846	2.05
FALSE	High	[R].NFYTGDSLPLWHEELEPQNSLLDILSSSSAEPMST.[-]	2xDeamidated [Q18; N19]		FALSE	0.0405058	0.000267242	1	1	1	XP_008798167.1	XP_008798167.1 [199-233]	0	3909.79	High	Not Found	Not Found	Not Found	High	3.345e-05	0.003335	2.6
FALSE	High	[K].YIAVGNEVIPGAQAQYVLPAMR.[N]	2xDeamidated [Q13; N/Q]		FALSE	3.74523e-05	0	1	1	16	XP_010907249.1	XP_010907249.1 [116-137]	0	2362.21	High	High	High	High	High	0	4.529e-08	5.32
FALSE	High	[K].SVQGAGQDGLPQLDPQQYISTMQQVMQNPQFITMAER.[L]	2xDeamidated [Q]		FALSE	0.00167604	0	1	3	4	XP_008776174.1	XP_008776174.1 [83-119]	0	4136.94	Not Found	High	Not Found	Not Found	High	0	1.976e-05	2.48
FALSE	High	[K].YIPAAGYYILQQNSQLPMSLR.[I]	2xDeamidated [Q/N]		FALSE	0.162615	0.00350129	1	1	4	XP_010926697.1	XP_010926697.1 [177-197]	0	2428.22	High	High	High	Not Found	High	0.0008461	0.03436	1.8
FALSE	High	[K].YIPSNTFSYYDQVLDATAMLGAVPQR.[Y]	2xDeamidated [N5; Q12]		FALSE	0.0358987	0.000267242	1	1	1	XP_010917850.1	XP_010917850.1 [93-118]	0	2922.39	High	Not Found	Not Found	Not Found	High	3.345e-05	0.002757	2.64
FALSE	High	[R].DQWLNTEEFINAVAEELR.[A]	2xDeamidated [N5; N11]		FALSE	3.75977e-06	0	0	2	3			0	2179.02	Not Found	High	High	High	High	0	1.154e-09	4.19
FALSE	High	[R].DQWLNTEEFINAVAEELRAR.[L]	2xDeamidated [N5; N11]		FALSE	0.000369601	0	0	2	2			1	2406.16	High	Not Found	High	Not Found	High	0	1.762e-06	3.08
FALSE	High	[K].ELSADEVGNTAAFLVSPLASAVTGSVVYVDNGLNTMGLATDSPTLAV.[-]	2xDeamidated [N31; N34]; 1xOxidation [M36]		FALSE	0.000524131	0	1	1	2	XP_010928434.1	XP_010928434.1 [338-384]	0	4655.28	High	Not Found	High	Not Found	High	0	3.088e-06	3.41
FALSE	High	[K].ELSADEVGNTAAFLVSPLASAVTGSVVYVDNGLNTMGLATDSPTLAV.[-]	2xDeamidated [N31; N34]		FALSE	0.000428166	0	1	1	8	XP_010928434.1	XP_010928434.1 [338-384]	0	4639.29	High	High	High	Not Found	High	0	0.0002782	5.84
FALSE	High	[K].SFNTAILQR.[V]	2xDeamidated [N3; Q8]		FALSE	0.0885402	0.000517009	0	2	5			0	1051.54	High	High	High	High	High	0.0003812	0.02058	2.27
FALSE	High	[K].VSDIHTLYWEQSGNPNGHPVVFLHGGPGAGTSASNRR.[F]	2xDeamidated [N14; N16]		FALSE	1.44603e-05	0	1	1	1	XP_010924590.1	XP_010924590.1 [106-142]	1	3916.87	Not Found	Not Found	Not Found	High	High	0	9.927e-09	7.57
FALSE	High	[K].LIDDDTFTLPFWNFDSDDGMTIPEIFTNDTSSPLYNANR.[D]	2xDeamidated [N13; N28]		FALSE	7.91804e-06	0	1	1	1	XP_010921586.1	XP_010921586.1 [211-249]	0	4500	High	Not Found	Not Found	Not Found	High	0	3.786e-09	3.77
FALSE	High	[K].TLGTLFSSMMFPNRAPNDQYLYTTFVGGSR.[N]	2xDeamidated [N13; N17]		FALSE	4.86726e-05	0	0	3	2			1	3373.59	Not Found	Not Found	High	High	High	0	3.017e-07	4.22
FALSE	High	[R].NLSSTAQTTIEIDSLFEGIDFYSTITR.[A]	2xDeamidated [N1; Q7]		FALSE	0.0533576	0.000267242	1	1	1	XP_008776699.1	XP_008776699.1 [279-305]	0	3024.46	Not Found	Not Found	High	Not Found	High	3.345e-05	0.005264	1.24
FALSE	High	[KR].WVDSNIDPKTK.[K]	2xCarbamidomethyl [K9; K11]		FALSE	0.00290758	0	1	2	12	XP_010915619.1	XP_010915619.1 [238-248]	1	1416.71	High	High	High	High	High	0	0.0001189	3.01
FALSE	High	[K].LEEAAGKVHQLQDSLNRLEEK.[M]	2xCarbamidomethyl [K7; K21]		FALSE	0.17701	0.00396529	1	1	12	XP_010923044.1	XP_010923044.1 [1013-1033]	2	2521.3	High	High	High	High	High	0.00111	0.05486	2.82
FALSE	High	[R].GDSSLFGLSPALSRLLDVLVNLAQTGPVEPVGGKPSK.[S]	2xCarbamidomethyl [K34; K37]; 2xDeamidated [N21; Q24]		FALSE	0.325595	0.00974405	1	1	1	XP_008813229.1	XP_008813229.1 [336-372]	1	3835.05	High	Not Found	Not Found	Not Found	High	0.002575	0.1197	3.26
FALSE	High	[R].DTKQKGSVINISSINGLER.[G]	2xCarbamidomethyl [K3; K5]; 2xDeamidated [Q4; N15]		FALSE	0.249461	0.00629746	1	1	3	XP_010913911.1	XP_010913911.1 [150-168]	2	2175.13	High	High	High	Not Found	High	0.003711	0.1538	3.17
FALSE	High	[R].ILKSCMSGDEAYNYAR.[Y]	2xCarbamidomethyl [K3; C5]; 1xOxidation [M6]		FALSE	0.0664876	0.000517009	1	1	1	XP_017699199.1	XP_017699199.1 [886-901]	1	1950.87	Not Found	Not Found	High	Not Found	High	9.917e-05	0.007569	3.38
FALSE	High	[R].GDLGAQIPLEQVPSAQQKIVK.[LM]	2xCarbamidomethyl [K18; K21]; 1xDeamidated [Q6]		FALSE	0.00215757	0	1	4	2	XP_010923501.1	XP_010923501.1 [346-366]	1	2334.27	High	High	Not Found	Not Found	High	0	0.0003081	3.21
FALSE	High	[R].KASIKEFYAVIFPSLLQLQR.[G]	2xCarbamidomethyl [K1; K5]; 1xDeamidated [Q17]		FALSE	0.23208	0.00510898	1	5	12	XP_008806536.1	XP_008806536.1 [107-126]	2	2466.38	High	High	High	High	High	0.001286	0.06429	2.67
FALSE	High	[R].SGGSIPASCCSGVR.[S]	2xCarbamidomethyl [C9; C10]		FALSE	0.000386986	0	1	1	7	XP_010931358.1	XP_010931358.1 [46-59]	0	1394.62	High	High	High	High	High	0	1.9e-06	2.97
FALSE	High	[R].GNPTVEVDCCLSDGTFSR.[A]	2xCarbamidomethyl [C9; C10]		FALSE	1.65745e-07	0	1	2	6	XP_010933076.1	XP_010933076.1 [17-34]	0	2013.86	High	High	High	High	High	0	2.361e-10	4.25
FALSE	High	[K].SEGATFLCGGGRPQHLAK.[G]	2xCarbamidomethyl [C8; K18]; 1xDeamidated [Q14]		FALSE	0.000653502	0	1	1	5	XP_008798034.1	XP_008798034.1 [354-371]	0	1943.94	High	High	High	High	High	0	4.405e-06	4.37
FALSE	High	[K].FSSSESTCLTNCAQR.[Y]	2xCarbamidomethyl [C8; C12]		FALSE	1.18578e-06	0	1	4	3	XP_008790726.1	XP_008790726.1 [44-58]	0	1747.74	High	High	Not Found	High	High	0	1.822e-10	4.06
FALSE	High	[RK].GISACAVCDGAAPLFR.[ND]	2xCarbamidomethyl [C5; C8]		FALSE	3.76249e-05	0	1	6	6	XP_010932150.1	XP_010932150.1 [178-193]	0	1664.79	High	Not Found	High	High	High	0	4.583e-08	3.29
FALSE	High	[K].AYGSCGGCDYR.[G]	2xCarbamidomethyl [C5; C8]		FALSE	0.00268937	0	1	4	1	XP_008793242.1	XP_008793242.1 [669-679]	0	1265.47	Not Found	Not Found	High	Not Found	High	0	4.219e-05	2.06
FALSE	High	[K].GFFECTHDVTNLTCADFLRAPGVQTPVIVR.[F]	2xCarbamidomethyl [C5; C14]; 1xDeamidated [N11]		FALSE	4.33967e-11	0	1	1	3	NP_001306842.1	NP_001306842.1 [73-102]	1	3421.67	High	High	Not Found	Not Found	High	0	1.027e-16	6.04
FALSE	High	[K].GFFECTHDVTNLTCADFLR.[A]	2xCarbamidomethyl [C5; C14]		FALSE	1.32119e-09	0	1	1	22	NP_001306842.1	NP_001306842.1 [73-91]	0	2303.02	High	High	High	High	High	0	6.917e-10	6.43
FALSE	High	[K].GFFECTHDVTNLTCADFLRAPGVQTPVIVR.[F]	2xCarbamidomethyl [C5; C14]		FALSE	1.60879e-10	0	1	1	13	NP_001306842.1	NP_001306842.1 [73-102]	1	3420.68	High	High	High	High	High	0	4.838e-12	7.82
FALSE	High	[K].IVDYCPPPGCR.[A]	2xCarbamidomethyl [C5; C10]		FALSE	0.000352997	0	1	1	18	XP_010926571.1	XP_010926571.1 [92-102]	0	1333.6	High	High	High	High	High	0	1.865e-06	2.98
FALSE	High	[K].EGYVCDGDVCR.[K]	2xCarbamidomethyl [C5; C10]		FALSE	0.00342971	0	2	3	2	XP_019710017.1; XP_010937316.1	XP_019710017.1 [507-517]; XP_010937316.1 [602-612]	0	1329.52	Not Found	Not Found	Not Found	High	High	0	6.207e-05	2.41
FALSE	High	[K].SMDCPFPCDR.[T]	2xCarbamidomethyl [C4; C8]		FALSE	0.0108174	0	1	1	1	XP_019703936.1	XP_019703936.1 [390-399]	0	1284.48	Not Found	Not Found	High	Not Found	High	0	0.0003931	2.38
FALSE	High	[R].LYMCYTCPFAQR.[T]	2xCarbamidomethyl [C4; C7]		FALSE	0.000612779	0	1	2	1	XP_010911525.2	XP_010911525.2 [33-44]	0	1609.7	Not Found	High	Not Found	Not Found	High	0	3.953e-06	2.53
FALSE	High	[K].VAICELPFNPISSEVVGGVGGTCVIR.[G]	2xCarbamidomethyl [C4; C23]; 1xDeamidated [N9]		FALSE	0.00028572	0	1	1	1	XP_010905846.1	XP_010905846.1 [50-75]	0	2731.38	Not Found	Not Found	Not Found	High	High	0	1.168e-06	2.8
FALSE	High	[R].FRCPEVLFQPALIGMEAAGIHETTYNSIMK.[C]	2xCarbamidomethyl [C3; K30]; 1xDeamidated [Q/N]		FALSE	0.0508218	0.000267242	1	1	5	XP_008794560.1	XP_008794560.1 [257-286]	1	3481.7	High	High	High	High	High	0.0008741	0.03675	4.42
FALSE	High	[K].NMCGIATCASYPIVAA.[-]	2xCarbamidomethyl [C3; C8]		FALSE	0.0319477	0	1	3	5	XP_008786698.1	XP_008786698.1 [344-359]	0	1698.76	Not Found	High	High	High	High	0	0.002524	3.11
FALSE	High	[K].SYCPYCTR.[V]	2xCarbamidomethyl [C3; C6]		FALSE	0.208244	0.00466381	1	1	3	XP_010940165.1	XP_010940165.1 [39-46]	0	1106.44	High	Not Found	High	Not Found	High	0.00108	0.05306	1.78
FALSE	High	[K].NSCPCYASLR.[T]	2xCarbamidomethyl [C3; C5]		FALSE	0.00167604	0	1	4	22	AEZ00909.1	AEZ00909.1 [99-108]	0	1227.52	High	High	High	High	High	0	5.723e-05	2.71
FALSE	High	[R].THCCTEPYIIAANR.[Q]	2xCarbamidomethyl [C3; C4]		FALSE	1.34967e-05	0	1	1	1	XP_010913914.2	XP_010913914.2 [586-599]	0	1705.78	Not Found	High	Not Found	Not Found	High	0	8.919e-09	3.64
FALSE	High	[R].GPCGLSTPLCR.[L]	2xCarbamidomethyl [C3; C10]		FALSE	0.000952567	0	1	1	20	XP_010919638.1	XP_010919638.1 [90-100]	0	1217.58	High	High	High	High	High	0	2.135e-05	3.12
FALSE	High	[K].DGLMATHDEETANYFQDTDVHCVLCPR.[N]	2xCarbamidomethyl [C22; C25]		FALSE	1.8542e-17	0	1	1	7	XP_010907269.1	XP_010907269.1 [289-315]	0	3194.36	High	High	High	High	High	0	2.934e-24	10.67
FALSE	High	[K].VCPGVVSCADILEITAR.[D]	2xCarbamidomethyl [C2; C8]		FALSE	1.45163e-06	0	1	1	9	XP_010931330.1	XP_010931330.1 [113-129]	0	1859.94	High	High	High	High	High	0	4.57e-10	3.89
FALSE	High	[R].ICSATVSCADILALAAR.[A]	2xCarbamidomethyl [C2; C8]		FALSE	3.62662e-05	0	1	1	1	XP_010915489.1	XP_010915489.1 [112-128]	0	1791.91	Not Found	High	Not Found	Not Found	High	0	4.326e-08	3.58
FALSE	High	[K].ACCGGGGPYNVNLDYR.[C]	2xCarbamidomethyl [C2; C3]		FALSE	5.76566e-06	0	1	2	1	XP_008785157.1	XP_008785157.1 [298-313]	0	1772.75	Not Found	Not Found	Not Found	High	High	0	2.284e-09	3.6
FALSE	High	[K].VCGHYTQVVWRDSTHIGCAR.[V]	2xCarbamidomethyl [C2; C18]; 1xDeamidated [Q7]		FALSE	0.000841424	0	2	3	2	XP_010941968.1; XP_010941967.1	XP_010941968.1 [117-136]; XP_010941967.1 [117-136]	1	2403.11	Not Found	Not Found	Not Found	High	High	0	6.593e-06	4.83
FALSE	High	[K].VCGHYTQVVWRDSTHIGCAR.[V]	2xCarbamidomethyl [C2; C18]		FALSE	2.87553e-08	0	2	3	33	XP_010941968.1; XP_010941967.1	XP_010941968.1 [117-136]; XP_010941967.1 [117-136]	1	2402.12	High	High	High	High	High	0	4.786e-13	6.73
FALSE	High	[R].YCDILGVSYGDNLDCYNQRPFNQ.[-]	2xCarbamidomethyl [C2; C15]		FALSE	2.64714e-08	0	2	2	12	XP_010941404.1; XP_008812110.1	XP_010941404.1 [286-308]; XP_008812110.1 [297-319]	0	2811.21	High	High	High	High	High	0	3.337e-12	5.8
FALSE	High	[K].GMDSANQALLAGCSAGGLASILHCDEFR.[A]	2xCarbamidomethyl [C13; C24]		FALSE	2.75086e-12	0	1	2	4	XP_010914803.1	XP_010914803.1 [169-196]	0	2921.33	High	High	High	High	High	0	1.089e-17	7.32
FALSE	High	[K].LITPEGEQVLDCPDDAYILDVAEEAGIDLPYSCR.[A]	2xCarbamidomethyl [C12; C33]		FALSE	0.000349767	0	1	1	1	XP_010907538.1	XP_010907538.1 [62-95]	0	3836.79	Not Found	Not Found	Not Found	High	High	0	1.617e-06	2.55
FALSE	High	[R].GNLDIFSGRGPCGLSTPLCR.[L]	2xCarbamidomethyl [C12; C19]		FALSE	3.9186e-06	0	1	1	39	XP_010919638.1	XP_010919638.1 [81-100]	1	2177.06	High	High	High	High	High	0	5.837e-09	5.31
FALSE	High	[R].YVDPLSITAMACPALPLCPLAITEAER.[G]	2xCarbamidomethyl [C12; C18]		FALSE	5.98167e-06	0	1	1	3	XP_010937053.1	XP_010937053.1 [487-513]	0	2972.49	High	High	High	Not Found	High	0	4.158e-08	5.7
FALSE	High	[K].FSSPHSAGAECIDPDCSWVEQWVHR.[A]	2xCarbamidomethyl [C11; C16]		FALSE	1.4969e-08	0	1	3	2	XP_010917037.1	XP_010917037.1 [132-156]	0	2957.27	High	Not Found	High	Not Found	High	0	1.773e-12	6.36
FALSE	High	[R].YANQALLSGCSAGGLASILHCDEFR.[A]	2xCarbamidomethyl [C10; C21]; 1xDeamidated [Q/N]		FALSE	0.0294652	0	1	1	8	XP_019703936.1	XP_019703936.1 [179-203]	0	2711.26	High	High	High	High	High	0	0.001989	3.06
FALSE	High	[K].IHYMAPNIYCCGAGTAADTEAVTDMVSSQLQLHR.[Y]	2xCarbamidomethyl [C10; C11]		FALSE	1.89697e-11	0	1	4	1	XP_008803638.1	XP_008803638.1 [73-106]	0	3780.72	Not Found	Not Found	Not Found	High	High	0	3.862e-17	7.19
FALSE	High	[K].CCPPYTSADIVDYTFPETPLR.[V]	2xCarbamidomethyl [C1; C2]		FALSE	3.56911e-08	0	2	2	18	XP_010921586.1; XP_010910148.1	XP_010921586.1 [104-124]; XP_010910148.1 [104-124]	0	2502.13	High	High	High	High	High	0	6.734e-13	6.5
FALSE	High	[K].DFGSALWDMIR.[G]	1xOxidation [M9]		FALSE	0.00256874	0	1	2	1	XP_010927880.1	XP_010927880.1 [259-269]	0	1326.61	Not Found	Not Found	High	Not Found	High	0	3.908e-05	2.65
FALSE	High	[RK].SENAVQANMELEFQR.[N]	1xOxidation [M9]		FALSE	0.000124332	0	2	4	1	XP_010918136.1; XP_010929878.1	XP_010918136.1 [231-245]; XP_010929878.1 [248-262]	0	1781.81	Not Found	High	Not Found	Not Found	High	0	3.089e-07	2.56
FALSE	High	[K].ALGLQHEMDR.[K]	1xOxidation [M8]		FALSE	0.253246	0.00652813	1	1	2	NP_001304804.1	NP_001304804.1 [255-264]	0	1185.57	High	High	Not Found	Not Found	High	0.001644	0.07557	1.63
FALSE	High	[K].LLAVDIPMAAGPDQR.[L]	1xOxidation [M8]		FALSE	0.00181213	0	1	1	3	XP_010938050.1	XP_010938050.1 [339-353]	0	1582.83	Not Found	High	High	High	High	0	2.421e-05	3.28
FALSE	High	[R].NVLVGDYMPSLAFTGNTR.[V]	1xOxidation [M8]		FALSE	7.44772e-08	0	1	1	12	XP_010926169.1	XP_010926169.1 [105-122]	0	1970.96	High	High	High	High	High	0	4.119e-11	4.9
FALSE	High	[R].AIELADPMENAGAALIR.[E]	1xOxidation [M8]		FALSE	2.63694e-07	0	2	9	12	XP_010918679.1; XP_010940621.1	XP_010918679.1 [100-116]; XP_010940621.1 [96-112]	0	1770.91	High	High	High	High	High	0	6.181e-10	4.39
FALSE	High	[R].TAGPPVVMNPISR.[Q]	1xOxidation [M8]		FALSE	0.0096509	0	1	3	1	XP_019709224.1	XP_019709224.1 [139-151]	0	1354.71	Not Found	Not Found	Not Found	High	High	0	0.0003274	1.96
FALSE	High	[R].IVDPDTGMSLPVNR.[T]	1xOxidation [M8]		FALSE	0.000346566	0	1	2	1	XP_010943943.1	XP_010943943.1 [382-395]	0	1529.76	Not Found	Not Found	Not Found	High	High	0	1.587e-06	3.31
FALSE	High	[R].HGPSLMPGGHLQAYHNVQDVLAR.[V]	1xOxidation [M6]		FALSE	1.53284e-07	0	2	3	2	XP_010905189.1; XP_010917535.1	XP_010905189.1 [142-164]; XP_010917535.1 [142-164]	0	2513.25	Not Found	Not Found	High	High	High	0	6.935e-12	6.48
FALSE	High	[R].IIPSFMIQGGDFTLGDGR.[G]	1xOxidation [M6]		FALSE	0.275877	0.00696867	1	3	3	XP_010933259.1	XP_010933259.1 [105-122]	0	1939.96	Not Found	Not Found	High	High	High	0.001846	0.08839	1.59
FALSE	High	[K].VYGLAMSTNTVR.[V]	1xOxidation [M6]		FALSE	0.000491468	0	1	1	7	XP_010938431.1	XP_010938431.1 [5-16]	0	1327.67	High	High	High	High	High	0	2.784e-06	2.67
FALSE	High	[R].FSELAMAQR.[G]	1xOxidation [M6]		FALSE	0.0337153	0	1	1	2	XP_010940031.1	XP_010940031.1 [160-168]	0	1068.51	Not Found	High	High	Not Found	High	0	0.002477	2.06
FALSE	High	[R].VFFDMAIGGAPAGR.[I]	1xOxidation [M5]		FALSE	1.79481e-05	0	1	1	9	XP_010941286.1	XP_010941286.1 [7-20]	0	1424.7	High	High	High	High	High	0	3.224e-06	3.01
FALSE	High	[R].RAEQMLVNDPSR.[V]	1xOxidation [M5]		FALSE	0.000601617	0	1	2	8	XP_010920378.1	XP_010920378.1 [113-124]	1	1431.7	High	High	High	High	High	0	7.558e-06	3.68
FALSE	High	[R].QLSAMHPIYR.[L]	1xOxidation [M5]		FALSE	0.0247172	0	1	3	1	XP_010913914.2	XP_010913914.2 [600-609]	0	1231.63	High	Not Found	Not Found	Not Found	High	0	0.001495	2.84
FALSE	High	[K].YGGIMVWNR.[Y]	1xOxidation [M5]		FALSE	0.0251673	0	1	3	1	XP_008798676.1	XP_008798676.1 [276-284]	0	1111.54	Not Found	High	Not Found	Not Found	High	0	0.001541	2.03
FALSE	High	[R].FTRDMISLAFGDAYRNEVYAPR.[L]	1xOxidation [M5]		FALSE	1.88791e-05	0	1	1	16	XP_010914864.1	XP_010914864.1 [71-92]	2	2608.26	High	High	High	High	High	0	3.991e-08	5.77
FALSE	High	[K].SLDMAYAPVVER.[K]	1xOxidation [M4]		FALSE	0.00169929	0	1	1	1	XP_010934408.1	XP_010934408.1 [156-167]	0	1366.67	Not Found	High	Not Found	Not Found	High	0	2.027e-05	1.67
FALSE	High	[R].TIAMDGTEGLVR.[G]	1xOxidation [M4]		FALSE	0.000596112	0	2	8	7	XP_010924170.1; XP_008806282.1	XP_010924170.1 [142-153]; XP_008806282.1 [135-146]	0	1278.64	High	High	High	Not Found	High	0	3.786e-06	2.58
FALSE	High	[R].RDDMARPGQGPRPVGAGNPGRP.[-]	1xOxidation [M4]		FALSE	0.0425433	0.000267242	1	2	1	XP_010920905.1	XP_010920905.1 [104-125]	1	2274.13	Not Found	High	Not Found	Not Found	High	3.345e-05	0.003631	3.97
FALSE	High	[R].TVNMMMFR.[A]	1xOxidation [M4]		FALSE	0.0700674	0.000517009	1	1	8	XP_010915489.1	XP_010915489.1 [39-46]	0	1045.46	High	High	High	High	High	0.00108	0.05179	2.2
FALSE	High	[R].VTPMRTEIIIR.[A]	1xOxidation [M4]		FALSE	0.0653333	0.000517009	2	12	7	XP_008784293.1; XP_008797588.1	XP_008784293.1 [41-51]; XP_008797588.1 [41-51]	1	1344.77	High	High	High	High	High	9.917e-05	0.007335	2.71
FALSE	High	[R].HLLMIHGADAYPFTEER.[I]	1xOxidation [M4]		FALSE	0.00022705	0	1	1	4	XP_010937316.1	XP_010937316.1 [500-516]	0	2015.96	High	High	High	Not Found	High	0	5.436e-06	4.71
FALSE	High	[K].ELSADEVGNTAAFLVSPLASAVTGSVVYVDNGLNTMGLATDSPTLAV.[-]	1xOxidation [M36]		FALSE	0.0285517	0	1	1	1	XP_010928434.1	XP_010928434.1 [338-384]	0	4653.31	Not Found	Not Found	Not Found	High	High	0	0.001898	2.09
FALSE	High	[R].YTMEINANAR.[E]	1xOxidation [M3]		FALSE	0.0039718	0	1	2	4	XP_010913914.2	XP_010913914.2 [617-626]	0	1198.55	High	High	High	High	High	0	0.0001184	2.55
FALSE	High	[K].AQMVVQVEAVR.[IV]	1xOxidation [M3]		FALSE	0.0469204	0.000267242	1	3	1	XP_008795203.1	XP_008795203.1 [11-21]	0	1245.66	Not Found	Not Found	Not Found	High	High	3.345e-05	0.00426	2.43
FALSE	High	[K].ISMPAHLMYDGQDDNLFEHFSAVAQR.[L]	1xOxidation [M3]		FALSE	4.30945e-08	0	1	8	2	XP_010926734.1	XP_010926734.1 [293-318]	0	3008.37	Not Found	Not Found	High	High	High	0	3.696e-11	6.67
FALSE	High	[R].IVMELYADVVPR.[T]	1xOxidation [M3]		FALSE	0.000340252	0	1	1	5	XP_010941286.1	XP_010941286.1 [21-32]	0	1420.75	High	Not Found	High	High	High	0	2.385e-05	3.86
FALSE	High	[K].YIAVGNEVIPGAQAQYVLPAMR.[N]	1xOxidation [M21]		FALSE	0.025054	0	1	1	3	XP_010907249.1	XP_010907249.1 [116-137]	0	2376.24	High	Not Found	Not Found	High	High	0	0.001528	2.66
FALSE	High	[K].YIAVGNEVIPGAEAQYVLPAMR.[N]	1xOxidation [M21]		FALSE	6.64395e-07	0	1	1	36	XP_010921891.1	XP_010921891.1 [116-137]	0	2377.22	High	High	High	High	High	0	2.837e-08	5.32
FALSE	High	[R].QMLDTMDRIFDDAMSFPGSGR.[T]	1xOxidation [M2]		FALSE	0.00141411	0	1	1	1	XP_010918304.1	XP_010918304.1 [102-122]	1	2406.05	High	Not Found	Not Found	Not Found	High	0	1.508e-05	2.66
FALSE	High	[R].AMADDEEGSEERGEEEEAAR.[G]	1xOxidation [M2]		FALSE	0.00012095	0	1	1	2	XP_010943242.2	XP_010943242.2 [62-81]	1	2225.87	Not Found	Not Found	High	High	High	0	2.952e-07	3.95
FALSE	High	[K].TMAITDQATALVQSGVPVIGLAAGEPDFDTPAAIAEAGINAIR.[E]	1xOxidation [M2]		FALSE	0.00102996	0	1	2	3	XP_010911889.1	XP_010911889.1 [101-143]	0	4252.18	Not Found	Not Found	Not Found	High	High	0	9.554e-06	2.59
FALSE	High	[K].YMVIQGEPGAVIR.[G]	1xOxidation [M2]		FALSE	0.000160838	0	1	11	11	XP_008795503.1	XP_008795503.1 [72-84]	0	1448.76	High	High	High	High	High	0	5.959e-07	2.67
FALSE	High	[K].GMLTGPVTILNWSFVR.[N]	1xOxidation [M2]		FALSE	3.9548e-06	0	3	9	4	XP_010909225.1; XP_010908721.1; XP_010917850.1	XP_010909225.1 [557-572]; XP_010908721.1 [557-572]; XP_010917850.1 [594-609]	0	1806.96	High	High	High	Not Found	High	0	2.576e-09	3.88
FALSE	High	[K].LGSGVAAAAAYLQNTTPMIPSRI.[-]	1xOxidation [M18]		FALSE	0.222466	0.00510898	1	1	2	XP_010909203.1	XP_010909203.1 [380-402]	1	2318.22	Not Found	Not Found	High	High	High	0.003737	0.1557	2.93
FALSE	High	[K].LNLPILPTTTIGSFPQTMDLRR.[VI]	1xOxidation [M18]		FALSE	0.000222913	0	3	7	4	XP_010909225.1; XP_010908721.1; XP_010917850.1	XP_010909225.1 [428-449]; XP_010908721.1 [428-449]; XP_010917850.1 [465-486]	1	2500.36	Not Found	High	High	High	High	0	7.85e-07	4.14
FALSE	High	[K].SSGIEQNFGLFYPNMQPVYPINFT.[-]	1xOxidation [M15]		FALSE	0.00056154	0	1	1	60	XP_010921891.1	XP_010921891.1 [316-339]	0	2779.31	High	High	High	High	High	0	1.292e-05	3.98
FALSE	High	[R].NPIGQVPAFEDGALMLHESR.[A]	1xOxidation [M15]		FALSE	9.30685e-05	0	1	1	14	AIC33066.1	AIC33066.1 [49-68]	0	2197.07	High	High	High	High	High	0	2.985e-07	4.65
FALSE	High	[R].SRGFGFVTFSNEQAMRDAIEGMNGQTLDGR.[N]	1xOxidation [M15]		FALSE	3.37505e-09	0	1	1	2	XP_010939297.1	XP_010939297.1 [48-77]	2	3307.52	High	Not Found	High	Not Found	High	0	1.784e-14	7.97
FALSE	High	[R].NPFGQVPAFEDGALMLHESR.[A]	1xOxidation [M15]		FALSE	3.98253e-09	0	1	1	8	XP_010904819.1	XP_010904819.1 [49-68]	0	2231.05	High	High	High	High	High	0	6.253e-13	6.67
FALSE	High	[R].EAIAEDLAEGYRDMDARELQR.[L]	1xOxidation [M14]		FALSE	0.0531221	0.000267242	1	1	1	XP_010933530.1	XP_010933530.1 [576-596]	2	2467.15	Not Found	High	Not Found	Not Found	High	3.345e-05	0.00521	3.06
FALSE	High	[R].EAIAEDLAEGYRDMDAR.[E]	1xOxidation [M14]		FALSE	0.0329675	0	1	1	5	XP_010933530.1	XP_010933530.1 [576-592]	1	1940.87	High	High	Not Found	High	High	0	0.002392	2.56
FALSE	High	[R].SLGQNPTEAELQDMINEVDADGNGTIDFPEFLNLMAR.[K]	1xOxidation [M14]		FALSE	2.0399e-06	0	1	5	2	XP_010922112.2	XP_010922112.2 [39-75]	0	4080.88	High	Not Found	High	Not Found	High	0	2.788e-08	3.64
FALSE	High	[R].GFGFVTFSNEQAMRDAIEGMNGQTLDGR.[N]	1xOxidation [M13]		FALSE	6.51809e-08	0	1	1	3	XP_010939297.1	XP_010939297.1 [50-77]	1	3064.39	Not Found	High	High	High	High	0	3.271e-12	5.19
FALSE	High	[R].LVLEVAQHLGENMVR.[T]	1xOxidation [M13]		FALSE	8.52841e-05	0	2	8	1	XP_010924170.1; XP_008806282.1	XP_010924170.1 [127-141]; XP_008806282.1 [120-134]	0	1723.92	Not Found	Not Found	Not Found	High	High	0	1.688e-07	2.49
FALSE	High	[R].ILGAHFFSPAHVMPLLEIVR.[T]	1xOxidation [M13]		FALSE	0.00888923	0	2	3	2	XP_008775812.1; XP_010925875.1	XP_008775812.1 [441-460]; XP_010925875.1 [441-460]	0	2263.24	High	Not Found	Not Found	Not Found	High	0	0.0002867	4.07
FALSE	High	[R].SLVDVGGGTGTMAR.[A]	1xOxidation [M12]		FALSE	3.81474e-05	0	1	1	7	XP_010920170.1	XP_010920170.1 [199-212]	0	1336.65	High	High	High	High	High	0	4.945e-07	3.12
FALSE	High	[R].VVAALGYDDGMFAPGR.[C]	1xOxidation [M11]		FALSE	1.82679e-06	0	1	1	22	XP_010906974.1	XP_010906974.1 [210-225]	0	1654.79	High	High	High	High	High	0	6.764e-09	3.92
FALSE	High	[K].NALENYAYNMR.[N]	1xOxidation [M10]		FALSE	0.00375917	0	7	18	3	XP_008802761.1; XP_010918390.1; XP_019706236.1; XP_019706271.1; XP_008776699.1; XP_010937646.1; XP_010905019.1	XP_008802761.1 [546-556]; XP_010918390.1 [545-555]; XP_019706236.1 [545-555]; XP_019706271.1 [546-556]; XP_008776699.1 [546-556]; XP_010937646.1 [546-556]; XP_010905019.1 [546-556]	0	1374.61	High	High	High	Not Found	High	0	0.0001772	2.74
FALSE	High	[R].TTLVANTSNMPVAAR.[E]	1xOxidation [M10]		FALSE	7.56759e-05	0	2	5	2	XP_010913759.1; XP_010928724.1	XP_010913759.1 [310-324]; XP_010928724.1 [310-324]	0	1561.8	Not Found	Not Found	High	High	High	0	1.401e-07	2.61
FALSE	High	[R].STYQVAALPMNAR.[I]	1xOxidation [M10]		FALSE	0.00134443	0	1	2	2	XP_010923900.1	XP_010923900.1 [169-181]	0	1437.72	Not Found	Not Found	High	Not Found	High	0	9.38e-05	2.09
FALSE	High	[K].MVAALPDGGVLLLENVR.[F]	1xOxidation [M1]		FALSE	4.25974e-05	0	1	2	2	XP_010936568.1	XP_010936568.1 [106-122]	0	1782.98	High	Not Found	Not Found	Not Found	High	0	5.586e-08	4.7
FALSE	High	[R].MLSPHVLGEEHYNTAR.[G]	1xOxidation [M1]		FALSE	1.44391e-07	0	2	8	9	XP_010924170.1; XP_008806282.1	XP_010924170.1 [441-456]; XP_008806282.1 [434-449]	0	1869.89	High	High	High	High	High	0	2.479e-11	5.17
FALSE	High	[R].MVYRYDIVPR.[VI]	1xOxidation [M1]		FALSE	0.130197	0.00203038	1	4	1	NP_001304804.1	NP_001304804.1 [364-373]	1	1327.68	Not Found	Not Found	High	Not Found	High	0.0004432	0.02345	2.37
FALSE	High	[R].MRPNAVNSSPLTPLGFLER.[T]	1xOxidation [M1]		FALSE	0.000130781	0	1	1	4	XP_010935530.1	XP_010935530.1 [4-22]	0	2115.1	High	High	High	Not Found	High	0	3.349e-07	4.34
FALSE	High	[K].MTPNITDITQPAR.[V]	1xOxidation [M1]		FALSE	0.0499287	0.000267242	1	3	5	XP_008789259.1	XP_008789259.1 [230-242]	0	1473.74	Not Found	High	High	High	High	0.0007218	0.03165	1.46
FALSE	High	[R].MIAPIFAELAR.[K]	1xOxidation [M1]		FALSE	0.00036454	0	1	1	15	XP_010932739.1	XP_010932739.1 [44-54]	0	1247.68	High	High	High	High	High	0	2.636e-06	2.93
FALSE	High	[K].MSAYWFGQMLQR.[N]	1xOxidation [M1]		FALSE	6.77703e-05	0	1	1	8	XP_010906974.1	XP_010906974.1 [497-508]	0	1533.7	High	High	High	High	High	0	1.888e-07	3.3
FALSE	High	[K].MGTDEYALTR.[V]	1xOxidation [M1]		FALSE	0.001638	0	1	2	5	XP_010916888.1	XP_010916888.1 [286-295]	0	1172.53	High	High	High	High	High	0	1.904e-05	2.9
FALSE	High	[K].VHDAGHMVPMDQPR.[A]	1xOxidation [M]		FALSE	0.000388769	0	1	2	8	XP_010920652.1	XP_010920652.1 [484-497]	0	1605.73	High	High	High	High	High	0	2.751e-06	4.05
FALSE	High	[R].AEFNEMFNEAMASDAR.[L]	1xOxidation [M]		FALSE	9.29355e-07	0	1	1	16	XP_010916034.1	XP_010916034.1 [167-182]	0	1848.75	High	High	High	High	High	0	1.714e-10	4.29
FALSE	High	[R].FATEIAGVQDLGMLGR.[G]	1xDeamidated [Q9]		FALSE	0.0144136	0	2	3	2	XP_010916235.1; XP_010926097.1	XP_010916235.1 [230-245]; XP_010926097.1 [230-245]	0	1678.85	High	Not Found	High	Not Found	High	0	0.001425	1.76
FALSE	High	[R].VPYNAPLIQFSSWMGGDRDGNPR.[V]	1xDeamidated [Q9]		FALSE	0.000175518	0	2	7	1	XP_008813762.1; XP_010925637.2	XP_008813762.1 [271-293]; XP_010925637.2 [1498-1520]	1	2578.21	Not Found	High	Not Found	Not Found	High	0	5.354e-07	4.04
FALSE	High	[R].ESISVTVQEVNPR.[S]	1xDeamidated [Q8]		FALSE	0.0137724	0	1	2	1	XP_010939741.1	XP_010939741.1 [487-499]	0	1458.74	High	Not Found	Not Found	Not Found	High	0	0.000581	1.59
FALSE	High	[R].TAVFTGTQNGLR.[I]	1xDeamidated [Q8]		FALSE	0.000146037	0	1	1	5	XP_008788256.1	XP_008788256.1 [264-275]	0	1265.65	High	High	High	High	High	0	1.883e-06	3.08
FALSE	High	[R].AEVADVSQAVR.[Q]	1xDeamidated [Q8]		FALSE	0.00164554	0	0	1	1			0	1145.58	High	Not Found	Not Found	Not Found	High	0	1.928e-05	2.94
FALSE	High	[R].LSLMTNAQGEVIESLLPVLDNFER.[A]	1xDeamidated [Q8]		FALSE	3.03134e-05	0	1	1	1	XP_010942073.1	XP_010942073.1 [182-205]	0	2689.38	High	Not Found	Not Found	Not Found	High	0	3.229e-08	4.55
FALSE	High	[KR].TLLTAHTQPYDYLPYFYSR.[V]	1xDeamidated [Q8]		FALSE	0.0012665	0	1	4	1	XP_010941081.1	XP_010941081.1 [387-405]	0	2350.14	Not Found	High	Not Found	Not Found	High	0	1.261e-05	3.49
FALSE	High	[K].LDSTVISQPAIYVTSLAAVEVLR.[T]	1xDeamidated [Q8]		FALSE	2.61281e-07	0	1	1	3	XP_010921022.1	XP_010921022.1 [146-168]	0	2446.34	Not Found	High	High	Not Found	High	0	1.62e-11	4.34
FALSE	High	[K].NMGLYGQR.[V]	1xDeamidated [Q7]		FALSE	0.0855421	0.000517009	1	2	1	XP_010925610.2	XP_010925610.2 [274-281]	0	939.435	Not Found	Not Found	High	Not Found	High	0.0002573	0.01155	1.98
FALSE	High	[K].GSITSVQAIYVPADDLTDPAPATTFAHLDATTVLSR.[Q]	1xDeamidated [Q7]		FALSE	2.0339e-10	0	2	8	1	XP_010924170.1; XP_008806282.1	XP_010924170.1 [386-421]; XP_008806282.1 [379-414]	0	3715.87	Not Found	High	Not Found	Not Found	High	0	6.395e-16	4.74
FALSE	High	[R].TLSSTAQTTIEIDSLYEGIDFYSTITR.[A]	1xDeamidated [Q7]		FALSE	0.00110344	0	1	6	2	XP_008802761.1	XP_008802761.1 [279-305]	0	3026.47	Not Found	Not Found	High	High	High	0	1.011e-05	2.83
FALSE	High	[R].VLDVYEQR.[L]	1xDeamidated [Q7]		FALSE	0.0526542	0.000267242	0	4	4			0	1022.52	High	High	High	High	High	6.634e-05	0.006727	2.59
FALSE	High	[R].TLSSTAQTTIEIDSLYEGIDFYSPITR.[A]	1xDeamidated [Q7]		FALSE	0.00011712	0	1	1	6	XP_019706236.1	XP_019706236.1 [278-304]	0	3022.48	Not Found	High	High	High	High	0	2.814e-07	4.13
FALSE	High	[R].LSDFGVQGADANNIFYLR.[E]	1xDeamidated [Q7]		FALSE	0.000465096	0	1	2	2	XP_010943716.1	XP_010943716.1 [129-146]	0	2000.97	High	Not Found	Not Found	High	High	0	2.547e-06	3.75
FALSE	High	[R].VASPSHQDEAAVTREEALDLYEDMVLGR.[S]	1xDeamidated [Q7]		FALSE	7.72105e-09	0	1	1	5	XP_010940832.1	XP_010940832.1 [72-99]	1	3102.47	High	High	High	High	High	0	5.852e-14	4.68
FALSE	High	[R].SVYEPLQTGLIAIDSMIPIGR.[G]	1xDeamidated [Q7]		FALSE	0.00130189	0	1	3	1	YP_003540916.1	YP_003540916.1 [142-162]	0	2274.2	Not Found	High	Not Found	Not Found	High	0	1.326e-05	3.9
FALSE	High	[R].LLPSRQFGFIVLTTSAGIMDHEEAR.[R]	1xDeamidated [Q6]		FALSE	0.000155745	0	1	1	2	XP_010920679.1	XP_010920679.1 [93-117]	1	2789.43	Not Found	Not Found	High	High	High	0	4.433e-07	4.2
FALSE	High	[R].FLPDSQIYIPVPTWANHHNIWR.[D]	1xDeamidated [Q6]		FALSE	0.0101943	0	1	2	3	XP_010925610.2	XP_010925610.2 [143-164]	0	2705.36	High	High	Not Found	High	High	0	0.0003566	3.31
FALSE	High	[R].TAVHQGTGHQTFSESR.[G]	1xDeamidated [Q5]		FALSE	0.0277908	0	1	1	2	XP_010935424.1	XP_010935424.1 [49-64]	0	1743.8	Not Found	High	Not Found	High	High	0	0.001815	1.8
FALSE	High	[K].AVANQPVSVAIEAGGREFQLYHSGIFTGR.[C]	1xDeamidated [Q5]		FALSE	6.50235e-05	0	1	6	1	AAQ62999.1	AAQ62999.1 [266-294]	1	3075.56	Not Found	Not Found	Not Found	High	High	0	1.094e-07	3.94
FALSE	High	[R].TEELQPYVLNVVR.[K]	1xDeamidated [Q5]		FALSE	0.0266866	0	1	2	1	XP_008784801.1	XP_008784801.1 [90-102]	0	1560.83	Not Found	Not Found	Not Found	High	High	0	0.001697	2.68
FALSE	High	[K].IHVSQTDQVER.[S]	1xDeamidated [Q5]		FALSE	0.330199	0.00997882	1	1	1	XP_010927091.1	XP_010927091.1 [219-229]	0	1312.65	High	Not Found	Not Found	Not Found	High	0.002604	0.1228	1.77
FALSE	High	[K].YVGQPMTHLESIASSAVR.[A]	1xDeamidated [Q4]		FALSE	2.32014e-06	0	1	3	8	XP_008776915.1	XP_008776915.1 [452-469]	0	1946.96	High	High	High	High	High	0	8.803e-10	5.62
FALSE	High	[R].AGVQHMFGVVGIPVTAVATR.[A]	1xDeamidated [Q4]		FALSE	0.280993	0.00768059	2	3	1	XP_010924161.1; XP_010924269.1	XP_010924161.1 [37-56]; XP_010924269.1 [32-51]	0	2011.08	Not Found	Not Found	High	Not Found	High	0.001933	0.09128	2.01
FALSE	High	[K].VLYQDGEAVGYGDPLVAVLPAFHGIE.[-]	1xDeamidated [Q4]		FALSE	0.00056154	0	1	2	2	XP_010938420.1	XP_010938420.1 [259-284]	0	2730.37	Not Found	High	High	Not Found	High	0	3.439e-06	3.5
FALSE	High	[K].GIDQAIRDEVDILSMSLGSSR.[V]	1xDeamidated [Q4]		FALSE	1.38105e-05	0	1	1	1	XP_010919953.1	XP_010919953.1 [275-295]	1	2263.12	Not Found	Not Found	High	Not Found	High	0	9.204e-09	4.58
FALSE	High	[K].TLQDLLR.[S]	1xDeamidated [Q3]		FALSE	0.126448	0.00152702	1	1	6	XP_019704222.1	XP_019704222.1 [889-895]	0	859.488	High	High	High	High	High	0.003711	0.1537	1.91
FALSE	High	[R].LAQVNMELAR.[I]	1xDeamidated [Q3]		FALSE	0.0989718	0.000517009	1	2	2	XP_010933912.2	XP_010933912.2 [181-190]	0	1145.6	High	Not Found	High	Not Found	High	0.0002573	0.01472	1.45
FALSE	High	[K].VFAASATEGETAAATPPEREITVQ.[-]	1xDeamidated [Q24]		FALSE	6.26755e-05	0	1	1	1	XP_010931643.1	XP_010931643.1 [198-221]	1	2447.19	Not Found	Not Found	High	Not Found	High	0	1.037e-07	2.6
FALSE	High	[K].AALSSMASVTDVLSVMTTPSFHSQPPL.[-]	1xDeamidated [Q24]		FALSE	0.0175234	0	1	1	1	XP_010913868.1	XP_010913868.1 [591-617]	0	2775.36	Not Found	High	Not Found	Not Found	High	0	0.0008569	2.45
FALSE	High	[K].AAQEAIVLPPWVALAIRPRPGVWQYVR.[V]	1xDeamidated [Q24]		FALSE	0.000405189	0	0	2	2			0	3057.71	Not Found	High	High	Not Found	High	0	2.045e-06	3.37
FALSE	High	[R].EVSVPVVGGHAGVTILPLLSQVNPPYSFTTEEIR.[Y]	1xDeamidated [Q21]		FALSE	2.28668e-07	0	1	1	2	XP_010941982.1	XP_010941982.1 [211-244]	0	3606.91	Not Found	Not Found	High	High	High	0	1.397e-10	5.16
FALSE	High	[R].FQGGSPYIYPLYGLGELPQAFAR.[L]	1xDeamidated [Q2]		FALSE	3.26272e-05	0	2	7	1	XP_010908336.1; XP_010930327.2	XP_010908336.1 [218-240]; XP_010930327.2 [218-240]	0	2545.28	Not Found	Not Found	Not Found	High	High	0	3.636e-08	3.85
FALSE	High	[R].VQVIASRSNAMGTIPSEFIR.[S]	1xDeamidated [Q2]		FALSE	0.289324	0.00815586	1	1	1	XP_010939404.1	XP_010939404.1 [6-25]	1	2177.14	Not Found	Not Found	Not Found	High	High	0.002023	0.09595	2.85
FALSE	High	[K].AQFDSTVGIHPSAAEEFVTMR.[S]	1xDeamidated [Q2]		FALSE	3.05934e-05	0	1	2	1	XP_010905846.1	XP_010905846.1 [462-482]	0	2294.08	Not Found	High	Not Found	Not Found	High	0	3.287e-08	4.37
FALSE	High	[R].AAVGVGPVSWDDTVAAYAQNYANQR.[I]	1xDeamidated [Q19]		FALSE	0.00527688	0	1	1	2	XP_010941967.1	XP_010941967.1 [40-64]	0	2624.24	Not Found	High	High	Not Found	High	0	0.0001243	2.37
FALSE	High	[R].NFYTGDSLPLWHEELEPQDSLLDILSSSSAEPMST.[-]	1xDeamidated [Q18]		FALSE	0.0405058	0.000267242	0	1	1			0	3909.79	High	Not Found	Not Found	Not Found	High	3.345e-05	0.003335	2.6
FALSE	High	[R].LVEDDVDIPAVAFEVLQDLPSVTR.[D]	1xDeamidated [Q17]		FALSE	3.47963e-05	0	1	2	1	XP_010930610.1	XP_010930610.1 [630-653]	0	2641.36	High	Not Found	Not Found	Not Found	High	0	4.049e-08	4.36
FALSE	High	[K].DTTGDYEDFLLALIGQDA.[-]	1xDeamidated [Q16]		FALSE	0.000332521	0	0	1	4			0	1957.89	High	High	High	High	High	0	2.97e-06	4.05
FALSE	High	[K].STLTDSLVAAAGIIAQEVAGDVR.[M]	1xDeamidated [Q16]		FALSE	6.26755e-05	0	2	7	1	XP_010915202.1; XP_010924672.1	XP_010915202.1 [33-55]; XP_010924672.1 [33-55]	0	2258.19	Not Found	High	Not Found	Not Found	High	0	1.033e-07	3.31
FALSE	High	[K].LIGSPPGYVGYTEGGQLTEAVR.[R]	1xDeamidated [Q16]		FALSE	0.00449508	0	1	5	1	XP_008791045.1	XP_008791045.1 [684-705]	0	2265.14	Not Found	High	Not Found	Not Found	High	0	9.607e-05	2.04
FALSE	High	[R].DIMEMVAPAGPMYQAGTLSGNPLAMTAGIHTLGR.[L]	1xDeamidated [Q14]		FALSE	4.30628e-09	0	1	1	1	XP_010929589.1	XP_010929589.1 [328-361]	0	3472.67	Not Found	Not Found	High	Not Found	High	0	2.379e-14	5.11
FALSE	High	[K].TMAITDQATALVQSGVPVIGLAAGEPDFDTPAAIAEAGINAIR.[E]	1xDeamidated [Q13]; 1xOxidation [M2]		FALSE	0.128043	0.00178043	1	2	1	XP_010911889.1	XP_010911889.1 [101-143]	0	4253.16	High	Not Found	Not Found	Not Found	High	0.0004125	0.02277	1.89
FALSE	High	[R].STGEFVLTHPSIQIPR.[R]	1xDeamidated [Q13]		FALSE	0.211522	0.00466381	1	1	1	XP_010941718.1	XP_010941718.1 [254-269]	0	1782.94	High	Not Found	Not Found	Not Found	High	0.00108	0.05437	2.01
FALSE	High	[K].VPDPASTDNAEFQIVLGLIR.[D]	1xDeamidated [Q13]		FALSE	0.00014671	0	1	1	1	XP_010908558.2	XP_010908558.2 [214-233]	0	2156.12	Not Found	High	Not Found	Not Found	High	0	4.043e-07	3.43
FALSE	High	[K].TMAITDQATALVQSGVPVIGLAAGEPDFDTPAAIAEAGINAIR.[E]	1xDeamidated [Q13]		FALSE	4.46761e-09	0	1	2	2	XP_010911889.1	XP_010911889.1 [101-143]	0	4237.17	High	Not Found	High	Not Found	High	0	2.488e-14	5.63
FALSE	High	[R].IVSLYAEQNELQFAVPGGLIGVGTTMDPTLTR.[A]	1xDeamidated [Q12]		FALSE	0.034172	0	1	4	1	XP_008791820.1	XP_008791820.1 [310-341]	0	3391.75	Not Found	Not Found	Not Found	High	High	0	0.00254	1.53
FALSE	High	[R].LPTPFGALVYPQFFQLPLVDR.[L]	1xDeamidated [Q12]		FALSE	0.0312383	0	1	5	3	XP_010918125.1	XP_010918125.1 [130-150]	0	2419.31	High	High	Not Found	Not Found	High	0	0.002188	2.94
FALSE	High	[K].YSTELSSVAYDQLWRFDMEALPADLIR.[R]	1xDeamidated [Q12]		FALSE	5.09261e-06	0	1	1	1	XP_010913914.2	XP_010913914.2 [645-671]	1	3190.54	Not Found	Not Found	High	Not Found	High	0	1.867e-09	3.9
FALSE	High	[R].FIDSSVPAVSFQIGSLGHLAYSHANQSPFRPR.[S]	1xDeamidated [Q12]		FALSE	8.86943e-08	0	1	2	3	XP_010931953.1	XP_010931953.1 [37-68]	0	3486.76	High	High	High	Not Found	High	0	2.897e-12	7
FALSE	High	[K].GLGVPEVDMVFQGGAALRLPAR.[N]	1xDeamidated [Q12]		FALSE	0.0462988	0.000267242	1	1	2	XP_010913256.1	XP_010913256.1 [381-402]	1	2254.2	Not Found	High	High	Not Found	High	3.345e-05	0.004177	2.33
FALSE	High	[K].HDHFLVPLLPDQSIAR.[Y]	1xDeamidated [Q12]		FALSE	0.0636375	0.000267242	1	1	2	XP_010922613.1	XP_010922613.1 [76-91]	0	1858.98	Not Found	High	High	Not Found	High	6.634e-05	0.007036	2.27
FALSE	High	[R].LIAEAAAYGSQLVVFPEAFIGGYPR.[G]	1xDeamidated [Q11]		FALSE	3.00142e-06	0	1	1	2	XP_010918400.1	XP_010918400.1 [59-83]	0	2640.37	Not Found	High	High	Not Found	High	0	8.018e-10	5.56
FALSE	High	[K].GLLPFFDSAYQGFASGSLDADAQSVR.[IM]	1xDeamidated [Q11]		FALSE	1.36641e-07	0	1	2	8	XP_010920378.1	XP_010920378.1 [268-293]	0	2720.28	High	High	Not Found	High	High	0	1.325e-08	4.99
FALSE	High	[R].LAHPTYFIGQVGDDAHGR.[L]	1xDeamidated [Q10]		FALSE	2.9761e-05	0	1	1	1	XP_010926761.1	XP_010926761.1 [104-121]	0	1954.94	Not Found	Not Found	Not Found	High	High	0	3.14e-08	4
FALSE	High	[R].HSESPITGMQIR.[E]	1xDeamidated [Q10]		FALSE	5.25916e-06	0	0	1	4			0	1356.66	High	High	High	High	High	0	1.97e-09	3.97
FALSE	High	[R].QFGYIVLTTSAGIMDHEEAR.[R]	1xDeamidated [Q1]		FALSE	5.3853e-05	0	1	4	1	XP_008776460.1	XP_008776460.1 [98-117]	0	2239.07	Not Found	High	Not Found	Not Found	High	0	8.117e-08	3.21
FALSE	High	[K].QSLPLAELFMGDPLR.[A]	1xDeamidated [Q1]		FALSE	0.164607	0.00373434	2	2	1	XP_010921586.1; XP_010910148.1	XP_010921586.1 [292-306]; XP_010910148.1 [292-306]	0	1687.87	Not Found	High	Not Found	Not Found	High	0.0008741	0.03506	2.04
FALSE	High	[R].LLDEYSQVLIAAADNVGSNQLQNIR.[KQ]	1xDeamidated [Q]		FALSE	0.0515017	0.000267242	1	3	2	XP_010941551.1	XP_010941551.1 [21-45]	0	2745.41	Not Found	Not Found	Not Found	High	High	0.009468	0.3428	1.97
FALSE	High	[K].VAVEGQPESIVQDIENMVR.[S]	1xDeamidated [Q]		FALSE	7.49304e-06	0	1	2	3	XP_008812821.1	XP_008812821.1 [153-171]	0	2114.04	Not Found	High	Not Found	High	High	0	0.002042	3.58
FALSE	High	[K].FQSVPVQSGQTPPLLQYFGTLLTR.[G]	1xDeamidated [Q]		FALSE	5.74331e-05	0	1	1	3	XP_010922576.1	XP_010922576.1 [414-437]	0	2678.42	High	Not Found	High	Not Found	High	0	1.032e-07	3.47
FALSE	High	[K].AVVITSPGSPEVLQAQEVDDPAVGDDEVLIEVAAAALNR.[A]	1xDeamidated [Q]		FALSE	1.13855e-05	0	1	1	4	XP_010921987.1	XP_010921987.1 [3-41]	0	3959.01	Not Found	High	High	Not Found	High	0	6.785e-09	3.73
FALSE	High	[R].GFLGQPQLESALTGMDLVIIPAGVPR.[K]	1xDeamidated [Q]		FALSE	4.09995e-07	0	1	7	2	XP_010943220.1	XP_010943220.1 [99-124]	0	2680.44	Not Found	High	High	Not Found	High	0	3.332e-11	4.46
FALSE	High	[K].GYMAEEQLGQALEGSDVVIIPAGVPR.[K]	1xDeamidated [Q]		FALSE	3.72805e-05	0	1	1	2	XP_010912571.1	XP_010912571.1 [95-120]	0	2700.35	Not Found	High	Not Found	Not Found	High	0	4.521e-08	4.02
FALSE	High	[R].SLQNFDIGGQREQMPEPIIR.[A]	1xDeamidated [Q]		FALSE	4.91222e-05	0	1	1	8	XP_008795801.1	XP_008795801.1 [39-58]	1	2329.16	High	High	High	High	High	0	2.193e-07	4.26
FALSE	High	[K].MTEEIGEQVQIVGDDLLVTNPTR.[V]	1xDeamidated [Q]		FALSE	4.74976e-07	0	1	2	2	XP_010933076.1	XP_010933076.1 [315-337]	0	2558.27	High	Not Found	High	Not Found	High	0	1.921e-09	5.32
FALSE	High	[K].LTEEIGEQVQIVGDDLLVTNPTR.[V]	1xDeamidated [Q]		FALSE	0.00477099	0	1	3	2	XP_010907928.1	XP_010907928.1 [315-337]	0	2540.31	Not Found	Not Found	High	Not Found	High	0	0.0001056	2.4
FALSE	High	[K].YIAVGNEVIPGAQAQYVLPAMR.[N]	1xDeamidated [Q/N]; 1xOxidation [M21]		FALSE	6.64395e-07	0	1	1	43	XP_010907249.1	XP_010907249.1 [116-137]	0	2377.22	High	High	High	High	High	0	2.837e-08	5.32
FALSE	High	[R].AAVGVGPVSWNDSVAVYAQDYANQR.[T]	1xDeamidated [Q/N]		FALSE	0.00301629	0	1	1	23	XP_010943469.1	XP_010943469.1 [40-64]	0	2638.25	Not Found	High	High	High	High	0.007836	0.3012	2.43
FALSE	High	[R].NFYTGDSLPLWHEELEPQNSLLDILSSSSAEPMST.[-]	1xDeamidated [Q/N]		FALSE	0.239278	0.00558894	1	1	6	XP_008798167.1	XP_008798167.1 [199-233]	0	3908.81	High	Not Found	High	High	High	0.009244	0.3392	1.54
FALSE	High	[R].LSLMTNAQGQVIESLLPVLDNFER.[A]	1xDeamidated [Q/N]		FALSE	5.39831e-08	0	1	1	20	XP_008810324.1	XP_008810324.1 [124-147]	0	2688.39	High	High	High	Not Found	High	0	6.234e-11	5.7
FALSE	High	[R].LASIGLDNTEANRQAYRQLLLTTR.[G]	1xDeamidated [Q/N]		FALSE	0.14205	0.00252783	1	3	4	XP_010926082.1	XP_010926082.1 [75-98]	2	2718.45	Not Found	Not Found	Not Found	High	High	0.0005365	0.02722	3.2
FALSE	High	[K].SETGEISSNPQGLLLEAIHSAGYAGALANPLMATESAVNR.[L]	1xDeamidated [Q/N]		FALSE	1.82008e-11	0	1	1	10	XP_010924455.1	XP_010924455.1 [200-239]	0	4040.99	Not Found	High	High	High	High	0	5.141e-17	6.28
FALSE	High	[K].YIAVGNEVIPGAQAQYVLPAMR.[N]	1xDeamidated [Q/N]		FALSE	7.29588e-11	0	1	1	600	XP_010907249.1	XP_010907249.1 [116-137]	0	2361.23	High	High	High	High	High	0	7.8e-14	6.2
FALSE	High	[K].ILNVNEQEVISMAMQASSDLLNR.[A]	1xDeamidated [Q/N]		FALSE	5.38146e-06	0	1	2	3	XP_010929587.1	XP_010929587.1 [441-463]	0	2576.27	Not Found	Not Found	High	Not Found	High	0	8.62e-08	3.62
FALSE	High	[K].VALVYGQMNEPPGAR.[M]	1xDeamidated [Q/N]		FALSE	0.00483702	0	1	10	4	Q9BA86.1	Q9BA86.1 [232-246]	0	1602.79	Not Found	Not Found	High	High	High	0	0.0001083	2.72
FALSE	High	[RK].TYNQNLINHVGQGTPR.[R]	1xDeamidated [Q/N]		FALSE	1.72619e-08	0	3	5	140	XP_010907249.1; XP_010921894.1; XP_010921891.1	XP_010907249.1 [281-296]; XP_010921894.1 [283-298]; XP_010921891.1 [281-296]	0	1812.9	High	High	High	High	High	0	1.005e-12	5.1
FALSE	High	[K].YIPSNTFSYYDQVLDATAMLGAVPQR.[Y]	1xDeamidated [Q/N]		FALSE	9.04732e-06	0	1	1	8	XP_010917850.1	XP_010917850.1 [93-118]	0	2921.4	Not Found	High	High	Not Found	High	0	4.691e-09	3.68
FALSE	High	[R].YAAIAQDNGLVPIVEPEILLDGDHGIER.[TS]	1xDeamidated [Q/N]		FALSE	0.000162323	0	2	4	2	XP_010930830.1; XP_010919394.1	XP_010930830.1 [201-228]; XP_010919394.1 [209-236]	0	3018.54	Not Found	Not Found	Not Found	High	High	0	4.742e-07	4.61
FALSE	High	[K].LTEEIGQQVQIVGDDLLVTNPTR.[V]	1xDeamidated [Q/N]		FALSE	5.31653e-10	0	1	1	147	XP_008791284.1	XP_008791284.1 [315-337]	0	2539.32	High	High	High	High	High	0	2.957e-13	6.85
FALSE	High	[K].NPAYPDTLYVDPLIGPDTVSTMPDQALQAFIDHGTVSR.[T]	1xDeamidated [Q/N]		FALSE	4.0879e-11	0	1	5	14	XP_010911579.1	XP_010911579.1 [310-347]	0	4115.99	High	High	High	High	High	0	5.574e-13	7.62
FALSE	High	[R].SRGFGFVTFSNEQSMRDAIEGMNGQTLDGR.[S]	1xDeamidated [Q/N]		FALSE	1.14654e-08	0	0	1	4			2	3308.51	Not Found	High	Not Found	High	High	0	1.102e-13	7.38
FALSE	High	[R].DLADIIIPPSPVMLPEDRETWNVQLFR.[S]	1xDeamidated [Q/N]		FALSE	0.012631	0	1	3	2	XP_010925209.1	XP_010925209.1 [442-468]	1	3165.63	Not Found	Not Found	High	Not Found	High	0	0.0005039	2.86
FALSE	High	[R].DHTVSATHGDMDQNTR.[D]	1xDeamidated [Q/N]		FALSE	0.0160751	0	1	9	2	XP_008793233.1	XP_008793233.1 [303-318]	0	1785.75	Not Found	Not Found	High	Not Found	High	0	0.0007467	2.02
FALSE	High	[K].IESADSVPNLHSIITASDGAMVAR.[G]	1xDeamidated [N9]		FALSE	2.01195e-06	0	1	2	1	XP_010924790.1	XP_010924790.1 [329-352]	0	2455.21	Not Found	High	Not Found	Not Found	High	0	4.255e-10	4.48
FALSE	High	[K].SYLPSQTPNGLR.[R]	1xDeamidated [N9]		FALSE	0.0118503	0	1	1	1	XP_010913914.2	XP_010913914.2 [230-241]	0	1333.67	High	Not Found	Not Found	Not Found	High	0	0.0004564	2.53
FALSE	High	[K].SYLPSQTPNGLRR.[L]	1xDeamidated [N9]		FALSE	0.00236504	0	1	1	9	XP_010913914.2	XP_010913914.2 [230-242]	1	1489.78	High	High	High	High	High	0	3.423e-05	3.59
FALSE	High	[K].VENQEGVVNFDDILRETDFFMVAR.[G]	1xDeamidated [N9]		FALSE	0.0124029	0	2	4	1	XP_008802624.1; XP_010940385.1	XP_008802624.1 [241-264]; XP_010940385.1 [241-264]	1	2844.35	Not Found	High	Not Found	Not Found	High	0	0.0004911	3.07
FALSE	High	[R].EGNWDLLGNNFPVFFIR.[D]	1xDeamidated [N9]		FALSE	0.000223941	0	1	3	1	NP_001306842.1	NP_001306842.1 [130-146]	0	2039	Not Found	High	Not Found	Not Found	High	0	7.934e-07	3.37
FALSE	High	[R].INEITGGYNINYVLDSPMDGHGMR.[K]	1xDeamidated [N9]		FALSE	3.61868e-08	0	1	1	14	XP_017697128.1	XP_017697128.1 [250-273]	0	2667.22	High	High	High	High	High	0	4.379e-12	6.21
FALSE	High	[R].MLSPDIVNNTLGVDLSGFPDLSR.[L]	1xDeamidated [N8]		FALSE	0.0134625	0	1	2	2	XP_010924896.1	XP_010924896.1 [956-978]	0	2461.23	Not Found	Not Found	Not Found	High	High	0	0.0005594	2.41
FALSE	High	[R].AEATDVANAVLDGSDAILLGAETLR.[G]	1xDeamidated [N8]		FALSE	2.30058e-05	0	3	8	1	XP_008777772.1; XP_008776915.1; XP_010912195.1	XP_008777772.1 [328-352]; XP_008776915.1 [394-418]; XP_010912195.1 [328-352]	0	2486.26	Not Found	Not Found	High	Not Found	High	0	2.089e-08	3.22
FALSE	High	[K].AFEGWGTNEGLIIAILAHR.[S]	1xDeamidated [N8]		FALSE	0.00377645	0	1	2	2	XP_010916888.1	XP_010916888.1 [23-41]	0	2069.08	High	Not Found	High	Not Found	High	0	7.251e-05	3.72
FALSE	High	[R].TAAVATLNVNAPLAFAAR.[S]	1xDeamidated [N8]		FALSE	0.183504	0.00396529	1	2	6	XP_010932406.1	XP_010932406.1 [340-357]	0	1771.97	High	High	High	Not Found	High	0.003185	0.145	2.67
FALSE	High	[K].SVITSVQNAASSVAR.[T]	1xDeamidated [N8]		FALSE	8.36715e-06	0	1	2	1	XP_010928413.1	XP_010928413.1 [262-276]	0	1490.78	Not Found	Not Found	High	Not Found	High	0	4.129e-09	4.08
FALSE	High	[K].MVAALPNGGVLLLENVR.[F]	1xDeamidated [N7]; 1xOxidation [M1]		FALSE	4.25974e-05	0	0	1	2			0	1782.98	High	Not Found	Not Found	Not Found	High	0	5.586e-08	4.7
FALSE	High	[K].MVAALPNGGVLLLENVR.[F]	1xDeamidated [N7]		FALSE	2.57702e-07	0	0	1	13			0	1766.98	High	High	High	High	High	0	3.125e-10	5.63
FALSE	High	[K].HFLPIMNPGGASISLTYIASER.[T]	1xDeamidated [N7]		FALSE	3.3906e-09	0	1	4	2	XP_010928434.1	XP_010928434.1 [247-268]	0	2375.21	High	Not Found	Not Found	High	High	0	1.788e-14	6.38
FALSE	High	[K].MVMPGDNVTAVFELISPVPLEAGQR.[F]	1xDeamidated [N7]		FALSE	0.000948201	0	2	5	4	XP_010943832.1; XP_010909252.1	XP_010943832.1 [414-438]; XP_010909252.1 [417-441]	0	2671.35	High	High	High	Not Found	High	0	1.354e-05	3.99
FALSE	High	[R].ALSNVANEGLLTEGFFWIPSLAGPTTIAAR.[Q]	1xDeamidated [N7]		FALSE	0.0168986	0	1	1	1	XP_010932280.1	XP_010932280.1 [218-247]	0	3117.63	Not Found	Not Found	High	Not Found	High	0	0.0008103	2.26
FALSE	High	[R].SLSQVLNMMDQMLNNPFTAASR.[G]	1xDeamidated [N7]		FALSE	6.49297e-07	0	1	2	1	XP_010937389.1	XP_010937389.1 [86-107]	0	2469.16	Not Found	High	Not Found	Not Found	High	0	6.963e-11	5.29
FALSE	High	[K].TITSLNGISGFGFDLVR.[G]	1xDeamidated [N6]		FALSE	1.86927e-06	0	1	3	1	XP_010917850.1	XP_010917850.1 [291-307]	0	1797.94	Not Found	Not Found	High	Not Found	High	0	3.769e-10	3.45
FALSE	High	[K].LDLSSNLIR.[G]	1xDeamidated [N6]		FALSE	0.239278	0.00558894	1	2	3	XP_008789411.1	XP_008789411.1 [248-256]	0	1031.57	Not Found	High	High	High	High	0.004145	0.1669	1.91
FALSE	High	[R].ALVDPNGAMQDIR.[N]	1xDeamidated [N6]		FALSE	0.000214865	0	0	2	2			0	1400.68	Not Found	High	High	Not Found	High	0	7.404e-07	2.63
FALSE	High	[R].MANDTNAGLAAYVFTTSIPR.[S]	1xDeamidated [N6]		FALSE	4.37573e-06	0	1	3	2	XP_010914279.1	XP_010914279.1 [436-455]	0	2114.02	Not Found	High	Not Found	High	High	0	1.468e-09	4.5
FALSE	High	[R].LVYEANPLSFLVEHAGGR.[G]	1xDeamidated [N6]		FALSE	7.28382e-07	0	1	2	1	XP_010941718.1	XP_010941718.1 [337-354]	0	1973.01	Not Found	Not Found	Not Found	High	High	0	8.382e-11	4.51
FALSE	High	[R].YAPFLNSPISAVQR.[W]	1xDeamidated [N6]		FALSE	0.000992785	0	1	2	1	XP_010925345.1	XP_010925345.1 [328-341]	0	1563.82	High	Not Found	Not Found	Not Found	High	0	8.547e-06	2.81
FALSE	High	[R].DQYLNTEEFIDAVAEELR.[A]	1xDeamidated [N5]		FALSE	1.05703e-06	0	1	3	1	XP_008783873.1	XP_008783873.1 [388-405]	0	2156	Not Found	Not Found	High	Not Found	High	0	1.512e-10	3.14
FALSE	High	[R].IPIINPATEEPIGEIPAATAEDVELAVAAAR.[R]	1xDeamidated [N5]		FALSE	0.0039718	0	1	1	1	XP_010913436.1	XP_010913436.1 [25-55]	0	3142.65	High	Not Found	Not Found	Not Found	High	0	7.877e-05	2.62
FALSE	High	[R].DQWLNTEEFIDAVAEELRAR.[L]	1xDeamidated [N5]		FALSE	0.000369601	0	1	1	2	XP_010913457.1	XP_010913457.1 [388-407]	1	2406.16	High	Not Found	High	Not Found	High	0	1.762e-06	3.08
FALSE	High	[K].SIMANDAPWILTVGASTVSR.[R]	1xDeamidated [N5]		FALSE	0.0185878	0	1	2	1	XP_010919953.1	XP_010919953.1 [329-348]	0	2090.06	Not Found	High	Not Found	Not Found	High	0	0.0009436	2.49
FALSE	High	[R].DQWLNTEEFIDAVAEELR.[A]	1xDeamidated [N5]		FALSE	3.75977e-06	0	1	1	3	XP_010913457.1	XP_010913457.1 [388-405]	0	2179.02	Not Found	High	High	High	High	0	1.154e-09	4.19
FALSE	High	[R].FTQANSEVSALLGRIPSAVGYQPTLATDLGGLQER.[I]	1xDeamidated [N5]		FALSE	1.56964e-06	0	2	8	1	XP_010924170.1; XP_008806282.1	XP_010924170.1 [345-379]; XP_008806282.1 [338-372]	1	3660.89	Not Found	Not Found	Not Found	High	High	0	2.857e-10	4.74
FALSE	High	[R].LFSINWYR.[N]	1xDeamidated [N5]		FALSE	0.043502	0.000267242	1	1	4	XP_008813762.1	XP_008813762.1 [576-583]	0	1099.56	High	High	High	High	High	0.0001639	0.009057	2.22
FALSE	High	[R].AEFNEMFNEAMASDAR.[L]	1xDeamidated [N4]; 1xOxidation [M6]		FALSE	0.00437316	0	1	1	1	XP_010916034.1	XP_010916034.1 [167-182]	0	1849.74	Not Found	Not Found	Not Found	High	High	0	9.168e-05	2.29
FALSE	High	[K].IGINGFGR.[I]	1xDeamidated [N4]		FALSE	0.0533576	0.000267242	4	9	2	XP_010910405.1; XP_008800947.1; XP_010930058.1; XP_010911739.2	XP_010910405.1 [9-16]; XP_008800947.1 [9-16]; XP_010930058.1 [6-13]; XP_010911739.2 [6-13]	0	834.447	High	Not Found	Not Found	Not Found	High	3.345e-05	0.005247	1.98
FALSE	High	[R].TFANPFEVYR.[A]	1xDeamidated [N4]		FALSE	0.00170712	0	0	1	4			0	1244.59	High	Not Found	High	High	High	0	0.0004966	2.59
FALSE	High	[R].LMGNGVLSIDLSGSPYLR.[A]	1xDeamidated [N4]		FALSE	0.000150813	0	1	2	4	XP_010923582.1	XP_010923582.1 [384-401]	0	1892.98	High	Not Found	Not Found	High	High	0	4.22e-07	3.79
FALSE	High	[K].ELFNFVDIFSPNETELAR.[L]	1xDeamidated [N4]		FALSE	1.96479e-07	0	1	1	1	XP_010926761.1	XP_010926761.1 [228-245]	0	2142.04	Not Found	Not Found	High	Not Found	High	0	1.029e-11	3.24
FALSE	High	[R].YYDNDVVAAVILGTGTNAAYVER.[A]	1xDeamidated [N4]		FALSE	0.0189279	0	1	1	1	XP_010915190.1	XP_010915190.1 [240-262]	0	2475.2	Not Found	Not Found	High	Not Found	High	0	0.000974	1.66
FALSE	High	[R].LTHNSFEDGTPTWAPFFLEPSDVAESLQGMER.[C]	1xDeamidated [N4]		FALSE	3.35397e-05	0	1	1	2	XP_010911317.1	XP_010911317.1 [643-674]	0	3609.65	High	Not Found	Not Found	High	High	0	3.801e-08	4.08
FALSE	High	[R].LYANDGNNSLHGGHR.[G]	1xDeamidated [N4]		FALSE	5.46009e-05	0	2	4	1	XP_017697128.1; XP_010937062.1	XP_017697128.1 [107-121]; XP_010937062.1 [107-121]	0	1625.74	Not Found	High	Not Found	Not Found	High	0	8.324e-08	3.56
FALSE	High	[K].AIVNSDIGLTPNNDGEVIR.[L]	1xDeamidated [N4]		FALSE	3.90344e-05	0	1	4	1	XP_010935170.1	XP_010935170.1 [166-184]	0	1998.01	High	Not Found	Not Found	Not Found	High	0	4.853e-08	3.85
FALSE	High	[R].VTPQPGVPPEEAGAAVAAESSTGTWTTVWTDGLTSLNR.[Y]	1xDeamidated [N37]		FALSE	2.9289e-08	0	0	1	4			0	3854.87	Not Found	Not Found	Not Found	High	High	0	4.933e-13	5.25
FALSE	High	[R].VTNTPDVLTDDVADLAIGLALATMR.[R]	1xDeamidated [N3]		FALSE	1.81974e-05	0	1	3	2	XP_008795067.1	XP_008795067.1 [95-119]	0	2586.33	Not Found	High	Not Found	Not Found	High	0	1.431e-08	3.69
FALSE	High	[R].ATNGIVEEATEEELMDAMSLADR.[T]	1xDeamidated [N3]		FALSE	1.24065e-07	0	1	1	2	XP_008812620.1	XP_008812620.1 [434-456]	0	2496.11	Not Found	Not Found	Not Found	High	High	0	4.95e-12	4.34
FALSE	High	[R].AANTILATGGYGR.[TA]	1xDeamidated [N3]		FALSE	0.0365474	0.000267242	1	4	1	XP_010942023.1	XP_010942023.1 [237-249]	0	1265.65	Not Found	High	Not Found	Not Found	High	3.345e-05	0.002824	2.61
FALSE	High	[R].EGNFDLVGNNFPVFFVR.[D]	1xDeamidated [N3]		FALSE	6.38387e-05	0	1	5	1	XP_010941422.1	XP_010941422.1 [130-146]	0	1971.96	Not Found	High	Not Found	Not Found	High	0	1.064e-07	3.62
FALSE	High	[K].LLEELDRPVVFSISPGSSVTPSMAEGISNYVNMYR.[I]	1xDeamidated [N29]		FALSE	0.00152195	0	1	1	1	XP_010929920.1	XP_010929920.1 [234-268]	0	3858.89	Not Found	Not Found	Not Found	High	High	0	1.692e-05	3.16
FALSE	High	[K].LIYRPDTGEILGVHILGLHAADLIHEASNAIALGTR.[V]	1xDeamidated [N29]		FALSE	4.39267e-07	0	1	1	7	XP_010914552.1	XP_010914552.1 [494-529]	0	3821.07	Not Found	High	High	High	High	0	3.724e-11	6.19
FALSE	High	[R].HADAGLTTFDMADHYGPAEDLYGIFINR.[V]	1xDeamidated [N27]		FALSE	0.000948201	0	1	2	1	XP_010943714.1	XP_010943714.1 [89-116]	0	3111.42	High	Not Found	Not Found	Not Found	High	0	7.972e-06	3.36
FALSE	High	[K].TPGHPENFETPGIEVTTGPLGQGIANAVGLALAER.[H]	1xDeamidated [N26]		FALSE	0.00187133	0	1	2	1	XP_008813030.1	XP_008813030.1 [181-215]	0	3514.78	Not Found	Not Found	High	Not Found	High	0	2.355e-05	1.91
FALSE	High	[K].GVSIDGIPLPFEAGEIDFGEPGTNGQHSFYQLIHQGR.[V]	1xDeamidated [N24]		FALSE	2.08733e-06	0	1	2	1	XP_010942803.1	XP_010942803.1 [365-401]	0	3983.92	High	Not Found	Not Found	Not Found	High	0	4.49e-10	4.76
FALSE	High	[K].DLYGNIVLSGGSTMFPGIANR.[M]	1xDeamidated [N20]		FALSE	3.92143e-05	0	0	1	1			0	2183.08	Not Found	Not Found	Not Found	High	High	0	4.874e-08	3.84
FALSE	High	[R].SLMASHSPPLHALVVPSEDNHQSEYVSAR.[D]	1xDeamidated [N20]		FALSE	2.83823e-07	0	1	3	1	XP_010943162.1	XP_010943162.1 [10-38]	0	3159.52	Not Found	Not Found	High	Not Found	High	0	1.858e-11	4.99
FALSE	High	[R].LNAVVEYVLSGHR.[F]	1xDeamidated [N2]		FALSE	0.0590567	0.000267242	1	2	1	XP_019703074.1	XP_019703074.1 [585-597]	0	1457.77	Not Found	High	Not Found	Not Found	High	6.634e-05	0.006203	3.29
FALSE	High	[K].INTYVSFRDDVLPR.[I]	1xDeamidated [N2]		FALSE	0.14621	0.00277124	1	4	2	XP_010940323.1	XP_010940323.1 [348-361]	1	1695.87	High	Not Found	Not Found	High	High	0.000567	0.02861	3.22
FALSE	High	[K].ENAPAIIFIDEVDAIATAR.[F]	1xDeamidated [N2]		FALSE	0.000104885	0	1	4	2	XP_008788111.1	XP_008788111.1 [256-274]	0	2030.04	Not Found	High	High	Not Found	High	0	2.353e-07	3.57
FALSE	High	[K].ALAAAGAEILVGTWVPALNIFETSLR.[R]	1xDeamidated [N19]		FALSE	0.00462039	0	1	4	1	XP_010928434.1	XP_010928434.1 [114-139]	0	2684.47	Not Found	High	Not Found	Not Found	High	0	0.0001001	2.35
FALSE	High	[K].ALAAAGAEILVGTWVPALNIFETSLRR.[G]	1xDeamidated [N19]		FALSE	4.55724e-07	0	1	4	4	XP_010928434.1	XP_010928434.1 [114-140]	1	2840.57	High	High	High	Not Found	High	0	3.962e-11	5.04
FALSE	High	[R].AGQEADTTNGFGQLESIHNAIHMWVGTPTSPHTDMGDFSTAGR.[D]	1xDeamidated [N19]		FALSE	5.83715e-08	0	1	1	1	XP_010921586.1	XP_010921586.1 [307-349]	0	4543.03	Not Found	Not Found	Not Found	High	High	0	1.486e-12	6.61
FALSE	High	[R].FVELTGIPVTTTLMGLGNYPSADELSLR.[M]	1xDeamidated [N18]		FALSE	0.0197158	0	1	2	1	XP_010913007.1	XP_010913007.1 [308-335]	0	2995.53	Not Found	Not Found	High	Not Found	High	0	0.001035	2.37
FALSE	High	[R].MAGRPPVLPSSSLSYSENFLYMLDSLGNR.[S]	1xDeamidated [N18]		FALSE	1.56964e-06	0	1	2	1	XP_010925583.1	XP_010925583.1 [246-274]	0	3202.55	Not Found	Not Found	High	Not Found	High	0	2.85e-10	4.34
FALSE	High	[R].LNPTPRPTTSPFLEGRWNFEWFGAGSPVSFAAR.[F]	1xDeamidated [N18]		FALSE	2.05874e-06	0	1	1	1	XP_010928813.1	XP_010928813.1 [110-142]	1	3693.82	Not Found	High	Not Found	Not Found	High	0	4.394e-10	5.18
FALSE	High	[K].IVIIPDHYIFTSDERANR.[N]	1xDeamidated [N17]		FALSE	0.0488336	0.000267242	1	2	1	XP_010918065.1	XP_010918065.1 [124-141]	1	2160.11	Not Found	High	Not Found	Not Found	High	3.345e-05	0.004543	2.44
FALSE	High	[K].TLGTLFSSMMFPDRAPNDQYLYTTFVGGSR.[N]	1xDeamidated [N17]		FALSE	4.86726e-05	0	1	4	2	XP_010930131.1	XP_010930131.1 [378-407]	1	3373.59	Not Found	Not Found	High	High	High	0	3.017e-07	4.22
FALSE	High	[K].IADADGMEWFSIITTPNPVFSHLAGR.[T]	1xDeamidated [N17]		FALSE	9.86593e-07	0	1	2	1	XP_010920723.1	XP_010920723.1 [291-316]	0	2846.38	Not Found	Not Found	High	Not Found	High	0	1.358e-10	4.93
FALSE	High	[K].RAVAIMHEILSFTIENR.[L]	1xDeamidated [N16]; 1xOxidation [M6]		FALSE	0.318773	0.00974405	1	1	1	XP_008782842.1	XP_008782842.1 [302-318]	1	2017.05	High	Not Found	Not Found	Not Found	High	0.002461	0.1148	2.6
FALSE	High	[R].FTRDMISLAFGDAYRNEVYAPR.[L]	1xDeamidated [N16]; 1xOxidation [M5]		FALSE	0.000519336	0	1	1	1	XP_010914864.1	XP_010914864.1 [71-92]	2	2609.25	High	Not Found	Not Found	Not Found	High	0	3.044e-06	4.88
FALSE	High	[K].LDMVAIPDFAAGAMENYGLVTYR.[E]	1xDeamidated [N16]		FALSE	0.00244226	0	1	3	1	XP_010915175.1	XP_010915175.1 [266-288]	0	2518.2	Not Found	High	Not Found	Not Found	High	0	3.628e-05	3.56
FALSE	High	[K].AAAEAGLTVAEVTGSNVVSVAEDELMR.[I]	1xDeamidated [N16]		FALSE	2.28668e-07	0	1	1	2	XP_008787955.1	XP_008787955.1 [136-162]	0	2690.32	Not Found	High	Not Found	Not Found	High	0	1.315e-11	5.96
FALSE	High	[R].FSVGSGSPYAYGVLDNGYRYDMSIEEAAELARR.[A]	1xDeamidated [N16]		FALSE	0.000690553	0	1	3	1	XP_010912107.1	XP_010912107.1 [181-213]	2	3644.7	High	Not Found	Not Found	Not Found	High	0	4.796e-06	3.33
FALSE	High	[K].AAAEAGLTVAEVTGSNVVSVAEDELLR.[I]	1xDeamidated [N16]		FALSE	1.43069e-07	0	1	2	4	XP_008782445.1	XP_008782445.1 [136-162]	0	2672.36	Not Found	Not Found	High	Not Found	High	0	6.202e-12	5.36
FALSE	High	[K].IGPTEPSQLAINENANGLAR.[Y]	1xDeamidated [N16]		FALSE	5.3775e-07	0	1	3	2	XP_010912239.1	XP_010912239.1 [149-168]	0	2066.05	Not Found	High	Not Found	High	High	0	5.141e-11	5.19
FALSE	High	[K].MNPLVSVLHLYDVVNTPGVTADISHMDTGAVVR.[G]	1xDeamidated [N15]		FALSE	4.00161e-15	0	2	5	2	XP_010941982.1; XP_010943220.1	XP_010941982.1 [66-98]; XP_010943220.1 [66-98]	0	3521.78	Not Found	Not Found	High	High	High	0	1.705e-21	8.42
FALSE	High	[K].TMSAEPVAVVELPNRVPYGFHAFFVREEQLQR.[Q]	1xDeamidated [N14]		FALSE	0.00160818	0	1	1	2	XP_010931015.1	XP_010931015.1 [509-540]	2	3717.88	High	Not Found	High	Not Found	High	0	1.856e-05	3.67
FALSE	High	[R].EYLTPMGPSPLHVNPIFEIGPVEPR.[F]	1xDeamidated [N14]		FALSE	0.0164444	0	1	8	4	XP_010939978.1	XP_010939978.1 [312-336]	0	2790.42	High	High	High	High	High	0	0.001463	2.5
FALSE	High	[K].TLGTLFSSMMFPNRAPNDQYLYTTFVGGSR.[N]	1xDeamidated [N13]		FALSE	0.00249896	0	0	3	1			1	3372.6	Not Found	Not Found	Not Found	High	High	0	3.747e-05	2.83
FALSE	High	[K].INYVEDAAEGLENAPAALVGLFAGR.[N]	1xDeamidated [N13]		FALSE	9.3794e-07	0	1	1	3	XP_019704194.1	XP_019704194.1 [309-333]	0	2561.29	Not Found	High	High	Not Found	High	0	1.256e-10	4.15
FALSE	High	[R].DMISLAFGDAYRNEVYAPR.[L]	1xDeamidated [N13]		FALSE	0.00058795	0	1	1	1	XP_010914864.1	XP_010914864.1 [74-92]	1	2189.03	High	Not Found	Not Found	Not Found	High	0	3.71e-06	2.61
FALSE	High	[K].VTTSDGHSVVSYNVAPAGWSFGQTFSGGQFR.[-]	1xDeamidated [N13]		FALSE	7.23975e-09	0	1	1	1	XP_010937180.1	XP_010937180.1 [221-251]	0	3247.51	Not Found	High	Not Found	Not Found	High	0	5.258e-14	7.1
FALSE	High	[R].LRPQLPAGYFGNVIFTATPVAEMVEVVGSEGAAGR.[I]	1xDeamidated [N12]		FALSE	3.37505e-09	0	1	1	1	XP_010942061.1	XP_010942061.1 [292-326]	0	3604.85	Not Found	Not Found	High	Not Found	High	0	1.786e-14	4.47
FALSE	High	[K].RVEDVMPIATGNEREELEAELEGR.[K]	1xDeamidated [N12]		FALSE	1.33021e-06	0	1	2	1	XP_010919889.1	XP_010919889.1 [76-99]	2	2743.32	Not Found	Not Found	Not Found	High	High	0	2.191e-10	3.68
FALSE	High	[R].DQWLNTEEFINAVAEELR.[A]	1xDeamidated [N11]		FALSE	3.45862e-07	0	0	2	3			0	2178.03	High	Not Found	High	Not Found	High	0	2.709e-09	4.62
FALSE	High	[R].EGPGFSYGLNWALAGR.[G]	1xDeamidated [N10]		FALSE	0.00135062	0	1	2	6	XP_010933455.1	XP_010933455.1 [57-72]	0	1695.81	High	High	High	High	High	3.345e-05	0.004054	1.75
FALSE	High	[K].GFQTGLYESNGGGANVVAR.[G]	1xDeamidated [N10]		FALSE	2.29552e-08	0	1	1	3	NP_001290534.1	NP_001290534.1 [153-171]	0	1897.9	High	Not Found	High	High	High	0	4.626e-12	4.84
FALSE	High	[K].NISVDTEGPAR.[F]	1xDeamidated [N1]		FALSE	0.0289397	0	1	1	6	XP_010910148.1	XP_010910148.1 [488-498]	0	1159.56	High	High	High	High	High	0	0.002317	2.39
FALSE	High	[K].NGEYVFVSAASGAVGQLVGQFAR.[L]	1xDeamidated [N1]		FALSE	4.90149e-08	0	1	1	6	XP_019704194.1	XP_019704194.1 [155-177]	0	2328.16	High	Not Found	High	High	High	0	1.121e-12	5.2
FALSE	High	[RK].NMVESLSVPTFR.[V]	1xDeamidated [N1]		FALSE	0.000177139	0	2	6	2	XP_010912576.1; XP_010909491.1	XP_010912576.1 [265-276]; XP_010909491.1 [276-287]	0	1380.68	High	High	Not Found	Not Found	High	0	5.435e-07	3.24
FALSE	High	[R].NGIHPGSSLR.[I]	1xDeamidated [N1]		FALSE	0.0494879	0.000267242	1	3	1	XP_010943052.1	XP_010943052.1 [367-376]	0	1038.53	Not Found	High	Not Found	Not Found	High	3.345e-05	0.004659	2.58
FALSE	High	[R].NGIPLTTAAAANFTR.[G]	1xDeamidated [N1]		FALSE	0.0928223	0.000517009	1	3	2	XP_008786037.1	XP_008786037.1 [71-85]	0	1518.79	High	Not Found	Not Found	High	High	0.0002573	0.01316	2.09
FALSE	High	[R].NGEWTIVQGLPIDEFSR.[K]	1xDeamidated [N1]		FALSE	3.11157e-07	0	0	1	30			0	1961.96	High	High	High	High	High	0	4.468e-10	4.69
FALSE	High	[KR].NGVTATDLVLTVTQMLR.[K]	1xDeamidated [N1]		FALSE	4.43324e-07	0	3	4	3	XP_010918136.1; XP_010943467.1; XP_010929878.1	XP_010918136.1 [349-365]; XP_010943467.1 [352-368]; XP_010929878.1 [366-382]	0	1832.98	High	High	High	Not Found	High	0	3.785e-11	4.06
FALSE	High	[K].NISVDTEGPARFDVYIAAPYGDLAGPDYGDFAGTFVR.[L]	1xDeamidated [N1]		FALSE	9.00748e-12	0	1	1	33	XP_010910148.1	XP_010910148.1 [488-524]	1	3937.86	High	High	High	High	High	0	1.62e-16	8.59
FALSE	High	[K].ELSADEVGNTAAFLVSPLASAVTGSVVYVDNGLNTMGLATDSPTLAV.[-]	1xDeamidated [N]; 1xOxidation [M36]		FALSE	0.000414609	0	1	1	2	XP_010928434.1	XP_010928434.1 [338-384]	0	4654.3	Not Found	Not Found	Not Found	High	High	0	2.126e-06	4.26
FALSE	High	[R].FRNDVPDGGLANVAATVMNLHGFEAPNDYEPTLIEVVDN.[-]	1xDeamidated [N]		FALSE	0.0390838	0.000267242	1	1	2	XP_010922826.1	XP_010922826.1 [521-559]	1	4215	Not Found	High	Not Found	Not Found	High	0.0001639	0.00835	2.43
FALSE	High	[R].NGNEYLINLIDSPGHVDFSSEVTAALR.[I]	1xDeamidated [N]		FALSE	9.85867e-08	0	3	8	2	XP_010915202.1; XP_008795866.1; XP_010924672.1	XP_010915202.1 [94-120]; XP_008795866.1 [94-120]; XP_010924672.1 [94-120]	0	2932.43	High	Not Found	Not Found	Not Found	High	0	3.423e-12	4.9
FALSE	High	[R].AFLDAAVFGDSNLELPSALSNR.[S]	1xDeamidated [N]		FALSE	0.202608	0.00466381	1	8	25	XP_017701818.1	XP_017701818.1 [166-187]	0	2308.15	High	High	High	High	High	0.002839	0.1284	2.56
FALSE	High	[R].TPGFSGADLANLLNEAAILAGR.[R]	1xDeamidated [N]		FALSE	2.25535e-07	0	1	3	3	XP_010919545.1	XP_010919545.1 [433-454]	0	2172.13	High	Not Found	High	Not Found	High	0	1.283e-11	3.48
FALSE	High	[R].DGFPANANDIFLTDGASPAVHMMMQLLIR.[S]	1xDeamidated [N]		FALSE	7.18933e-06	0	0	1	2			0	3146.51	High	Not Found	Not Found	Not Found	High	0	3.25e-09	4.76
FALSE	High	[R].MALDDLNGLTGENVGHLPDYLEDAIR.[A]	1xDeamidated [N]		FALSE	1.98584e-05	0	1	2	2	XP_010912845.1	XP_010912845.1 [152-177]	0	2842.36	Not Found	Not Found	Not Found	High	High	0	4.779e-08	4.66
FALSE	High	[R].ANATEYGLAAGVFTNNMNTANTLMR.[A]	1xDeamidated [N]		FALSE	1.30093e-05	0	1	1	2	XP_010928603.1	XP_010928603.1 [457-481]	0	2646.23	Not Found	High	High	Not Found	High	0	8.367e-09	4.97
FALSE	High	[K].IAADAWGTVDILVNNAGITRDTLLMR.[M]	1xDeamidated [N]		FALSE	1.28808e-06	0	1	2	2	AEQ94131.1	AEQ94131.1 [83-108]	1	2800.47	High	Not Found	Not Found	Not Found	High	0	2.08e-10	2.61
FALSE	High	[R].FNFSHGSHEYHQETLNNLR.[T]	1xDeamidated [N]		FALSE	6.97318e-10	0	1	2	11	XP_010918024.1	XP_010918024.1 [51-69]	0	2331.05	High	High	High	Not Found	High	0	1.014e-12	6.02
FALSE	High	[R].NSWGVLSTISSDLEGAPFGNVVSFSDGPPGDGR.[G]	1xDeamidated [N]		FALSE	0.00177915	0	1	1	2	XP_010913466.1	XP_010913466.1 [53-85]	0	3322.55	Not Found	Not Found	High	Not Found	High	0	2.173e-05	2.95
FALSE	High	[K].IAADAWGTVDILVNNAGITR.[D]	1xDeamidated [N]		FALSE	0.00108335	0	1	2	8	AEQ94131.1	AEQ94131.1 [83-102]	0	2071.08	Not Found	High	Not Found	High	High	0	9.873e-06	2.73
FALSE	High	[K].ELSADEVGNTAAFLVSPLASAVTGSVVYVDNGLNTMGLATDSPTLAV.[-]	1xDeamidated [N]		FALSE	2.05874e-06	0	1	1	13	XP_010928434.1	XP_010928434.1 [338-384]	0	4638.3	Not Found	High	High	Not Found	High	0	1.246e-09	6.01
FALSE	High	[K].FRPSSAFDTAYTTTNAGGPVWNDDQALTVGSR.[G]	1xDeamidated [N]		FALSE	2.23676e-12	0	1	1	2	NP_001306842.1	NP_001306842.1 [6-37]	0	3403.58	High	Not Found	Not Found	Not Found	High	0	3.07e-18	7.18
FALSE	High	[K].SSGIEQNFGLFYPNMQPVYPINFT.[-]	1xDeamidated [N/Q]; 1xOxidation [M15]		FALSE	0.306528	0.00931449	1	1	2	XP_010921891.1	XP_010921891.1 [316-339]	0	2780.29	Not Found	Not Found	High	Not Found	High	0.002345	0.1068	1.19
FALSE	High	[R].SRGFGFVTFSNEQAMRDAIEGMNGQTLDGR.[N]	1xDeamidated [N/Q]; 1xOxidation [M15]		FALSE	1.21715e-08	0	1	1	3	XP_010939297.1	XP_010939297.1 [48-77]	2	3308.51	Not Found	High	Not Found	High	High	0	1.212e-13	7.31
FALSE	High	[K].ELVMPVPAFNVINGGSHAGNNLAMQEFMILPVGATSFAEALR.[M]	1xDeamidated [N/Q]; 1xOxidation [M]		FALSE	3.0876e-05	0	1	2	18	XP_008782057.1	XP_008782057.1 [201-242]	0	4430.2	Not Found	High	Not Found	High	High	0	3.334e-08	2.95
FALSE	High	[R].RAEEAQQSGSASSGHGAQTNGGIPGQASR.[Q]	1xDeamidated [N/Q]		FALSE	5.45219e-07	0	1	1	2	XP_010921064.1	XP_010921064.1 [123-151]	1	2797.28	Not Found	Not Found	High	Not Found	High	0	5.262e-11	5.45
FALSE	High	[K].VLQAMQLMTDNRIR.[H]	1xDeamidated [N/Q]		FALSE	0.000493732	0	1	1	3	XP_010909683.1	XP_010909683.1 [150-163]	1	1689.88	High	Not Found	Not Found	High	High	0	2.812e-06	2.46
FALSE	High	[K].LLISNNDLAQIVETSDEWISVR.[T]	1xDeamidated [N/Q]		FALSE	6.60375e-09	0	1	1	59	XP_008798215.1	XP_008798215.1 [79-100]	0	2516.29	High	High	High	High	High	0	1.896e-12	5.79
FALSE	High	[R].GFGFVTFSNEQAMRDAIEGMNGQTLDGR.[N]	1xDeamidated [N/Q]		FALSE	5.0618e-08	0	1	1	2	XP_010939297.1	XP_010939297.1 [50-77]	1	3049.38	Not Found	Not Found	Not Found	High	High	0	1.181e-12	5.13
FALSE	High	[K].TYNQNLINHVGQGTPRR.[S]	1xDeamidated [N/Q]		FALSE	0.000388769	0	1	2	22	XP_010921891.1	XP_010921891.1 [281-297]	1	1969	High	High	High	High	High	0	0.002415	3.98
FALSE	High	[K].ELVMPVPAFNVINGGSHAGNNLAMQEFMILPVGATSFAEALR.[M]	1xDeamidated [N/Q]		FALSE	6.43826e-06	0	1	2	10	XP_008782057.1	XP_008782057.1 [201-242]	0	4414.2	Not Found	Not Found	Not Found	High	High	0	1.497e-08	2.96
FALSE	High	[R].QLEEEIENMGGHLNAYTSR.[E]	1xDeamidated [N/Q]		FALSE	5.40625e-06	0	2	4	2	XP_010939148.1; XP_010936330.1	XP_010939148.1 [150-168]; XP_010936330.1 [152-170]	0	2191.99	High	Not Found	Not Found	Not Found	High	0	5.09e-09	5.44
FALSE	High	[R].LEGNSATIQVYEETAGLMVNDPVLR.[T]	1xDeamidated [N/Q]		FALSE	3.63803e-07	0	1	1	8	XP_010913759.1	XP_010913759.1 [58-82]	0	2720.34	High	Not Found	High	High	High	0	8.832e-10	4.37
FALSE	High	[K].SSGIEQNFGLFYPNMQPVYPINFT.[-]	1xDeamidated [N/Q]		FALSE	0.000889124	0	1	1	88	XP_010921891.1	XP_010921891.1 [316-339]	0	2764.3	High	High	High	High	High	0	0.0002107	4.84
FALSE	High	[R].EAPPMPNPNFQSHGQNPVPPPPPQSAMPSR.[D]	1xDeamidated [N/Q]		FALSE	7.81508e-05	0	1	1	5	XP_010942336.1	XP_010942336.1 [245-274]	0	3204.5	High	Not Found	Not Found	Not Found	High	0	1.476e-07	4.55
FALSE	High	[R].VVFGGDNQLMATLTGPGVVFIQSLPFHR.[L]	1xDeamidated [N/Q]		FALSE	0.00110344	0	1	2	5	XP_010932760.1	XP_010932760.1 [210-237]	0	3001.56	Not Found	Not Found	High	High	High	0	1.016e-05	3.3
FALSE	High	[R].YIAVGNEVIPGNSAQYVLPAMR.[N]	1xDeamidated [N/Q]		FALSE	0.0161483	0	1	1	8	XP_010907251.1	XP_010907251.1 [115-136]	0	2363.21	High	High	High	Not Found	High	3.345e-05	0.002838	3.22
FALSE	High	[R].LSSAASTYLGPTVQFLSSNGAPLLVNLYTYR.[N]	1xDeamidated [N/Q]		FALSE	1.62844e-06	0	1	1	3	XP_010921894.1	XP_010921894.1 [176-206]	0	3304.71	Not Found	High	High	Not Found	High	0	3.02e-10	4.6
FALSE	High	[R].AAVGVGPVSWDNTVAAYAQNYANQR.[I]	1xDeamidated [N/Q]		FALSE	2.40352e-08	0	1	2	62	XP_010941968.1	XP_010941968.1 [40-64]	0	2623.25	High	High	High	High	High	0	1.599e-11	6.44
FALSE	High	[K].VSDIHTLYWEQSGNPNGHPVVFLHGGPGAGTSASNRR.[F]	1xDeamidated [N/Q]		FALSE	2.82729e-06	0	1	1	6	XP_010924590.1	XP_010924590.1 [106-142]	1	3915.89	High	Not Found	High	Not Found	High	0	7.291e-10	5.67
FALSE	High	[K].YIAVGNEVIPGAEAQYVLPAMR.[N]	1xDeamidated [N/Q]		FALSE	3.74523e-05	0	1	1	16	XP_010921891.1	XP_010921891.1 [116-137]	0	2362.21	High	High	High	High	High	0	4.53e-08	5.32
FALSE	High	[-].MEQTFIMIKPDGVQR.[G]	1xCarbamidomethyl [K9]; 1xDeamidated [Q3]		FALSE	0.295691	0.00862304	2	3	7	XP_010933580.1; XP_008786176.1	XP_010933580.1 [1-15]; XP_008786176.1 [1-15]	0	1850.91	High	High	Not Found	High	High	0.003069	0.1382	1.38
FALSE	High	[R].LINQHLHKALNGSR.[F]	1xCarbamidomethyl [K8]; 2xDeamidated [Q4; N11]		FALSE	0.295691	0.00862304	1	1	3	XP_010909194.1	XP_010909194.1 [345-358]	1	1659.89	High	Not Found	High	Not Found	High	0.00211	0.0998	1.98
FALSE	High	[R].VNVIGINKR.[D]	1xCarbamidomethyl [K8]; 1xDeamidated [N7]		FALSE	0.219051	0.00510898	1	1	3	XP_010916908.1	XP_010916908.1 [197-205]	1	1070.63	High	High	Not Found	High	High	0.003737	0.1549	2.24
FALSE	High	[K].VLPALNGKLTGMAFR.[V]	1xCarbamidomethyl [K8]; 1xDeamidated [N6]		FALSE	0.0916358	0.000517009	3	8	4	XP_010910405.1; XP_010930058.1; XP_010911739.2	XP_010910405.1 [225-239]; XP_010930058.1 [222-236]; XP_010911739.2 [222-236]	1	1645.91	Not Found	High	High	High	High	0.0002573	0.01291	2.03
FALSE	High	[K].LDSLLEKEFQAEVQILGNIR.[H]	1xCarbamidomethyl [K7]; 3xDeamidated [Q10; Q14; N18]		FALSE	0.308729	0.00931449	1	1	4	XP_008798566.2	XP_008798566.2 [653-672]	1	2375.23	High	High	High	Not Found	High	0.002575	0.122	1.91
FALSE	High	[K].LPSSQYKGVVPQPNGR.[W]	1xCarbamidomethyl [K7]; 1xDeamidated [Q5]		FALSE	0.0757798	0.000517009	1	3	25	XP_008799316.1	XP_008799316.1 [51-66]	1	1784.93	High	High	High	High	High	0.002405	0.1098	3.4
FALSE	High	[R].QEIVNNKSSR.[D]	1xCarbamidomethyl [K7]; 1xDeamidated [Q1]		FALSE	0.302159	0.00908622	1	2	2	XP_008780475.1	XP_008780475.1 [97-106]	1	1232.62	Not Found	High	Not Found	High	High	0.005375	0.2104	2.27
FALSE	High	[R].GLFIIDKEGVIQHSTINNLAIGR.[S]	1xCarbamidomethyl [K7]		FALSE	0.00552416	0	1	1	3	XP_008799686.1	XP_008799686.1 [203-225]	1	2565.41	High	High	High	Not Found	High	3.345e-05	0.005017	4.09
FALSE	High	[K].ALAIAIK.[L]	1xCarbamidomethyl [K7]		FALSE	0.205813	0.00466381	1	1	12	XP_017696072.1	XP_017696072.1 [201-207]	0	756.498	High	High	High	High	High	0.00108	0.05198	2
FALSE	High	[R].LTLFGNKFSGPIPASLGNLAQLEVLQLGR.[N]	1xCarbamidomethyl [K7]		FALSE	0.204205	0.00466381	1	1	20	XP_017701723.1	XP_017701723.1 [510-538]	1	3110.74	High	High	High	High	High	0.003069	0.1367	2.6
FALSE	High	[-].MDPYKFRPSSAFDTAYTTTNAGGPVWNDDQALTVGSR.[G]	1xCarbamidomethyl [K5]; 1xDeamidated [N20]		FALSE	1.71954e-07	0	1	1	5	NP_001306842.1	NP_001306842.1 [1-37]	1	4094.88	High	High	Not Found	High	High	0	1.393e-07	6.31
FALSE	High	[K].MIPTKPMVVETFSAYPPLGR.[F]	1xCarbamidomethyl [K5]		FALSE	0.103278	0.000774539	1	6	5	XP_008790814.1	XP_008790814.1 [392-411]	0	2291.19	High	Not Found	High	High	High	0.001933	0.09219	2.27
FALSE	High	[K].IVQKTFVREAAAAAPNQVAGEILSFFTR.[N]	1xCarbamidomethyl [K4]; 1xDeamidated [Q3]		FALSE	0.112414	0.00127925	1	1	1	XP_010929698.1	XP_010929698.1 [109-136]	2	3092.65	Not Found	High	Not Found	Not Found	High	0.000351	0.01827	1.36
FALSE	High	[R].YAQNPSLLAIELINEPQAPNVTLDSLK.[K]	1xCarbamidomethyl [K27]; 1xDeamidated [N/Q]		FALSE	0.295691	0.00862304	1	1	2	XP_010916909.1	XP_010916909.1 [332-358]	0	3009.58	Not Found	Not Found	High	Not Found	High	0.00211	0.09996	1.98
FALSE	High	[K].ATAGDTHLGGEDFDNRLVNHFVAEFK.[R]	1xCarbamidomethyl [K26]		FALSE	2.30058e-05	0	1	3	3	XP_010905019.1	XP_010905019.1 [227-252]	1	2917.39	High	High	High	Not Found	High	0	0.0003776	4.78
FALSE	High	[K].MLIDGAVEYEDGTPATEAQMGKDVVTFLSWAAEPEMEER.[K]	1xCarbamidomethyl [K22]; 1xDeamidated [Q19]; 1xOxidation [M]		FALSE	0.021584	0	1	1	2	XP_008810986.1	XP_008810986.1 [231-269]	1	4389.97	Not Found	Not Found	Not Found	High	High	0	0.001203	2.25
FALSE	High	[K].MLIDGAVEYEDGTPATESQMGKDVVTFLSWAAEPEMEER.[K]	1xCarbamidomethyl [K22]; 1xDeamidated [Q19]		FALSE	0.0216818	0	0	1	1			1	4389.97	Not Found	Not Found	Not Found	High	High	0	0.001207	2.24
FALSE	High	[R].TSVGEIRAPWAIMEDENEVK.[I]	1xCarbamidomethyl [K20]; 1xOxidation [M13]		FALSE	0.226796	0.00510898	1	1	6	XP_010918305.1	XP_010918305.1 [123-142]	1	2347.12	High	High	High	High	High	0.002663	0.1243	2.75
FALSE	High	[R].TENQDAIDAAIIGMLADPK.[E]	1xCarbamidomethyl [K19]; 1xOxidation [M14]		FALSE	0.117254	0.00127925	1	3	3	XP_010914191.1	XP_010914191.1 [375-393]	0	2059	High	Not Found	High	High	High	0.0007218	0.03067	2.09
FALSE	High	[R].MSNLAQSLGMPPGLGEGLK.[-]	1xCarbamidomethyl [K19]		FALSE	2.39776e-05	0	1	1	1	XP_008795203.1	XP_008795203.1 [90-108]	0	1956.99	High	Not Found	Not Found	Not Found	High	0	2.221e-08	2.86
FALSE	High	[K].ETTDAISSAYGTFNSWSK.[L]	1xCarbamidomethyl [K18]; 1xDeamidated [N14]		FALSE	0.00280278	0	1	3	6	XP_010914279.1	XP_010914279.1 [79-96]	0	2022.89	High	High	High	High	High	0	0.001835	2.97
FALSE	High	[R].APEYLAMNGSVLDVVSK.[F]	1xCarbamidomethyl [K17]; 1xDeamidated [N8]		FALSE	0.0259745	0	1	1	3	XP_008804207.1	XP_008804207.1 [92-108]	0	1850.92	Not Found	High	High	High	High	0.0002573	0.01355	2.9
FALSE	High	[R].RVADLLFDEESRPYLQK.[A]	1xCarbamidomethyl [K17]		FALSE	0.269831	0.00696867	1	1	2	XP_017699995.1	XP_017699995.1 [167-183]	1	2136.11	High	Not Found	Not Found	Not Found	High	0.00182	0.08439	2.51
FALSE	High	[K].NIYSALSAAGLQNQIK.[V]	1xCarbamidomethyl [K16]		FALSE	0.0131595	0	1	1	8	XP_008811753.1	XP_008811753.1 [137-152]	0	1747.93	High	High	High	High	High	0	0.000539	3.46
FALSE	High	[K].DAPMFVVGVNAHEYK.[S]	1xCarbamidomethyl [K15]; 1xDeamidated [N10]		FALSE	0.168656	0.00373434	1	1	1	XP_008800947.1	XP_008800947.1 [132-146]	0	1734.82	High	Not Found	Not Found	Not Found	High	0.0008741	0.03656	2.16
FALSE	High	[K].ISDPHLVSSFFDGFKR.[A]	1xCarbamidomethyl [K15]		FALSE	1.0924e-05	0	1	2	9	XP_008802646.1	XP_008802646.1 [211-226]	1	1908.96	High	High	High	Not Found	High	0	1.615e-06	5.09
FALSE	High	[K].TALWFWMTPQSPKPSSHNVITGQWTPSAADR.[A]	1xCarbamidomethyl [K13]; 1xDeamidated [Q/N]; 1xOxidation [M7]		FALSE	0.104604	0.00127925	1	1	3	XP_008812110.1	XP_008812110.1 [228-258]	0	3571.71	Not Found	Not Found	Not Found	High	High	0.0005365	0.02584	3.41
FALSE	High	[K].VTEGDVLSLLDRK.[L]	1xCarbamidomethyl [K13]		FALSE	0.168656	0.00373434	1	1	2	XP_017696027.1	XP_017696027.1 [682-694]	1	1501.82	Not Found	Not Found	High	High	High	0.004717	0.187	2.52
FALSE	High	[R].DDLFNINAGIVK.[S]	1xCarbamidomethyl [K12]		FALSE	0.0908526	0.000517009	2	3	1	XP_010912571.1; XP_010915605.1	XP_010912571.1 [127-138]; XP_010915605.1 [121-132]	0	1375.72	Not Found	Not Found	Not Found	High	High	0.0002573	0.01272	2.57
FALSE	High	[R].GFSSEGYIDGKNGR.[R]	1xCarbamidomethyl [K11]; 1xDeamidated [N12]		FALSE	0.000205211	0	1	1	8	XP_010917434.1	XP_010917434.1 [115-128]	1	1544.7	High	High	High	High	High	0	6.876e-07	3.57
FALSE	High	[R].LVNHFVAEFK.[R]	1xCarbamidomethyl [K10]		FALSE	0.276895	0.00696867	1	3	4	XP_010905019.1	XP_010905019.1 [243-252]	0	1260.67	High	High	Not Found	High	High	0.00597	0.2357	2.22
FALSE	High	[K].KANPEWNEVFAFSR.[E]	1xCarbamidomethyl [K1]		FALSE	0.000778194	0	1	1	1	XP_010918556.1	XP_010918556.1 [308-321]	1	1751.85	Not Found	High	Not Found	Not Found	High	0	5.791e-06	3.97
FALSE	High	[R].IYNYISWQCYNATYANVSHNTWQLNFTDYPFR.[F]	1xCarbamidomethyl [C9]; 2xDeamidated [Q/N]		FALSE	0.310941	0.00955055	1	1	2	XP_010909631.2	XP_010909631.2 [106-137]	0	4051.8	Not Found	Not Found	Not Found	High	High	0.002869	0.1297	2.74
FALSE	High	[K].VYGPTMSTCTAR.[V]	1xCarbamidomethyl [C9]; 1xOxidation [M6]		FALSE	0.00143373	0	2	2	6	AIC33066.1; XP_010904819.1	AIC33066.1 [5-16]; XP_010904819.1 [5-16]	0	1359.6	High	High	High	High	High	0	2.064e-05	2.34
FALSE	High	[K].AYVGGDVVCEGEFLMATGSE.[-]	1xCarbamidomethyl [C9]; 1xOxidation [M15]		FALSE	0.17701	0.00396529	1	1	1	XP_010912470.1	XP_010912470.1 [222-241]	0	2106.9	Not Found	Not Found	High	Not Found	High	0.0009333	0.03977	1.24
FALSE	High	[R].ATPGHTMGCVTYVTGDGSDQPHPR.[M]	1xCarbamidomethyl [C9]		FALSE	2.76965e-09	0	1	1	7	XP_010918908.1	XP_010918908.1 [167-190]	0	2541.12	High	High	High	High	High	0	1.409e-14	5.39
FALSE	High	[R].GVSFMVDNCSTTAR.[L]	1xCarbamidomethyl [C9]		FALSE	0.000105854	0	1	6	2	XP_008775613.1	XP_008775613.1 [504-517]	0	1544.68	High	Not Found	High	Not Found	High	0	2.383e-07	4.21
FALSE	High	[R].IGLVGLGQCSPSSTTTAYR.[S]	1xCarbamidomethyl [C9]		FALSE	2.86444e-07	0	1	1	1	XP_010929163.1	XP_010929163.1 [178-196]	0	1967.99	Not Found	Not Found	Not Found	High	High	0	1.884e-11	4.09
FALSE	High	[K].VGSLVVSACGFDSVPAEMGLMFNSR.[Q]	1xCarbamidomethyl [C9]		FALSE	7.02595e-06	0	1	2	4	XP_010904920.1	XP_010904920.1 [142-166]	0	2630.24	High	High	High	Not Found	High	0	3.143e-09	4.29
FALSE	High	[K].AYVGGDLVCEGEFLMATGSE.[-]	1xCarbamidomethyl [C9]		FALSE	9.7e-05	0	1	2	212	XP_010930888.1	XP_010930888.1 [222-241]	0	2104.92	High	High	High	High	High	0	1.344e-06	4.16
FALSE	High	[R].SNVQDELLCR.[F]	1xCarbamidomethyl [C9]		FALSE	0.00694469	0	1	3	1	XP_010933388.1	XP_010933388.1 [531-540]	0	1233.59	Not Found	High	Not Found	Not Found	High	0	0.0001932	2.58
FALSE	High	[K].VYGPPMSTCTAR.[V]	1xCarbamidomethyl [C9]		FALSE	0.00109838	0	1	1	2	XP_010904820.1	XP_010904820.1 [5-16]	0	1339.61	High	High	Not Found	Not Found	High	0	0.0008961	2.38
FALSE	High	[R].LVEHTNFECESLEPAGSA.[-]	1xCarbamidomethyl [C9]		FALSE	0.00305809	0	1	1	2	XP_019705665.1	XP_019705665.1 [425-442]	0	1989.89	High	Not Found	High	Not Found	High	0	5.975e-05	3.2
FALSE	High	[R].RPPIGPGSCFAQ.[-]	1xCarbamidomethyl [C9]		FALSE	0.0171303	0	1	1	6	XP_010937791.2	XP_010937791.2 [527-538]	0	1286.63	High	High	High	High	High	0	0.0008272	3.4
FALSE	High	[R].TAHEMGIPCVAVHSTIDQDALHVR.[L]	1xCarbamidomethyl [C9]		FALSE	6.54813e-08	0	1	2	6	XP_008798175.1	XP_008798175.1 [88-111]	0	2657.29	High	High	High	High	High	0	1.007e-11	7.08
FALSE	High	[K].VYGPTMSTCTAR.[V]	1xCarbamidomethyl [C9]		FALSE	0.000647523	0	2	2	11	AIC33066.1; XP_010904819.1	AIC33066.1 [5-16]; XP_010904819.1 [5-16]	0	1343.61	High	High	High	High	High	0	1.265e-05	2.56
FALSE	High	[K].HATPVLLCADVRR.[K]	1xCarbamidomethyl [C8]		FALSE	0.152339	0.00325615	1	2	3	XP_010915054.1	XP_010915054.1 [761-773]	1	1507.82	Not Found	High	High	High	High	0.0007218	0.03061	2.13
FALSE	High	[K].DFGYSFPCDGPGR.[G]	1xCarbamidomethyl [C8]		FALSE	0.00492648	0	1	2	1	YP_003540930.1	YP_003540930.1 [552-564]	0	1474.61	Not Found	Not Found	High	Not Found	High	0	0.0001109	2.19
FALSE	High	[R].GPTPEPLCQVMLR.[V]	1xCarbamidomethyl [C8]		FALSE	0.000254702	0	2	3	5	XP_008776621.1; XP_010917678.1	XP_008776621.1 [150-162]; XP_010917678.1 [212-224]	0	1497.76	Not Found	High	High	High	High	0	9.726e-07	2.94
FALSE	High	[R].RGASYYNCRPGAQANPYSR.[G]	1xCarbamidomethyl [C8]		FALSE	8.95136e-08	0	1	3	12	XP_010914425.1	XP_010914425.1 [94-112]	1	2188.01	High	High	High	High	High	0	4.309e-07	5.73
FALSE	High	[K].GMAPYFGCIVGR.[V]	1xCarbamidomethyl [C8]		FALSE	0.000970237	0	1	2	5	XP_010918323.1	XP_010918323.1 [58-69]	0	1327.63	High	High	High	High	High	0	8.284e-06	2.58
FALSE	High	[K].QIEGHTICALGDAAAWPVQGLIR.[H]	1xCarbamidomethyl [C8]		FALSE	1.51184e-07	0	1	6	1	XP_017700079.1	XP_017700079.1 [499-521]	0	2476.28	Not Found	High	Not Found	Not Found	High	0	6.793e-12	7.13
FALSE	High	[R].GSADNITCIVVR.[F]	1xCarbamidomethyl [C8]		FALSE	0.0281687	0	1	4	1	XP_008789261.1	XP_008789261.1 [332-343]	0	1304.66	High	Not Found	Not Found	Not Found	High	0	0.001854	1.7
FALSE	High	[K].LGLDIASCILTR.[A]	1xCarbamidomethyl [C8]		FALSE	4.25974e-05	0	1	2	14	XP_010914901.1	XP_010914901.1 [106-117]	0	1331.74	High	High	High	High	High	0	7.891e-06	3.84
FALSE	High	[R].LADEAVCIGEAPSSQSYLFIPNVLSAAVSR.[G]	1xCarbamidomethyl [C7]		FALSE	6.5783e-08	0	1	5	8	NP_001290488.1	NP_001290488.1 [111-140]	0	3164.59	High	High	High	High	High	0	1.793e-12	6.04
FALSE	High	[R].LPGFHVCVGSGGER.[L]	1xCarbamidomethyl [C7]		FALSE	2.0493e-06	0	1	2	9	XP_010943716.1	XP_010943716.1 [63-76]	0	1471.71	High	High	High	High	High	0	1.778e-06	3.78
FALSE	High	[R].DSTHIGCAR.[V]	1xCarbamidomethyl [C7]		FALSE	0.0249412	0	2	3	3	XP_010941968.1; XP_010941967.1	XP_010941968.1 [128-136]; XP_010941967.1 [128-136]	0	1016.46	High	High	High	Not Found	High	3.345e-05	0.00341	2.33
FALSE	High	[R].SYYTHNCYR.[A]	1xCarbamidomethyl [C7]		FALSE	0.00464161	0	1	4	8	XP_010930902.1	XP_010930902.1 [104-112]	0	1263.52	High	High	High	High	High	0	0.0001012	2.39
FALSE	High	[R].GASYYNCRPGAQANPYSR.[G]	1xCarbamidomethyl [C7]		FALSE	7.88172e-06	0	1	3	7	XP_010914425.1	XP_010914425.1 [95-112]	0	2031.91	High	High	High	High	High	0	1.78e-07	4.42
FALSE	High	[K].APLLIGCDVR.[NA]	1xCarbamidomethyl [C7]		FALSE	0.001638	0	2	8	8	XP_010910002.1; XP_010937996.1	XP_010910002.1 [281-290]; XP_010937996.1 [293-302]	0	1113.61	High	High	High	Not Found	High	0	2.885e-05	2.46
FALSE	High	[R].YANDWNCGFAFER.[N]	1xCarbamidomethyl [C7]		FALSE	1.09744e-05	0	1	1	3	XP_010906974.1	XP_010906974.1 [365-377]	0	1649.68	High	High	High	Not Found	High	0	6.366e-09	3.65
FALSE	High	[R].MNEPQVCVSTTNR.[N]	1xCarbamidomethyl [C7]		FALSE	5.13965e-06	0	1	1	5	XP_010918065.1	XP_010918065.1 [457-469]	0	1535.69	High	High	High	High	High	0	4.239e-09	3.57
FALSE	High	[R].APIAFGCGYDQLFR.[K]	1xCarbamidomethyl [C7]		FALSE	1.69724e-06	0	1	1	6	XP_019708378.1	XP_019708378.1 [180-193]	0	1614.77	High	High	High	High	High	0	2.015e-08	4.13
FALSE	High	[K].IDDHLACAVAGIMSDANILINTAR.[VI]	1xCarbamidomethyl [C7]		FALSE	1.83251e-08	0	1	3	2	XP_008794958.1	XP_008794958.1 [68-91]	0	2554.28	Not Found	High	High	Not Found	High	0	2.33e-13	6.3
FALSE	High	[K].TVQALLCR.[N]	1xCarbamidomethyl [C7]		FALSE	0.0297314	0	1	1	1	YP_005090375.1	YP_005090375.1 [119-126]	0	960.53	High	Not Found	Not Found	Not Found	High	0	0.002016	2.38
FALSE	High	[K].YGWTAFCGPVGPR.[G]	1xCarbamidomethyl [C7]		FALSE	1.88791e-05	0	1	2	11	XP_010917599.1	XP_010917599.1 [67-79]	0	1467.68	High	High	High	High	High	0	7.316e-07	3.69
FALSE	High	[K].EMIQAHCPAPAPDIQVLR.[C]	1xCarbamidomethyl [C7]		FALSE	0.000263031	0	1	2	1	XP_010943692.1	XP_010943692.1 [234-251]	0	2046.03	Not Found	High	Not Found	Not Found	High	0	1.028e-06	4.66
FALSE	High	[K].SEESNMCDLLR.[I]	1xCarbamidomethyl [C7]		FALSE	0.000288359	0	2	3	7	XP_010912630.1; XP_008795240.1	XP_010912630.1 [108-118]; XP_008795240.1 [108-118]	0	1353.58	High	High	High	High	High	0	1.344e-06	3.31
FALSE	High	[K].YPQYHCSPTVTGATR.[A]	1xCarbamidomethyl [C6]; 1xDeamidated [Q3]		FALSE	0.000291022	0	1	1	1	XP_010933166.1	XP_010933166.1 [60-74]	0	1738.79	Not Found	Not Found	High	Not Found	High	0	1.205e-06	3.05
FALSE	High	[R].GAHLLCYPGAFNMTTGPLHWELLQR.[A]	1xCarbamidomethyl [C6]; 1xDeamidated [N12]		FALSE	3.60738e-06	0	1	3	1	XP_010939922.1	XP_010939922.1 [254-278]	0	2883.41	High	Not Found	Not Found	Not Found	High	0	1.082e-09	6.75
FALSE	High	[K].LVVEECGEVFR.[G]	1xCarbamidomethyl [C6]		FALSE	0.000543762	0	1	3	24	XP_010920172.1	XP_010920172.1 [186-196]	0	1336.66	High	High	High	High	High	0	3.439e-06	2.82
FALSE	High	[K].YPQYHCSPTVTGATR.[A]	1xCarbamidomethyl [C6]		FALSE	4.94677e-08	0	1	1	47	XP_010933166.1	XP_010933166.1 [60-74]	0	1737.8	High	High	High	High	High	0	9.035e-11	5.15
FALSE	High	[K].HVVLMCHDPTR.[LS]	1xCarbamidomethyl [C6]		FALSE	0.00747194	0	1	2	4	XP_010912308.1	XP_010912308.1 [477-487]	0	1364.66	High	High	High	High	High	0	0.0002253	2.99
FALSE	High	[R].SFEDMCAQMYYR.[G]	1xCarbamidomethyl [C6]		FALSE	0.000379936	0	1	3	1	XP_010940832.1	XP_010940832.1 [100-111]	0	1600.62	High	Not Found	Not Found	Not Found	High	0	1.847e-06	3.04
FALSE	High	[R].VYAATCSSVGDAVNTR.[S]	1xCarbamidomethyl [C6]		FALSE	2.5908e-06	0	1	1	3	XP_010924095.1	XP_010924095.1 [102-117]	0	1670.78	High	High	High	Not Found	High	0	6.344e-10	3.96
FALSE	High	[R].TAWPQCSTIGR.[I]	1xCarbamidomethyl [C6]		FALSE	0.000943854	0	1	4	7	XP_010907756.1	XP_010907756.1 [132-142]	0	1276.61	High	High	High	High	High	0	0.0001976	2.56
FALSE	High	[R].TDGSLCGPVVDDVTLLSVR.[NK]	1xCarbamidomethyl [C6]		FALSE	1.10169e-06	0	1	2	3	XP_010918669.1	XP_010918669.1 [343-361]	0	2003.01	Not Found	High	High	Not Found	High	0	1.616e-10	4.77
FALSE	High	[R].VALEACVQAR.[N]	1xCarbamidomethyl [C6]		FALSE	0.00258055	0	1	7	14	YP_006073112.1	YP_006073112.1 [429-438]	0	1116.58	High	High	High	High	High	0	4.766e-05	2.99
FALSE	High	[R].ASGIMCSYNR.[V]	1xCarbamidomethyl [C6]		FALSE	0.0028547	0	1	2	3	XP_019710108.1	XP_019710108.1 [255-264]	0	1158.5	High	High	High	Not Found	High	0	4.636e-05	2.6
FALSE	High	[R].GAHLLCYPGAFNMTTGPLHWELLQR.[A]	1xCarbamidomethyl [C6]		FALSE	1.11534e-08	0	1	3	1	XP_010939922.1	XP_010939922.1 [254-278]	0	2882.42	Not Found	Not Found	Not Found	High	High	0	1.05e-13	7.99
FALSE	High	[K].VVISDCGELPVV.[-]	1xCarbamidomethyl [C6]		FALSE	0.101969	0.000774539	1	1	9	XP_010912997.1	XP_010912997.1 [247-258]	0	1286.67	High	High	High	High	High	0.001846	0.08715	2.04
FALSE	High	[R].MDATSCFFPQNIVANVR.[T]	1xCarbamidomethyl [C6]		FALSE	2.09695e-06	0	1	3	7	XP_019703936.1	XP_019703936.1 [258-274]	0	1969.93	High	High	High	High	High	0	4.536e-10	3.91
FALSE	High	[K].NLYLSCDPYMR.[WSAG]	1xCarbamidomethyl [C6]		FALSE	0.00148739	0	2	9	10	XP_019704194.1; XP_019703725.1	XP_019704194.1 [48-58]; XP_019703725.1 [437-447]	0	1431.64	High	High	High	High	High	0	1.629e-05	2.92
FALSE	High	[K].GYVLTCVSYPR.[GS]	1xCarbamidomethyl [C6]		FALSE	0.00137567	0	1	2	11	XP_010909022.1	XP_010909022.1 [127-137]	0	1314.65	High	High	High	High	High	0	4.714e-05	3.27
FALSE	High	[R].LIHLFCIVPR.[Q]	1xCarbamidomethyl [C6]		FALSE	0.00221782	0	1	2	3	XP_010935577.1	XP_010935577.1 [124-133]	0	1267.73	High	High	Not Found	Not Found	High	0	3.149e-05	3.64
FALSE	High	[K].AYFMHCLPAER.[G]	1xCarbamidomethyl [C6]		FALSE	0.00195028	0	1	1	1	XP_010940102.1	XP_010940102.1 [337-347]	0	1394.63	Not Found	High	Not Found	Not Found	High	0	2.523e-05	3.27
FALSE	High	[R].FLWVDCENGYHSSSYRPVR.[C]	1xCarbamidomethyl [C6]		FALSE	0.00016996	0	1	1	2	XP_010938774.1	XP_010938774.1 [64-82]	0	2372.09	High	Not Found	Not Found	High	High	0	5.092e-07	4.18
FALSE	High	[R].AQDFVCTLAPR.[I]	1xCarbamidomethyl [C6]		FALSE	0.000693734	0	1	9	4	XP_010926734.1	XP_010926734.1 [353-363]	0	1277.63	High	Not Found	High	High	High	0	5.112e-06	3.06
FALSE	High	[R].QVVALCQAPFLLDDPNVGLLFPADAIAR.[A]	1xCarbamidomethyl [C6]		FALSE	1.82545e-07	0	1	2	4	XP_010927963.1	XP_010927963.1 [61-88]	0	3023.6	High	High	High	Not Found	High	0	4.558e-10	4.59
FALSE	High	[K].TSEASCDDYMIYR.[H]	1xCarbamidomethyl [C6]		FALSE	0.00195925	0	1	1	1	NP_001304804.1	NP_001304804.1 [5-17]	0	1610.65	Not Found	Not Found	Not Found	High	High	0	2.54e-05	2.59
FALSE	High	[R].VATVQCLSGTGSLR.[V]	1xCarbamidomethyl [C6]		FALSE	7.22245e-06	0	1	2	5	XP_010920378.1	XP_010920378.1 [158-171]	0	1448.75	High	High	High	High	High	0	1.83e-08	3.7
FALSE	High	[R].YAIICQENGLVPIVEPEILVDGPHDINR.[C]	1xCarbamidomethyl [C5]; 1xDeamidated [N/Q]		FALSE	4.10976e-10	0	1	4	2	XP_010912239.1	XP_010912239.1 [169-196]	0	3174.61	High	Not Found	Not Found	Not Found	High	0	1.47e-15	5.46
FALSE	High	[K].VVITCNAVQR.[G]	1xCarbamidomethyl [C5]		FALSE	0.0027518	0	1	1	4	XP_010942302.1	XP_010942302.1 [296-305]	0	1159.63	High	High	High	Not Found	High	0	0.0001024	2.79
FALSE	High	[K].TSIGCLYWLLAR.[M]	1xCarbamidomethyl [C5]		FALSE	0.0274178	0	1	1	1	XP_010937280.1	XP_010937280.1 [168-179]	0	1452.77	Not Found	Not Found	Not Found	High	High	0	0.001769	2.32
FALSE	High	[R].SNMVCLFER.[Y]	1xCarbamidomethyl [C5]		FALSE	0.0171303	0	1	1	1	XP_010920221.1	XP_010920221.1 [179-187]	0	1155.53	Not Found	Not Found	High	Not Found	High	0	0.0008257	2.34
FALSE	High	[K].GRNVCGVDSMVSTVTAVR.[S]	1xCarbamidomethyl [C5]		FALSE	1.15713e-08	0	1	1	15	XP_010910124.1	XP_010910124.1 [355-372]	1	1907.94	High	High	High	High	High	0	3.497e-11	5.88
FALSE	High	[K].QIQECNWQVVNVTTPANYFHVLR.[R]	1xCarbamidomethyl [C5]		FALSE	6.46793e-06	0	2	5	1	XP_008788082.1; XP_010922391.1	XP_008788082.1 [804-826]; XP_010922391.1 [804-826]	0	2816.39	Not Found	High	Not Found	Not Found	High	0	2.752e-09	4.38
FALSE	High	[R].QSAPCVLFFDELDSIATQR.[G]	1xCarbamidomethyl [C5]		FALSE	2.13587e-06	0	1	8	19	XP_010935717.1	XP_010935717.1 [574-592]	0	2197.06	High	High	High	High	High	0	7.274e-10	4.97
FALSE	High	[R].GIVPCAAAGNSGPQESVIANDAPWVLTVGASTTDR.[R]	1xCarbamidomethyl [C5]		FALSE	1.47749e-07	0	1	1	1	XP_010943371.1	XP_010943371.1 [308-342]	0	3481.7	Not Found	Not Found	High	Not Found	High	0	6.529e-12	4.7
FALSE	High	[R].LTEGCSFR.[R]	1xCarbamidomethyl [C5]		FALSE	0.0791398	0.000517009	1	3	1	XP_010926238.2	XP_010926238.2 [130-137]	0	969.446	High	Not Found	Not Found	Not Found	High	0.0002573	0.0101	1.9
FALSE	High	[K].FYTECFGMQLLR.[K]	1xCarbamidomethyl [C5]		FALSE	0.000115515	0	1	2	5	XP_008776621.1	XP_008776621.1 [42-53]	0	1564.73	High	High	High	High	High	0	1.729e-05	3.27
FALSE	High	[R].FANACGALTVMER.[G]	1xCarbamidomethyl [C5]		FALSE	4.01261e-05	0	1	3	4	XP_010932642.1	XP_010932642.1 [360-372]	0	1439.68	High	High	High	High	High	0	6.397e-08	3.77
FALSE	High	[R].FSLFCQAALEAPR.[V]	1xCarbamidomethyl [C5]		FALSE	0.000320515	0	1	1	1	XP_010940833.1	XP_010940833.1 [205-217]	0	1509.75	Not Found	Not Found	High	Not Found	High	0	1.402e-06	3
FALSE	High	[R].GIVPCAAAGNSGPQESVIANDAPWVLTVGASTTDRR.[I]	1xCarbamidomethyl [C5]		FALSE	2.05269e-10	0	1	1	10	XP_010943371.1	XP_010943371.1 [308-343]	1	3637.8	High	High	High	High	High	0	5.579e-14	7.07
FALSE	High	[R].YAIICQENGLVPIVEPEILVDGPHDINR.[C]	1xCarbamidomethyl [C5]		FALSE	1.52132e-11	0	1	4	13	XP_010912239.1	XP_010912239.1 [169-196]	0	3173.63	High	High	High	High	High	0	2.975e-17	7.14
FALSE	High	[R].IGDCQLVHSGGPYGENLFWGSGR.[E]	1xCarbamidomethyl [C4]; 1xDeamidated [Q/N]		FALSE	5.50355e-13	0	1	3	22	XP_010941968.1	XP_010941968.1 [65-87]	0	2507.14	High	High	High	High	High	0	1.362e-17	7.54
FALSE	High	[K].AQDCLLPMGITSENVAHR.[Y]	1xCarbamidomethyl [C4]		FALSE	1.16332e-07	0	1	1	8	XP_010940650.1	XP_010940650.1 [188-205]	0	2011.97	High	High	High	High	High	0	2.391e-10	5.47
FALSE	High	[K].HADCPVITIR.[R]	1xCarbamidomethyl [C4]		FALSE	0.00135684	0	1	1	8	XP_010936717.1	XP_010936717.1 [153-162]	0	1181.61	High	High	High	High	High	0	1.416e-05	2.67
FALSE	High	[R].LASCFLDSLATLNYPAWGYGLR.[Y]	1xCarbamidomethyl [C4]		FALSE	2.20248e-08	0	1	1	5	XP_010939216.1	XP_010939216.1 [197-218]	0	2488.23	High	High	Not Found	High	High	0	2.9e-12	5.36
FALSE	High	[R].DIPCTVDVVR.[Q]	1xCarbamidomethyl [C4]		FALSE	0.0259745	0	1	1	19	XP_010906112.1	XP_010906112.1 [149-158]	0	1173.59	High	High	High	High	High	0	0.001616	2.13
FALSE	High	[R].ALVCLAEDELRER.[G]	1xCarbamidomethyl [C4]		FALSE	0.000397807	0	1	1	1	XP_010943009.1	XP_010943009.1 [254-266]	1	1573.8	High	Not Found	Not Found	Not Found	High	0	1.986e-06	3.83
FALSE	High	[R].FLPCYQVVESMR.[RH]	1xCarbamidomethyl [C4]		FALSE	0.00172287	0	1	5	2	XP_010919666.1	XP_010919666.1 [297-308]	0	1528.73	Not Found	High	Not Found	High	High	0	2.064e-05	2.8
FALSE	High	[R].VVSCADVAALAAR.[D]	1xCarbamidomethyl [C4]		FALSE	6.80826e-05	0	1	2	12	XP_010912023.1	XP_010912023.1 [128-140]	0	1302.68	High	High	High	High	High	0	4.169e-05	3.43
FALSE	High	[R].IGDCQLVHSGGPYGENLFWGSGR.[E]	1xCarbamidomethyl [C4]		FALSE	8.55698e-13	0	1	3	187	XP_010941968.1	XP_010941968.1 [65-87]	0	2506.16	High	High	High	High	High	0	7.133e-15	8.26
FALSE	High	[R].DSSCIDHLVLYPR.[A]	1xCarbamidomethyl [C4]		FALSE	9.97128e-05	0	1	1	1	XP_010941637.1	XP_010941637.1 [29-41]	0	1574.76	Not Found	High	Not Found	Not Found	High	0	2.181e-07	3.33
FALSE	High	[K].TTFCHPILVR.[L]	1xCarbamidomethyl [C4]		FALSE	0.0167458	0	1	5	2	XP_010930723.2	XP_010930723.2 [107-116]	0	1243.66	Not Found	High	Not Found	Not Found	High	0	0.0008306	2.66
FALSE	High	[K].LIICGGSAYPRDWDYAR.[FL]	1xCarbamidomethyl [C4]		FALSE	0.00281567	0	2	3	1	XP_010913093.1; XP_010908557.2	XP_010913093.1 [184-200]; XP_010908557.2 [250-266]	1	2012.96	High	Not Found	Not Found	Not Found	High	0	4.544e-05	2.61
FALSE	High	[K].IGVCYGR.[N]	1xCarbamidomethyl [C4]		FALSE	0.238369	0.00535068	1	4	1	XP_010914932.1	XP_010914932.1 [55-61]	0	824.408	High	Not Found	Not Found	Not Found	High	0.001408	0.0676	1.83
FALSE	High	[K].VAFCIHNIAYQGR.[F]	1xCarbamidomethyl [C4]		FALSE	3.12821e-06	0	1	3	1	XP_010940833.1	XP_010940833.1 [266-278]	0	1548.77	High	Not Found	Not Found	Not Found	High	0	8.62e-10	3.53
FALSE	High	[K].VIACVGETLEQR.[E]	1xCarbamidomethyl [C4]		FALSE	9.47958e-05	0	2	4	10	XP_010920579.1; XP_008784587.1	XP_010920579.1 [124-135]; XP_008784587.1 [124-135]	0	1374.7	High	High	High	High	High	0	2.784e-07	3.5
FALSE	High	[R].FLPCYQVVESMRR.[G]	1xCarbamidomethyl [C4]		FALSE	0.000140764	0	1	1	4	XP_010919666.1	XP_010919666.1 [297-309]	1	1684.83	High	High	High	High	High	0	3.377e-06	3.24
FALSE	High	[R].IRYCDGASFAGEGYNEAAGLYFR.[G]	1xCarbamidomethyl [C4]		FALSE	1.67799e-09	0	1	4	6	XP_010914803.1	XP_010914803.1 [131-153]	1	2587.17	High	High	High	High	High	0	7.799e-15	7.59
FALSE	High	[KR].VPQCNSSWMNDFIR.[Q]	1xCarbamidomethyl [C4]		FALSE	5.38146e-06	0	1	3	10	XP_010934602.1	XP_010934602.1 [408-421]	0	1753.78	High	High	High	High	High	0	2.042e-09	3.86
FALSE	High	[K].ARECLPLILILR.[N]	1xCarbamidomethyl [C4]		FALSE	0.000241032	0	2	8	4	XP_010907826.1; XP_008789925.1	XP_010907826.1 [38-49]; XP_008789925.1 [38-49]	1	1466.89	High	High	High	Not Found	High	0	1.839e-06	4.2
FALSE	High	[K].NLACEWANDNIR.[V]	1xCarbamidomethyl [C4]		FALSE	0.00021986	0	1	1	4	XP_010910872.1	XP_010910872.1 [190-201]	0	1475.67	High	Not Found	High	High	High	0	6.309e-06	3.4
FALSE	High	[K].LAQSLAWAAAPSPPPPIPLISADVSDPSSLLALCR.[R]	1xCarbamidomethyl [C34]; 1xDeamidated [Q3]		FALSE	0.00323117	0	1	1	1	XP_010904920.1	XP_010904920.1 [54-88]	0	3582.89	Not Found	Not Found	High	Not Found	High	0	5.641e-05	2.39
FALSE	High	[K].LAQSLAWAAAPSPPPPIPLISADVSDPSSLLALCRR.[T]	1xCarbamidomethyl [C34]		FALSE	0.0375421	0.000267242	1	1	2	XP_010904920.1	XP_010904920.1 [54-89]	1	3738	Not Found	Not Found	Not Found	High	High	0.0005365	0.02715	3.01
FALSE	High	[K].LIGPEGQEHEFEAPDDTYILDAAETAGVELPYSCR.[A]	1xCarbamidomethyl [C34]		FALSE	1.52244e-10	0	1	2	35	XP_010909022.1	XP_010909022.1 [61-95]	0	3892.79	High	High	High	High	High	0	8.834e-15	6.75
FALSE	High	[K].LAQSLAWAAAPSPPPPIPLISADVSDPSSLLALCR.[R]	1xCarbamidomethyl [C34]		FALSE	9.73792e-06	0	1	1	2	XP_010904920.1	XP_010904920.1 [54-88]	0	3581.9	High	Not Found	Not Found	High	High	0	5.28e-09	4.17
FALSE	High	[R].IVTIDGYTDIPLDSEDLLLQAVATQPVSVGICGSER.[A]	1xCarbamidomethyl [C32]; 2xDeamidated [Q20; Q25]		FALSE	0.0042157	0	1	1	1	XP_010923265.1	XP_010923265.1 [222-257]	0	3846.92	Not Found	High	Not Found	Not Found	High	0	8.668e-05	3.03
FALSE	High	[R].IVTIDGYTDIPLDSEDLLLQAVATQPVSVGICGSER.[A]	1xCarbamidomethyl [C32]; 1xDeamidated [Q20]		FALSE	6.5783e-08	0	1	1	5	XP_010923265.1	XP_010923265.1 [222-257]	0	3845.94	High	High	High	Not Found	High	0	1.788e-12	5.55
FALSE	High	[R].IVTIDGYTDIPLDSEDLLLQAVATQPVSVGICGSER.[A]	1xCarbamidomethyl [C32]		FALSE	1.99061e-08	0	1	1	36	XP_010923265.1	XP_010923265.1 [222-257]	0	3844.95	High	High	High	High	High	0	2.649e-13	6.68
FALSE	High	[R].SVGYGGGRPEPPLPQDASNTLFVEGLPANCTRR.[E]	1xCarbamidomethyl [C30]; 1xDeamidated [Q/N]		FALSE	9.59044e-08	0	1	4	2	AEZ00900.1	AEZ00900.1 [163-195]	1	3513.72	Not Found	Not Found	Not Found	High	High	0	3.266e-12	6.02
FALSE	High	[R].NVCGVDSMVSTVTAVR.[S]	1xCarbamidomethyl [C3]; 1xOxidation [M8]		FALSE	1.29998e-06	0	1	1	5	XP_010910124.1	XP_010910124.1 [357-372]	0	1710.81	High	High	High	High	High	0	2.3e-09	4.11
FALSE	High	[R].IDCRGPEVMR.[I]	1xCarbamidomethyl [C3]		FALSE	0.0920297	0.000517009	1	1	1	XP_010926097.1	XP_010926097.1 [308-317]	1	1232.59	High	Not Found	Not Found	Not Found	High	0.0002573	0.01303	2.58
FALSE	High	[K].SPCGEGTNTWDRFELR.[V]	1xCarbamidomethyl [C3]		FALSE	3.92143e-05	0	1	6	7	XP_010909511.1	XP_010909511.1 [76-91]	1	1924.86	High	High	High	High	High	0	1.8e-07	3.56
FALSE	High	[K].VLCPYSSEDAR.[G]	1xCarbamidomethyl [C3]		FALSE	0.000818542	0	1	2	8	XP_010943741.1	XP_010943741.1 [185-195]	0	1296.59	High	High	High	High	High	0	1.092e-05	2.69
FALSE	High	[R].GLCAIAQAESLR.[Y]	1xCarbamidomethyl [C3]		FALSE	0.000385212	0	2	12	2	XP_008784293.1; XP_008797588.1	XP_008784293.1 [95-106]; XP_008797588.1 [95-106]	0	1288.67	Not Found	High	Not Found	High	High	0	1.888e-06	2.97
FALSE	High	[K].IVCTLGPASR.[ST]	1xCarbamidomethyl [C3]		FALSE	0.00681876	0	3	12	18	XP_008802624.1; XP_010940385.1; XP_010918024.1	XP_008802624.1 [24-33]; XP_010940385.1 [24-33]; XP_010918024.1 [24-33]	0	1073.58	High	High	High	High	High	0	0.0001881	2.02
FALSE	High	[R].TNCVAPWYIR.[T]	1xCarbamidomethyl [C3]		FALSE	0.00537444	0	1	1	2	XP_010920509.1	XP_010920509.1 [195-204]	0	1279.63	Not Found	Not Found	High	High	High	0	0.0001728	2.91
FALSE	High	[R].VNCVAPGPIR.[T]	1xCarbamidomethyl [C3]		FALSE	0.00258055	0	1	1	16	XP_010910872.1	XP_010910872.1 [202-211]	0	1082.58	High	High	High	High	High	0	0.0004484	2.81
FALSE	High	[R].ATCTINYGSELPLAQGINFG.[-]	1xCarbamidomethyl [C3]		FALSE	0.0656201	0.000517009	1	2	1	XP_010917487.1	XP_010917487.1 [490-509]	0	2126.02	High	Not Found	Not Found	Not Found	High	9.917e-05	0.007379	2.57
FALSE	High	[K].IVCTIGPSTNTR.[E]	1xCarbamidomethyl [C3]		FALSE	0.000113411	0	3	10	28	XP_010934992.1; XP_010919863.2; XP_010924790.1	XP_010934992.1 [100-111]; XP_010919863.2 [111-122]; XP_010924790.1 [117-128]	0	1318.68	High	High	High	High	High	0	5.918e-06	3.52
FALSE	High	[K].QACDQFDSSFYPR.[F]	1xCarbamidomethyl [C3]		FALSE	2.34327e-05	0	1	2	5	XP_010914333.1	XP_010914333.1 [247-259]	0	1620.67	High	Not Found	High	High	High	0	1.524e-06	3.8
FALSE	High	[R].VNCVSPYATPTR.[L]	1xCarbamidomethyl [C3]		FALSE	0.000926665	0	1	1	1	XP_010922188.1	XP_010922188.1 [193-204]	0	1364.66	Not Found	Not Found	Not Found	High	High	0	7.678e-06	3.01
FALSE	High	[R].SLCPSEWIER.[W]	1xCarbamidomethyl [C3]		FALSE	0.00707292	0	1	4	2	XP_008804786.1	XP_008804786.1 [141-150]	0	1276.6	High	High	Not Found	Not Found	High	0	0.000199	2.59
FALSE	High	[R].NVCGVDSMVSTVTAVR.[S]	1xCarbamidomethyl [C3]		FALSE	1.00029e-06	0	1	1	12	XP_010910124.1	XP_010910124.1 [357-372]	0	1694.82	High	High	High	High	High	0	1.897e-10	4.1
FALSE	High	[R].VACGIIGLQGHL.[-]	1xCarbamidomethyl [C3]		FALSE	0.000706604	0	1	2	9	XP_010941777.1	XP_010941777.1 [143-154]	0	1237.67	High	High	High	High	High	0	7.192e-06	3.2
FALSE	High	[R].LACGVVGLTPLE.[-]	1xCarbamidomethyl [C3]		FALSE	0.00445407	0	1	1	18	XP_010940533.1	XP_010940533.1 [209-220]	0	1228.66	High	High	High	High	High	0	0.0004906	2.83
FALSE	High	[R].DVCIVGVAR.[T]	1xCarbamidomethyl [C3]		FALSE	0.0128048	0	2	3	4	XP_010936771.1; XP_008782420.1	XP_010936771.1 [14-22]; XP_008782420.1 [14-22]	0	988.524	Not Found	High	Not Found	High	High	0	0.001536	2
FALSE	High	[K].GQITNILEENVVQPLLVSTSAITLATECVR.[M]	1xCarbamidomethyl [C28]; 3xDeamidated [Q2; N10; N/Q]		FALSE	0.0497078	0.000267242	0	1	2			0	3271.7	Not Found	High	Not Found	Not Found	High	6.634e-05	0.006001	1.68
FALSE	High	[K].GQITDILEENVVQPLLVSTSAITLATECVR.[M]	1xCarbamidomethyl [C28]; 2xDeamidated [Q2; N/Q]		FALSE	0.0481877	0.000267242	1	1	2	XP_010916258.1	XP_010916258.1 [497-526]	0	3271.7	Not Found	High	Not Found	Not Found	High	6.634e-05	0.006001	1.68
FALSE	High	[R].EVQESALMGTSPISPLDVLVIGGGATGCGVALDAASR.[G]	1xCarbamidomethyl [C28]		FALSE	0.298913	0.00885999	1	1	1	XP_010943403.1	XP_010943403.1 [59-95]	0	3598.81	Not Found	Not Found	Not Found	High	High	0.002259	0.1023	0.64
FALSE	High	[R].VMANIQEDGPRPVIPLGHGDPSVFPCFR.[T]	1xCarbamidomethyl [C26]		FALSE	3.55797e-06	0	1	1	1	XP_010916004.1	XP_010916004.1 [37-64]	0	3105.54	Not Found	Not Found	Not Found	High	High	0	1.054e-09	4.59
FALSE	High	[K].FSAPLAHQIMAGADILAIPSRFEPCGLIQLQGMR.[Y]	1xCarbamidomethyl [C25]		FALSE	0.11194	0.00127925	1	3	4	XP_010940833.1	XP_010940833.1 [470-503]	1	3708.92	Not Found	High	High	Not Found	High	0.00111	0.05581	2.9
FALSE	High	[R].AGLPLQDLEFVQFHPTGIYGAGCLITEGSRGEGGILR.[N]	1xCarbamidomethyl [C23]; 2xDeamidated [Q6; Q12]		FALSE	0.0226846	0	1	5	1	XP_010942023.1	XP_010942023.1 [271-307]	1	3930.97	Not Found	Not Found	Not Found	High	High	0	0.001299	3.17
FALSE	High	[R].VTGLTPGLHGFHLHEYGDTTNGCISTGAHFNPNNMTHGAPEDEVR.[H]	1xCarbamidomethyl [C23]; 2xDeamidated [N21; N31]		FALSE	9.24412e-08	0	1	2	3	XP_010940533.1	XP_010940533.1 [100-144]	0	4860.18	High	Not Found	High	Not Found	High	0	3.043e-10	6.94
FALSE	High	[R].VTGLTPGLHGFHLHEYGDTTNGCISTGAHFNPNNMTHGAPEDEVR.[H]	1xCarbamidomethyl [C23]; 1xDeamidated [N]		FALSE	3.46689e-10	0	1	2	11	XP_010940533.1	XP_010940533.1 [100-144]	0	4859.2	High	High	High	High	High	0	1.207e-15	8.65
FALSE	High	[R].VTGLTPGLHGFHLHEYGDTTNGCISTGAHFNPNNMTHGAPEDEVR.[H]	1xCarbamidomethyl [C23]		FALSE	1.21805e-07	0	1	2	22	XP_010940533.1	XP_010940533.1 [100-144]	0	4858.21	High	High	High	High	High	0	1.917e-09	9.43
FALSE	High	[R].AGLPLQDLEFVQFHPTGIYGAGCLITEGSRGEGGILR.[N]	1xCarbamidomethyl [C23]		FALSE	0.00374197	0	1	5	1	XP_010942023.1	XP_010942023.1 [271-307]	1	3929	High	Not Found	Not Found	Not Found	High	0	7.169e-05	3.75
FALSE	High	[K].ILIENIEEYAPIVYTPTVGLVCQNYSGLFR.[R]	1xCarbamidomethyl [C22]; 1xDeamidated [N/Q]		FALSE	0.00310048	0	1	2	4	XP_010933530.1	XP_010933530.1 [130-159]	0	3472.77	Not Found	High	Not Found	High	High	0	0.0004618	2.23
FALSE	High	[R].LVAGLDGNPHTVSLESVSQQGCFVSSGAGTSTR.[S]	1xCarbamidomethyl [C22]		FALSE	8.43356e-14	0	1	2	4	XP_010928855.1	XP_010928855.1 [768-800]	0	3318.6	High	High	High	High	High	0	8.928e-19	7.89
FALSE	High	[K].ILIENIEEYAPIVYTPTVGLVCQNYSGLFR.[R]	1xCarbamidomethyl [C22]		FALSE	0.000346566	0	1	2	1	XP_010933530.1	XP_010933530.1 [130-159]	0	3471.79	Not Found	Not Found	Not Found	High	High	0	1.598e-06	3.04
FALSE	High	[R].AYLPVTEILNGEEVDRWIEICDEDRNPLDGGAR.[I]	1xCarbamidomethyl [C21]; 1xDeamidated [N10]		FALSE	0.000104885	0	1	1	1	XP_010907269.1	XP_010907269.1 [113-145]	2	3815.82	Not Found	Not Found	High	Not Found	High	0	2.35e-07	2.87
FALSE	High	[R].SIAMEVGNQPVSEDGHIPVICGLAR.[C]	1xCarbamidomethyl [C21]		FALSE	2.54172e-07	0	1	1	2	XP_010931990.1	XP_010931990.1 [141-165]	0	2649.31	High	Not Found	High	Not Found	High	0	1.554e-11	6.21
FALSE	High	[R].AYLPVTEILNGEEVDRWIEICDEDRNPLDGGAR.[I]	1xCarbamidomethyl [C21]		FALSE	0.000295063	0	1	1	9	XP_010907269.1	XP_010907269.1 [113-145]	2	3814.83	High	High	High	High	High	0	2.93e-06	3.26
FALSE	High	[R].LESVPEMNYDALSEVPRGEICVR.[G]	1xCarbamidomethyl [C21]		FALSE	5.78798e-07	0	1	2	5	XP_010910559.1	XP_010910559.1 [224-246]	1	2663.28	High	High	High	High	High	0	9.834e-11	4.28
FALSE	High	[R].LSVVVHPFPLPYHNNAFIACR.[A]	1xCarbamidomethyl [C20]		FALSE	4.12187e-06	0	1	2	4	XP_010941346.2	XP_010941346.2 [81-101]	0	2451.28	High	Not Found	High	Not Found	High	0	1.339e-09	6.02
FALSE	High	[R].FALPTPTSVLGLPIGQHISCR.[G]	1xCarbamidomethyl [C20]		FALSE	2.46893e-09	0	1	2	1	XP_010943692.1	XP_010943692.1 [64-84]	0	2264.22	Not Found	Not Found	High	Not Found	High	0	1.232e-14	5.37
FALSE	High	[KR].FCMFNDDIQGTAGVALAGLLGAVR.[A]	1xCarbamidomethyl [C2]; 1xDeamidated [Q9]		FALSE	0.131286	0.00203038	1	3	1	XP_010918525.1	XP_010918525.1 [288-311]	0	2497.22	Not Found	Not Found	Not Found	High	High	0.0004432	0.02372	1.18
FALSE	High	[K].ACISPFALTALNWIVLVPGR.[R]	1xCarbamidomethyl [C2]; 1xDeamidated [N12]		FALSE	0.000374733	0	1	1	1	XP_010916034.1	XP_010916034.1 [116-135]	0	2199.2	Not Found	High	Not Found	Not Found	High	0	1.802e-06	3.54
FALSE	High	[R].GCFNELISLMESGLGLER.[A]	1xCarbamidomethyl [C2]		FALSE	2.33083e-06	0	1	4	15	XP_010922576.1	XP_010922576.1 [1308-1325]	0	2024.98	High	High	High	Not Found	High	0	1.129e-06	3.85
FALSE	High	[R].YCDGSSFTGDIEAVNPATNLHFR.[G]	1xCarbamidomethyl [C2]		FALSE	2.54172e-07	0	1	6	4	XP_010911666.1	XP_010911666.1 [121-143]	0	2571.16	High	High	Not Found	High	High	0	7.862e-11	6.16
FALSE	High	[R].TCHNLIFR.[R]	1xCarbamidomethyl [C2]		FALSE	0.0279162	0	1	2	13	XP_019703936.1	XP_019703936.1 [400-407]	0	1060.54	High	High	High	High	High	0.0002573	0.01041	3.15
FALSE	High	[K].GCAPIMLR.[L]	1xCarbamidomethyl [C2]		FALSE	0.129116	0.00203038	1	2	4	XP_008788436.1	XP_008788436.1 [29-36]	0	917.47	Not Found	High	Not Found	High	High	0.0009333	0.04204	2.1
FALSE	High	[R].WCEFAEPIDGESTQFLQDLAR.[K]	1xCarbamidomethyl [C2]		FALSE	1.23405e-08	0	1	3	3	XP_010933708.1	XP_010933708.1 [163-183]	0	2512.14	Not Found	Not Found	High	High	High	0	1.233e-13	4.49
FALSE	High	[K].ECVQSPLR.[I]	1xCarbamidomethyl [C2]		FALSE	0.0968813	0.000517009	1	3	1	XP_010943044.1	XP_010943044.1 [77-84]	0	988.488	High	Not Found	Not Found	Not Found	High	0.0002573	0.01421	1.92
FALSE	High	[R].ACYGVLR.[F]	1xCarbamidomethyl [C2]		FALSE	0.267838	0.00696867	2	12	2	XP_008784293.1; XP_008797588.1	XP_008784293.1 [118-124]; XP_008797588.1 [118-124]	0	838.424	Not Found	High	High	Not Found	High	0.006138	0.244	1.76
FALSE	High	[KR].FCMFNDDIQGTAGVALAGLLGAVR.[A]	1xCarbamidomethyl [C2]		FALSE	2.29721e-07	0	1	3	9	XP_010918525.1	XP_010918525.1 [288-311]	0	2496.24	High	High	High	Not Found	High	0	7.641e-11	4.4
FALSE	High	[K].ACISPFALTALNWIVLVPGRR.[L]	1xCarbamidomethyl [C2]		FALSE	4.04676e-06	0	1	1	9	XP_010916034.1	XP_010916034.1 [116-136]	1	2354.32	High	High	High	Not Found	High	0	2.321e-09	4.78
FALSE	High	[K].LCANTTINAEGR.[A]	1xCarbamidomethyl [C2]		FALSE	0.00143373	0	1	1	5	XP_010918507.1	XP_010918507.1 [218-229]	0	1319.64	High	High	High	High	High	0	1.54e-05	2.48
FALSE	High	[R].FCTGGMSLGAISR.[E]	1xCarbamidomethyl [C2]		FALSE	0.000241032	0	1	7	1	XP_010938554.1	XP_010938554.1 [972-984]	0	1356.64	Not Found	High	Not Found	Not Found	High	0	8.914e-07	2.65
FALSE	High	[R].LCMPIVDHVQSLGGEVR.[L]	1xCarbamidomethyl [C2]		FALSE	3.49566e-05	0	1	2	1	XP_010937221.1	XP_010937221.1 [326-342]	0	1909.96	Not Found	Not Found	High	Not Found	High	0	4.073e-08	4.58
FALSE	High	[K].ACISPFALTALNWIVLVPGR.[R]	1xCarbamidomethyl [C2]		FALSE	3.08536e-06	0	1	1	1	XP_010916034.1	XP_010916034.1 [116-135]	0	2198.22	Not Found	Not Found	High	Not Found	High	0	8.407e-10	3.89
FALSE	High	[K].ECLVMLQR.[W]	1xCarbamidomethyl [C2]		FALSE	0.105496	0.00127925	1	3	1	XP_019710003.1	XP_019710003.1 [473-480]	0	1048.53	Not Found	High	Not Found	Not Found	High	0.000351	0.01635	1.95
FALSE	High	[K].NCAPIMLR.[IL]	1xCarbamidomethyl [C2]		FALSE	0.0259745	0	4	12	16	XP_010935103.1; XP_010907515.1; XP_010922498.1; AEZ00894.1	XP_010935103.1 [29-36]; XP_010907515.1 [31-38]; XP_010922498.1 [31-38]; AEZ00894.1 [31-38]	0	974.491	High	High	High	High	High	0	0.00223	2.38
FALSE	High	[K].ICSYAQGMNLIR.[A]	1xCarbamidomethyl [C2]		FALSE	0.000403331	0	3	8	18	XP_008788546.1; XP_010905189.1; XP_010917535.1	XP_008788546.1 [339-350]; XP_010905189.1 [345-356]; XP_010917535.1 [345-356]	0	1425.7	High	High	High	High	High	0	6.734e-06	3.06
FALSE	High	[R].ECLPLILILR.[N]	1xCarbamidomethyl [C2]		FALSE	0.00501759	0	2	8	4	XP_010907826.1; XP_008789925.1	XP_010907826.1 [40-49]; XP_008789925.1 [40-49]	0	1239.75	High	High	High	High	High	0	0.0001143	2.28
FALSE	High	[R].SCYPQQQQLFDPSR.[S]	1xCarbamidomethyl [C2]		FALSE	0.00216749	0	1	1	1	XP_010913225.1	XP_010913225.1 [161-174]	0	1753.8	Not Found	Not Found	Not Found	High	High	0	2.989e-05	2.31
FALSE	High	[K].VCGHYTQVVWR.[ADE]	1xCarbamidomethyl [C2]		FALSE	5.95848e-05	0	2	6	65	XP_010941968.1; XP_010941967.1	XP_010941968.1 [117-127]; XP_010941967.1 [117-127]	0	1404.68	High	High	High	High	High	0	1.966e-05	4.26
FALSE	High	[R].YCDGASFAGEGYNEAAGLYFR.[G]	1xCarbamidomethyl [C2]		FALSE	4.72102e-09	0	1	4	1	XP_010914803.1	XP_010914803.1 [133-153]	0	2317.98	Not Found	Not Found	Not Found	High	High	0	2.661e-14	5.5
FALSE	High	[K].ECADLWPR.[I]	1xCarbamidomethyl [C2]		FALSE	0.0641981	0.000267242	1	2	14	XP_010927527.1	XP_010927527.1 [124-131]	0	1046.47	High	High	High	High	High	0.0002573	0.01039	2.09
FALSE	High	[R].ICGTVVESLPTAR.[C]	1xCarbamidomethyl [C2]		FALSE	0.00132603	0	1	1	2	YP_005090375.1	YP_005090375.1 [99-111]	0	1402.74	High	Not Found	High	Not Found	High	3.345e-05	0.003516	3.15
FALSE	High	[K].IASESSPNPVASIGLYVDCGSVYETPITSGATHLLER.[M]	1xCarbamidomethyl [C19]		FALSE	3.16699e-08	0	1	1	1	XP_010924455.1	XP_010924455.1 [89-125]	0	3890.91	Not Found	Not Found	Not Found	High	High	0	5.567e-13	3.65
FALSE	High	[K].GNDPDAVVPGLMAAGEAACASVHGANR.[L]	1xCarbamidomethyl [C19]		FALSE	9.59044e-08	0	1	1	2	XP_010942023.1	XP_010942023.1 [414-440]	0	2607.2	Not Found	Not Found	High	High	High	0	3.27e-12	5.69
FALSE	High	[R].AGVGIDNVDLQAATEHGCLVVNAPTANTVAAAEHGIALLASMAR.[K]	1xCarbamidomethyl [C18]; 1xDeamidated [Q/N]		FALSE	0.000319046	0	1	2	2	XP_010928633.1	XP_010928633.1 [147-190]	0	4370.19	Not Found	Not Found	Not Found	High	High	0	1.394e-06	3.43
FALSE	High	[R].IQYYISYGALSANRVPCPPR.[S]	1xCarbamidomethyl [C17]; 2xDeamidated [Q2; N13]		FALSE	0.0777793	0.000517009	1	1	1	XP_010930902.1	XP_010930902.1 [81-100]	1	2327.15	High	Not Found	Not Found	Not Found	High	0.0002288	0.00984	2.39
FALSE	High	[R].IQYYISYGALSANRVPCPPR.[S]	1xCarbamidomethyl [C17]; 1xDeamidated [N13]		FALSE	0.00251046	0	1	1	2	XP_010930902.1	XP_010930902.1 [81-100]	1	2326.16	Not Found	High	High	Not Found	High	0	0.001424	3.33
FALSE	High	[R].VLLQDFTGVPAVVDLACMR.[D]	1xCarbamidomethyl [C17]		FALSE	2.0369e-08	0	3	6	38	XP_010918136.1; XP_010943467.1; XP_010929878.1	XP_010918136.1 [179-197]; XP_010943467.1 [182-200]; XP_010929878.1 [196-214]	0	2104.09	High	High	High	High	High	0	5.917e-09	4.96
FALSE	High	[R].GQFYDHLHDQTAGFYGCR.[C]	1xCarbamidomethyl [C17]		FALSE	0.000526546	0	1	2	1	XP_010938515.1	XP_010938515.1 [673-690]	0	2171.94	Not Found	Not Found	High	Not Found	High	0	3.105e-06	3.73
FALSE	High	[R].FSYGEPMTVESTTQALCDLALR.[F]	1xCarbamidomethyl [C17]		FALSE	1.01419e-06	0	2	3	1	XP_010939851.1; XP_010937251.1	XP_010939851.1 [101-122]; XP_010937251.1 [101-122]	0	2489.17	Not Found	Not Found	Not Found	High	High	0	1.417e-10	3.93
FALSE	High	[R].IQYYISYGALSANRVPCPPR.[S]	1xCarbamidomethyl [C17]		FALSE	0.000475908	0	1	1	2	XP_010930902.1	XP_010930902.1 [81-100]	1	2325.18	Not Found	High	Not Found	High	High	0	1.641e-05	4.27
FALSE	High	[K].QVANATNDVAGDGTTCATVLTR.[A]	1xCarbamidomethyl [C16]		FALSE	2.09232e-09	0	1	4	1	XP_008812917.1	XP_008812917.1 [153-174]	0	2235.07	Not Found	High	Not Found	Not Found	High	0	1.012e-14	5.68
FALSE	High	[R].ANLVGSLSQWENPVFCSFR.[N]	1xCarbamidomethyl [C16]		FALSE	2.91975e-06	0	1	1	2	XP_019705665.1	XP_019705665.1 [393-411]	0	2211.07	Not Found	Not Found	High	High	High	0	7.885e-09	4.22
FALSE	High	[K].LNVHGGAVSLGHPLGCSGAR.[I]	1xCarbamidomethyl [C16]		FALSE	3.18858e-05	0	2	2	5	XP_010936771.1; XP_008782420.1	XP_010936771.1 [350-369]; XP_008782420.1 [350-369]	0	1959	High	High	High	Not Found	High	0	3.503e-08	5.13
FALSE	High	[K].ILPEGIGEVQEIIDMCDYAVGLSR.[Q]	1xCarbamidomethyl [C16]		FALSE	8.99923e-07	0	1	1	6	XP_010917487.1	XP_010917487.1 [110-133]	0	2677.32	High	High	High	Not Found	High	0	1.173e-10	4.77
FALSE	High	[R].DLIDDLYAYWTNVSCPSNNGR.[Q]	1xCarbamidomethyl [C15]; 1xDeamidated [N]		FALSE	1.44843e-09	0	1	1	16	XP_010912810.1	XP_010912810.1 [95-115]	0	2474.09	High	High	High	High	High	0	6.557e-15	5.74
FALSE	High	[R].YRDGLMISDMDLNLCR.[Q]	1xCarbamidomethyl [C15]		FALSE	0.000173114	0	1	3	1	XP_010933708.1	XP_010933708.1 [360-375]	1	1971.91	Not Found	Not Found	High	Not Found	High	0	5.236e-07	4.49
FALSE	High	[R].YYGGNEFIDEIENLCR.[A]	1xCarbamidomethyl [C15]		FALSE	4.39267e-07	0	2	3	7	XP_010913093.1; XP_010908557.2	XP_010913093.1 [68-83]; XP_010908557.2 [134-149]	0	1991.88	High	High	High	High	High	0	4.929e-08	4.37
FALSE	High	[R].IVHPGASGIQDYRECR.[T]	1xCarbamidomethyl [C15]		FALSE	0.000356257	0	1	1	25	XP_010943371.1	XP_010943371.1 [373-388]	1	1857.9	High	High	High	High	High	0	1.662e-06	4.08
FALSE	High	[K].SYHLPAWSVSILPDCR.[N]	1xCarbamidomethyl [C15]		FALSE	2.90847e-05	0	1	3	15	XP_008791517.1	XP_008791517.1 [392-407]	0	1900.94	High	High	High	High	High	0	7.732e-08	4.39
FALSE	High	[R].TVPNVFIGGNHIGGCDNVMER.[H]	1xCarbamidomethyl [C15]		FALSE	7.59153e-07	0	1	1	1	XP_010940165.1	XP_010940165.1 [84-104]	0	2286.08	Not Found	Not Found	Not Found	High	High	0	8.961e-11	4.43
FALSE	High	[R].VYTLSFLVGDAGNACTGPMVVEAFAAR.[S]	1xCarbamidomethyl [C15]		FALSE	4.27629e-06	0	1	1	2	XP_010918669.1	XP_010918669.1 [275-301]	0	2816.37	Not Found	High	High	Not Found	High	0	1.419e-09	3.82
FALSE	High	[K].GSDWLGDQDAIQYMCR.[E]	1xCarbamidomethyl [C15]		FALSE	1.24729e-06	0	1	6	7	XP_010942023.1	XP_010942023.1 [116-131]	0	1914.81	High	High	High	High	High	0	1.804e-08	4.01
FALSE	High	[R].EVLGFAVAGRPGGCYLDLPADVLHQTIAESEAAR.[V]	1xCarbamidomethyl [C14]; 1xDeamidated [Q25]		FALSE	7.1183e-07	0	1	1	1	XP_010924161.1	XP_010924161.1 [163-196]	0	3583.78	Not Found	Not Found	Not Found	High	High	0	8.043e-11	4.55
FALSE	High	[R].MWDPVAYALGFIDCDNISAR.[C]	1xCarbamidomethyl [C14]		FALSE	3.33618e-06	0	1	4	3	XP_010934915.1	XP_010934915.1 [253-272]	0	2314.06	High	Not Found	High	High	High	0	6.141e-09	3.97
FALSE	High	[R].EVLGFAVAGRPGGCYLDLPADVLHQTIAESEAAR.[V]	1xCarbamidomethyl [C14]		FALSE	7.87737e-13	0	1	1	20	XP_010924161.1	XP_010924161.1 [163-196]	0	3582.8	High	High	High	High	High	0	2.52e-14	7.44
FALSE	High	[K-].GFFEVTHDVSHLTCADFLR.[A]	1xCarbamidomethyl [C14]		FALSE	1.04812e-05	0	1	5	1	XP_010941422.1	XP_010941422.1 [73-91]	0	2251.06	Not Found	High	Not Found	Not Found	High	0	5.936e-09	5.37
FALSE	High	[R].LVLAAGPLGLMQACLDAVIPYVR.[Q]	1xCarbamidomethyl [C14]		FALSE	2.89513e-05	0	1	2	1	XP_010937822.1	XP_010937822.1 [271-293]	0	2440.35	High	Not Found	Not Found	Not Found	High	0	3.006e-08	5
FALSE	High	[K].SLTTSATADGIEECR.[K]	1xCarbamidomethyl [C14]		FALSE	4.60602e-05	0	1	5	1	XP_010941056.1	XP_010941056.1 [382-396]	0	1610.73	Not Found	High	Not Found	Not Found	High	0	6.322e-08	3.39
FALSE	High	[R].NYFAFTPLLPSITCGTVEPR.[S]	1xCarbamidomethyl [C14]		FALSE	9.25092e-07	0	1	3	3	XP_010931905.1	XP_010931905.1 [89-108]	0	2283.15	Not Found	High	Not Found	High	High	0	2.093e-05	3.52
FALSE	High	[K].GLVPLPGSNNESWCQGLDGLASR.[C]	1xCarbamidomethyl [C14]		FALSE	2.42572e-08	0	1	4	13	XP_010926082.1	XP_010926082.1 [142-164]	0	2427.17	High	High	High	High	High	0	2.469e-11	5.87
FALSE	High	[R].RPNNIIFHPSTNSCVLR.[Q]	1xCarbamidomethyl [C14]		FALSE	6.11627e-07	0	1	1	8	XP_010932263.1	XP_010932263.1 [47-63]	0	2025.04	High	High	High	High	High	0	6.332e-11	6.23
FALSE	High	[K].FDLPAPFVLHTDCPHYWR.[F]	1xCarbamidomethyl [C13]		FALSE	7.76806e-07	0	1	1	2	XP_010941664.1	XP_010941664.1 [220-237]	0	2271.08	High	Not Found	High	Not Found	High	0	9.283e-11	5.98
FALSE	High	[K].TYTPEMVEVLIDCVR.[N]	1xCarbamidomethyl [C13]		FALSE	0.00733651	0	1	1	1	XP_010914811.1	XP_010914811.1 [168-182]	0	1824.89	Not Found	High	Not Found	Not Found	High	0	0.0002114	2.46
FALSE	High	[K].VAVQMNDTHPTLCIPELMR.[I]	1xCarbamidomethyl [C13]		FALSE	6.51809e-08	0	1	1	3	XP_010939216.1	XP_010939216.1 [388-406]	0	2225.09	High	High	High	Not Found	High	0	5.34e-12	5.55
FALSE	High	[K].TAIIEGDIVGGTCVNR.[G]	1xCarbamidomethyl [C13]		FALSE	1.65106e-06	0	1	3	8	XP_010914552.1	XP_010914552.1 [109-124]	0	1674.85	High	High	High	High	High	0	4.241e-09	4.61
FALSE	High	[K].NYLIPVDGVGTYCLAFAPTTAPLSIIGNVQQQGIR.[V]	1xCarbamidomethyl [C13]		FALSE	0.000206156	0	1	1	2	XP_010916474.1	XP_010916474.1 [461-495]	0	3746.96	Not Found	Not Found	Not Found	High	High	0	6.958e-07	2.56
FALSE	High	[R].IAAVQSLSGTGACR.[L]	1xCarbamidomethyl [C13]		FALSE	4.35566e-06	0	1	3	4	XP_010925610.2	XP_010925610.2 [121-134]	0	1390.71	High	High	High	High	High	0	7.308e-09	3.86
FALSE	High	[K].AAVEEGIVVGGGCTLLR.[L]	1xCarbamidomethyl [C13]		FALSE	1.24637e-07	0	2	6	9	XP_010909417.1; XP_008809220.1	XP_010909417.1 [467-483]; XP_008809220.1 [471-487]	0	1700.9	High	High	High	High	High	0	9.442e-11	5.1
FALSE	High	[K].HVDGNLLAEFIPCPVLLLPL.[-]	1xCarbamidomethyl [C13]		FALSE	0.280993	0.00768059	1	4	1	XP_010935156.1	XP_010935156.1 [189-208]	0	2230.23	Not Found	Not Found	Not Found	High	High	0.001933	0.09136	1.8
FALSE	High	[K].GVVATTNVVEACTGVNIAVMVGGFPR.[K]	1xCarbamidomethyl [C12]; 2xDeamidated [N7; N16]		FALSE	0.0101017	0	1	2	2	XP_010919596.1	XP_010919596.1 [68-93]	0	2620.31	Not Found	High	Not Found	Not Found	High	0	0.0003514	2.26
FALSE	High	[K].GVVATTNVVEACTGVNIAVMVGGFPR.[K]	1xCarbamidomethyl [C12]; 1xOxidation [M20]		FALSE	0.251348	0.00629746	1	2	2	XP_010919596.1	XP_010919596.1 [68-93]	0	2634.34	Not Found	High	High	Not Found	High	0.00597	0.2376	1.3
FALSE	High	[K].GVVATTNVVEACTGVNIAVMVGGFPR.[K]	1xCarbamidomethyl [C12]; 1xDeamidated [N7]		FALSE	1.68945e-06	0	1	2	6	XP_010919596.1	XP_010919596.1 [68-93]	0	2619.33	High	Not Found	High	Not Found	High	0	7.723e-10	4.02
FALSE	High	[K].GVVATTDVVEACTGVNIAVMVGGFPR.[K]	1xCarbamidomethyl [C12]; 1xDeamidated [N16]		FALSE	0.0101017	0	1	3	2	XP_010920478.1	XP_010920478.1 [68-93]	0	2620.31	Not Found	High	Not Found	Not Found	High	0	0.0003514	2.26
FALSE	High	[R].SVPVNEPSLDNCFISTSYDATTHFESTVMDVLHMYR.[M]	1xCarbamidomethyl [C12]; 1xDeamidated [N]		FALSE	0.0661972	0.000517009	1	1	2	XP_010908336.1	XP_010908336.1 [388-423]	0	4163.87	Not Found	Not Found	Not Found	High	High	9.917e-05	0.007524	1.28
FALSE	High	[K].AAAGAPDILGDCPFSQR.[V]	1xCarbamidomethyl [C12]		FALSE	9.91139e-07	0	1	2	9	XP_010920727.1	XP_010920727.1 [12-28]	0	1745.83	High	High	High	High	High	0	5.753e-10	4.25
FALSE	High	[R].RIVSFVGGIDLCDGRYDTQFHSLFR.[T]	1xCarbamidomethyl [C12]		FALSE	3.16932e-07	0	1	2	2	XP_010907269.1	XP_010907269.1 [355-379]	2	2958.47	High	Not Found	High	Not Found	High	0	2.214e-11	6.96
FALSE	High	[K].ASTVVPNRLGDCPFSQR.[V]	1xCarbamidomethyl [C12]		FALSE	0.000170743	0	1	1	3	XP_010932636.1	XP_010932636.1 [70-86]	1	1903.94	High	High	High	Not Found	High	0	1.216e-05	3.75
FALSE	High	[K].GVVATTDVVEACTGVNIAVMVGGFPR.[K]	1xCarbamidomethyl [C12]		FALSE	1.68945e-06	0	1	3	6	XP_010920478.1	XP_010920478.1 [68-93]	0	2619.33	High	Not Found	High	Not Found	High	0	7.722e-10	4.02
FALSE	High	[KR].GLAQPTVEPIWCR.[E]	1xCarbamidomethyl [C12]		FALSE	0.0017308	0	1	3	1	XP_010911881.1	XP_010911881.1 [174-186]	0	1526.78	High	Not Found	Not Found	Not Found	High	0	2.087e-05	2.63
FALSE	High	[K].ASTIVPNRLGDCPFSQR.[V]	1xCarbamidomethyl [C12]		FALSE	0.000327967	0	1	3	1	XP_019708681.1	XP_019708681.1 [70-86]	1	1917.96	Not Found	High	Not Found	Not Found	High	0	1.458e-06	3.64
FALSE	High	[R].AATSGQAFPQCVFDHWDMMSSDPLEPGTQAAQLVSDIR.[K]	1xCarbamidomethyl [C11]; 3xDeamidated [Q6; Q10; Q29]		FALSE	0.0503734	0.000267242	3	3	1	XP_010915202.1; XP_008795866.1; XP_010924672.1	XP_010915202.1 [787-824]; XP_008795866.1 [787-824]; XP_010924672.1 [787-824]	0	4166.84	Not Found	Not Found	High	Not Found	High	3.345e-05	0.00477	1.58
FALSE	High	[R].AATSGQAFPQCVFDHWDMMSSDPLEPGTQAAQLVSDIR.[K]	1xCarbamidomethyl [C11]; 2xDeamidated [Q10; Q]		FALSE	0.0262098	0	3	3	2	XP_010915202.1; XP_008795866.1; XP_010924672.1	XP_010915202.1 [787-824]; XP_008795866.1 [787-824]; XP_010924672.1 [787-824]	0	4165.86	Not Found	Not Found	High	Not Found	High	0	0.001643	1.6
FALSE	High	[R].IVSFVGGIDLCDGRYDTQFHSLFR.[T]	1xCarbamidomethyl [C11]; 1xDeamidated [Q18]		FALSE	1.23587e-06	0	1	2	4	XP_010907269.1	XP_010907269.1 [356-379]	1	2803.35	High	High	High	High	High	0	1.947e-10	4.8
FALSE	High	[R].AATSGQAFPQCVFDHWDMMSSDPLEPGTQAAQLVSDIR.[K]	1xCarbamidomethyl [C11]; 1xDeamidated [Q10]		FALSE	0.0028547	0	3	3	1	XP_010915202.1; XP_008795866.1; XP_010924672.1	XP_010915202.1 [787-824]; XP_008795866.1 [787-824]; XP_010924672.1 [787-824]	0	4164.87	Not Found	High	Not Found	Not Found	High	0	4.648e-05	3.03
FALSE	High	[R].HSNIAAHISPCFR.[VA]	1xCarbamidomethyl [C11]		FALSE	0.000367906	0	1	5	2	XP_010904991.1	XP_010904991.1 [105-117]	0	1509.74	High	High	Not Found	Not Found	High	0	1.758e-06	4.1
FALSE	High	[K].RAEYHPELPPCLQGTTVR.[V]	1xCarbamidomethyl [C11]		FALSE	4.46015e-05	0	1	1	1	XP_010913868.1	XP_010913868.1 [18-35]	1	2124.07	Not Found	Not Found	Not Found	High	High	0	6.025e-08	4.62
FALSE	High	[K].RAPNLQHPLVCLDVVEEGIVSGPR.[A]	1xCarbamidomethyl [C11]		FALSE	2.87553e-08	0	1	1	1	XP_010931678.1	XP_010931678.1 [238-261]	1	2655.4	High	Not Found	Not Found	Not Found	High	0	4.767e-13	6.69
FALSE	High	[R].AATSGQAFPQCVFDHWDMMSSDPLEPGTQAAQLVSDIR.[K]	1xCarbamidomethyl [C11]		FALSE	0.00150803	0	3	3	2	XP_010915202.1; XP_008795866.1; XP_010924672.1	XP_010915202.1 [787-824]; XP_008795866.1 [787-824]; XP_010924672.1 [787-824]	0	4163.89	Not Found	High	High	Not Found	High	0	1.677e-05	2.99
FALSE	High	[R].HSNIAAHVSPCFR.[V]	1xCarbamidomethyl [C11]		FALSE	2.62869e-05	0	1	4	3	XP_010927344.1	XP_010927344.1 [105-117]	0	1495.72	High	High	High	Not Found	High	0	1.043e-06	4.64
FALSE	High	[R].ALDGDGDVYECSFIQSELTELPFFASR.[V]	1xCarbamidomethyl [C11]		FALSE	2.95813e-07	0	2	4	12	XP_010937159.1; XP_010917049.1	XP_010937159.1 [331-357]; XP_010917049.1 [335-361]	0	3066.4	High	High	High	Not Found	High	0	5.42e-11	5.15
FALSE	High	[R].IVSFVGGIDLCDGRYDTQFHSLFR.[T]	1xCarbamidomethyl [C11]		FALSE	7.51651e-08	0	1	2	1	XP_010907269.1	XP_010907269.1 [356-379]	1	2802.37	Not Found	Not Found	High	Not Found	High	0	2.212e-12	5.64
FALSE	High	[K].LLLVTEGPQGCR.[Y]	1xCarbamidomethyl [C11]		FALSE	0.00011712	0	1	1	9	XP_010932642.1	XP_010932642.1 [295-306]	0	1342.71	High	High	High	High	High	0	4.829e-06	3.2
FALSE	High	[R].IAPNMPQHQVCLDAIEEGVVR.[G]	1xCarbamidomethyl [C11]		FALSE	5.18712e-06	0	1	1	4	XP_010925875.1	XP_010925875.1 [237-257]	0	2376.18	Not Found	High	High	High	High	0	1.76e-08	5.07
FALSE	High	[R].VPYAISPSTDCSR.[VY]	1xCarbamidomethyl [C11]		FALSE	0.00021986	0	1	3	2	AOC88972.1	AOC88972.1 [104-116]	0	1452.68	High	High	Not Found	Not Found	High	0	7.685e-07	3.35
FALSE	High	[K].IIQDALAALGCMEHR.[G]	1xCarbamidomethyl [C11]		FALSE	0.24019	0.00582677	1	3	1	XP_010938554.1	XP_010938554.1 [123-137]	0	1697.85	High	Not Found	Not Found	Not Found	High	0.001527	0.06874	1.78
FALSE	High	[R].TYFSATSAHTCTGDGNAMVAR.[A]	1xCarbamidomethyl [C11]		FALSE	1.98002e-09	0	1	1	4	XP_010942023.1	XP_010942023.1 [250-270]	0	2217.97	Not Found	High	High	High	High	0	3.359e-14	6.33
FALSE	High	[R].ISFGGLNEADCEVAAER.[L]	1xCarbamidomethyl [C11]		FALSE	1.7038e-07	0	1	3	4	XP_010925285.1	XP_010925285.1 [365-381]	0	1837.84	High	Not Found	Not Found	High	High	0	8.189e-12	4.32
FALSE	High	[R].LLPDAVGTTCGQR.[LF]	1xCarbamidomethyl [C10]		FALSE	0.000746665	0	1	10	4	XP_010937277.1	XP_010937277.1 [340-352]	0	1387.7	High	High	High	High	High	0	5.425e-06	2.51
FALSE	High	[R].SDFHVAAQNCWVR.[K]	1xCarbamidomethyl [C10]		FALSE	0.000150121	0	1	2	15	XP_010922320.1	XP_010922320.1 [58-70]	0	1589.73	High	High	High	High	High	0	4.168e-07	4.6
FALSE	High	[K].IMEIDEHIGCAMSGLIADAR.[T]	1xCarbamidomethyl [C10]		FALSE	1.12213e-06	0	1	2	1	XP_010939851.1	XP_010939851.1 [67-86]	0	2202.04	Not Found	High	Not Found	Not Found	High	0	1.665e-10	5.35
FALSE	High	[R].APAYSILDTCYR.[G]	1xCarbamidomethyl [C10]		FALSE	2.53376e-05	0	1	1	13	XP_010913256.1	XP_010913256.1 [365-376]	0	1429.68	High	High	High	High	High	0	1.539e-07	3.13
FALSE	High	[R].APNLQHPLVCLDVVEEGIVSGPR.[A]	1xCarbamidomethyl [C10]		FALSE	3.15479e-07	0	1	1	3	XP_010931678.1	XP_010931678.1 [239-261]	0	2499.3	High	High	High	Not Found	High	0	1.511e-10	5.2
FALSE	High	[K].RYPNAEIVWCQEEPMNMGAYHYVAPR.[L]	1xCarbamidomethyl [C10]		FALSE	3.80358e-09	0	2	2	1	XP_008788082.1; XP_010922391.1	XP_008788082.1 [939-964]; XP_010922391.1 [939-964]	1	3181.44	High	Not Found	Not Found	Not Found	High	0	2.05e-14	7.03
FALSE	High	[R].LAGNQNVMVCER.[G]	1xCarbamidomethyl [C10]		FALSE	3.60999e-05	0	1	3	5	XP_008781942.1	XP_008781942.1 [155-166]	0	1390.66	High	High	High	High	High	0	6.924e-08	3.59
FALSE	High	[R].ILPDYIDNSCIR.[V]	1xCarbamidomethyl [C10]		FALSE	0.03	0	1	2	1	XP_008781593.1	XP_008781593.1 [169-180]	0	1478.73	High	Not Found	Not Found	Not Found	High	0	0.002047	2.85
FALSE	High	[R].RGEGPTVIECETYR.[F]	1xCarbamidomethyl [C10]		FALSE	3.72536e-06	0	1	1	1	XP_010940832.1	XP_010940832.1 [316-329]	1	1666.79	High	Not Found	Not Found	Not Found	High	0	1.138e-09	3.26
FALSE	High	[KR].AQVVSNINACTAVADAVR.[T]	1xCarbamidomethyl [C10]		FALSE	4.62392e-06	0	1	3	1	XP_010938730.1	XP_010938730.1 [23-40]	0	1858.94	Not Found	Not Found	Not Found	High	High	0	1.605e-09	3.6
FALSE	High	[K].CLQVTNTATGAQATVR.[I]	1xCarbamidomethyl [C1]		FALSE	2.79935e-07	0	1	1	18	XP_010917599.1	XP_010917599.1 [87-102]	0	1690.85	High	High	High	High	High	0	6.473e-11	4.67
FALSE	High	[R].CAVSTWR.[S]	1xCarbamidomethyl [C1]		FALSE	0.180593	0.00396529	1	1	1	XP_010931643.1	XP_010931643.1 [136-142]	0	879.414	Not Found	Not Found	High	Not Found	High	0.0009333	0.04134	2.09
FALSE	High	[K].CVADIVINHR.[C]	1xCarbamidomethyl [C1]		FALSE	0.0012208	0	1	2	3	XP_010943052.1	XP_010943052.1 [109-118]	0	1196.62	High	High	High	Not Found	High	0	4.798e-05	3.82
FALSE	High	[K].CLLVTNTATGAQVTVR.[I]	1xCarbamidomethyl [C1]		FALSE	1.1325e-06	0	1	1	24	XP_010917598.1	XP_010917598.1 [85-100]	0	1703.91	High	High	High	High	High	0	8.287e-09	4.86
FALSE	High	[K].CLADAGLFLDATDVAGGHTLR.[S]	1xCarbamidomethyl [C1]		FALSE	2.36886e-09	0	1	7	1	XP_010914803.1	XP_010914803.1 [207-227]	0	2173.07	Not Found	Not Found	Not Found	High	High	0	1.174e-14	4.68
FALSE	High	[K].CPFTGTVSIR.[G]	1xCarbamidomethyl [C1]		FALSE	0.00386403	0	2	5	3	XP_010904991.1; XP_010927344.1	XP_010904991.1 [59-68]; XP_010927344.1 [59-68]	0	1137.57	High	High	High	Not Found	High	0	0.0001428	2.71
FALSE	High	[RK].CTDPGLLLPR.[A]	1xCarbamidomethyl [C1]		FALSE	0.00130189	0	2	7	7	XP_010941980.1; XP_010923501.1	XP_010941980.1 [260-269]; XP_010923501.1 [239-248]	0	1141.6	High	Not Found	High	High	High	0	1.782e-05	3.02
FALSE	High	[R].CEADNQWFEISSR.[N]	1xCarbamidomethyl [C1]		FALSE	6.46319e-07	0	1	1	8	XP_010932263.1	XP_010932263.1 [162-174]	0	1641.7	High	High	High	High	High	0	1.049e-08	4.26
FALSE	High	[K].CATITPDETR.[M]	1xCarbamidomethyl [C1]		FALSE	0.00172287	0	1	3	3	XP_008783873.1	XP_008783873.1 [75-84]	0	1163.54	High	High	High	Not Found	High	0	2.075e-05	2.87
FALSE	High	[R].CAFSGLEVR.[H]	1xCarbamidomethyl [C1]		FALSE	0.00982877	0	1	2	1	XP_010916004.1	XP_010916004.1 [153-161]	0	1038.5	High	Not Found	Not Found	Not Found	High	0	0.0003386	2.24
FALSE	High	[K].CALVYGQMNEPPGAR.[A]	1xCarbamidomethyl [C1]		FALSE	2.4954e-07	0	2	8	21	XP_010924170.1; XP_008806282.1	XP_010924170.1 [299-313]; XP_008806282.1 [292-306]	0	1662.77	High	High	High	High	High	0	4.1e-08	3.76
FALSE	High	[K].CAFHNNQFDGLMNFMQR.[N]	1xCarbamidomethyl [C1]		FALSE	1.10351e-10	0	1	3	28	NP_001306842.1	NP_001306842.1 [370-386]	0	2129.91	High	High	High	High	High	0	1.525e-10	6.32
FALSE	High	[K].CATITPDEAR.[VM]	1xCarbamidomethyl [C1]		FALSE	0.00175481	0	1	7	2	XP_010913457.1	XP_010913457.1 [75-84]	0	1133.53	Not Found	High	Not Found	High	High	0	3.563e-05	3.11
FALSE	High	[-].MDPDTEIQFEFFPFIR.[QR]	1xAcetyl [N-Term]	XP_008805888.1 1xAcetyl [N-Term]	FALSE	9.30685e-05	0	1	4	1	XP_008805888.1	XP_008805888.1 [1-16]	0	2073.96	Not Found	Not Found	Not Found	High	High	0	1.942e-07	3.2
FALSE	High	[-].MEDPLDALR.[S]	1xAcetyl [N-Term]	XP_010943162.1 1xAcetyl [N-Term]	FALSE	0.00666455	0	1	2	1	XP_010943162.1	XP_010943162.1 [1-9]	0	1101.52	Not Found	Not Found	High	Not Found	High	0	0.0001814	2.26
FALSE	High	[-].MEEMDHLAHER.[S]	1xAcetyl [N-Term]	XP_010941056.1 1xAcetyl [N-Term]	FALSE	0.000207106	0	1	1	12	XP_010941056.1	XP_010941056.1 [1-11]	0	1439.6	High	High	High	High	High	0	6.998e-07	3.49
FALSE	High	[-].MLAVFDR.[TSA]	1xAcetyl [N-Term]	XP_010935739.1 1xAcetyl [N-Term]	FALSE	0.0519598	0.000267242	1	4	2	XP_010935739.1	XP_010935739.1 [1-7]	0	893.455	Not Found	High	High	Not Found	High	3.345e-05	0.005455	2.12
FALSE	High	[-].MDIDLSPR.[L]	1xAcetyl [N-Term]	XP_010920723.1 1xAcetyl [N-Term]	FALSE	0.0144136	0	1	1	9	XP_010920723.1	XP_010920723.1 [1-8]	0	988.477	High	High	High	High	High	0	0.0007584	2.43
FALSE	High	[-].MDLEAVRR.[S]	1xAcetyl [N-Term]	XP_010912580.1 1xAcetyl [N-Term]	FALSE	0.3154	0.00974405	1	1	1	XP_010912580.1	XP_010912580.1 [1-8]	1	1031.53	Not Found	Not Found	High	Not Found	High	0.002432	0.113	1.69
FALSE	High	[-].MEGITHR.[T]	1xAcetyl [N-Term]	XP_008789846.1 1xAcetyl [N-Term]	FALSE	0.1403	0.00252783	1	2	2	XP_008789846.1	XP_008789846.1 [1-7]	0	885.425	High	Not Found	High	Not Found	High	0.0008741	0.03704	2.25
FALSE	High	[-].MEGSPDQRPSLFSPYQMGR.[F]	1xAcetyl [N-Term]	XP_010932417.1 1xAcetyl [N-Term]	FALSE	0.000430138	0	1	1	2	XP_010932417.1	XP_010932417.1 [1-19]	0	2225.01	Not Found	High	Not Found	High	High	0	2.244e-06	3.14
FALSE	High	[-].MEIAVAFSADSPPLPVIAAAR.[I]	1xAcetyl [N-Term]	XP_010941452.1 1xAcetyl [N-Term]	FALSE	0.0011395	0	1	1	1	XP_010941452.1	XP_010941452.1 [1-21]	0	2168.14	Not Found	Not Found	Not Found	High	High	0	1.064e-05	2.39
FALSE	High	[-].MEMPQDDLDRLVFFEHAR.[KN]	1xAcetyl [N-Term]	XP_008790775.1 1xAcetyl [N-Term]	FALSE	6.06906e-05	0	1	2	1	XP_008790775.1	XP_008790775.1 [1-18]	1	2291.06	High	Not Found	Not Found	Not Found	High	0	9.819e-08	3.83
FALSE	High	[-].MENVAPLQEIMLEFR.[A]	1xAcetyl [N-Term]	XP_008790547.1 1xAcetyl [N-Term]	FALSE	3.41375e-06	0	1	2	3	XP_008790547.1	XP_008790547.1 [1-15]	0	1861.92	High	High	High	Not Found	High	0	4.027e-09	4.21
FALSE	High	[-].MHSTHLLLEEPIR.[M]	1xAcetyl [N-Term]	XP_008777772.1 1xAcetyl [N-Term]; XP_010912195.1 1xAcetyl [N-Term]	FALSE	1.04736e-06	0	2	4	17	XP_008777772.1; XP_010912195.1	XP_008777772.1 [1-13]; XP_010912195.1 [1-13]	0	1617.84	High	High	High	High	High	0	3.155e-09	4.79
FALSE	High	[-].MEPLEEVVEYSWR.[E]	1xAcetyl [N-Term]	XP_010936692.1 1xAcetyl [N-Term]	FALSE	2.94886e-05	0	1	1	4	XP_010936692.1	XP_010936692.1 [1-13]	0	1708.79	High	High	High	Not Found	High	0	6.093e-08	2.93
FALSE	High	[-].MEQIEHSYLNVR.[G]	1xAcetyl [N-Term]	XP_010932997.1 1xAcetyl [N-Term]	FALSE	2.86655e-06	0	1	1	3	XP_010932997.1	XP_010932997.1 [1-12]	0	1560.75	High	Not Found	High	Not Found	High	0	4.726e-08	3.6
FALSE	High	[-].MDSVASWGLAPLDAVDPEIHDLIER.[E]	1xAcetyl [N-Term]	XP_010913093.1 1xAcetyl [N-Term]	FALSE	3.24064e-08	0	1	1	13	XP_010913093.1	XP_010913093.1 [1-25]	0	2791.36	High	High	High	Not Found	High	0	5.8e-13	5.01
FALSE	High	[-].MFLGAIPR.[R]	1xAcetyl [N-Term]	XP_008809473.1 1xAcetyl [N-Term]	FALSE	0.00583618	0	1	2	2	XP_008809473.1	XP_008809473.1 [1-8]	0	946.518	High	Not Found	Not Found	Not Found	High	0	0.0001577	2.29
FALSE	High	[-].MDHAADAHRTDLMTITR.[HY]	1xAcetyl [N-Term]	XP_010911973.1 1xAcetyl [N-Term]	FALSE	5.02285e-06	0	1	3	5	XP_010911973.1	XP_010911973.1 [1-17]	1	1996.93	High	High	High	High	High	0	5.327e-07	4.38
FALSE	High	[-].MDGGAAAGSSPPPPLHPAIAPLSFLLGR.[W]	1xAcetyl [N-Term]	XP_010918014.1 1xAcetyl [N-Term]	FALSE	6.97318e-10	0	1	1	36	XP_010918014.1	XP_010918014.1 [1-28]	0	2739.43	High	High	High	High	High	0	3.134e-13	6.03
FALSE	High	[-].MDPDNEVQLDLFPFIR.[I]	1xAcetyl [N-Term]	XP_010943009.1 1xAcetyl [N-Term]; XP_010943016.1 1xAcetyl [N-Term]	FALSE	4.33568e-06	0	2	2	6	XP_010943009.1; XP_010943016.1	XP_010943009.1 [1-16]; XP_010943016.1 [1-16]	0	1990.96	High	High	High	High	High	0	3.369e-09	4.36
FALSE	High	[-].MHSWEVGLMPR.[E]	1xAcetyl [N-Term]	XP_019705100.1 1xAcetyl [N-Term]	FALSE	0.000125481	0	1	6	3	XP_019705100.1	XP_019705100.1 [1-11]	0	1384.65	Not Found	High	High	High	High	0	3.149e-07	3.17
FALSE	High	[-].MEGVSGISHQTVEANGIR.[M]	1xAcetyl [N-Term]	XP_010914487.1 1xAcetyl [N-Term]	FALSE	0.000174713	0	1	1	1	XP_010914487.1	XP_010914487.1 [1-18]	0	1926.93	Not Found	Not Found	Not Found	High	High	0	5.32e-07	3.19
FALSE	High	[-].MEGITLTGVLAEAAGEFPSQR.[A]	1xAcetyl [N-Term]	XP_010934751.1 1xAcetyl [N-Term]	FALSE	1.56244e-06	0	1	1	1	XP_010934751.1	XP_010934751.1 [1-21]	0	2219.1	Not Found	Not Found	Not Found	High	High	0	2.827e-10	4.09
FALSE	High	[-].MLGVFSGEVVEVPAELVAAGSR.[T]	1xAcetyl [N-Term]	XP_010931953.1 1xAcetyl [N-Term]	FALSE	7.26241e-11	0	1	3	8	XP_010931953.1	XP_010931953.1 [1-22]	0	2259.17	High	High	High	High	High	0	1.199e-13	5.84
FALSE	High	[-].MNALAATSR.[N]	1xAcetyl [N-Term]	XP_010908644.1 1xAcetyl [N-Term]	FALSE	0.0056521	0	1	8	1	XP_010908644.1	XP_010908644.1 [1-9]	0	976.488	Not Found	High	Not Found	Not Found	High	0	0.0001383	2.45
FALSE	High	[R].QLLQTPTYVVR.[A]			FALSE	0.000418438	0	1	2	8	XP_010938557.1	XP_010938557.1 [97-107]	0	1317.75	High	High	High	High	High	0	2.156e-06	3.46
FALSE	High	[K].LYNEVEVSSQR.[L]			FALSE	0.000231264	0	1	3	8	XP_010941128.1	XP_010941128.1 [179-189]	0	1323.65	High	High	High	High	High	0	5.709e-06	3.44
FALSE	High	[R].NFYTGDSLPLWHEELEPQDSLLDILSSSSAEPMST.[-]			FALSE	0.24019	0.00582677	0	1	3			0	3908.81	High	Not Found	High	High	High	0.009244	0.3395	1.54
FALSE	High	[K].LYPVSYRLE.[-]			FALSE	0.117254	0.00127925	1	1	1	XP_010934773.1	XP_010934773.1 [299-307]	1	1139.61	Not Found	Not Found	Not Found	High	High	0.000351	0.0196	1.63
FALSE	High	[R].SASDIVLTQPGLSVIISAVLTSR.[A]			FALSE	7.22245e-06	0	1	2	3	XP_008810004.1	XP_008810004.1 [619-641]	0	2327.32	High	Not Found	Not Found	Not Found	High	0	3.277e-09	3.73
FALSE	High	[R].LYSIASTR.[Y]			FALSE	0.137996	0.00252783	1	5	5	XP_010907335.1	XP_010907335.1 [155-162]	0	910.499	Not Found	High	High	High	High	0.000567	0.02863	2.09
FALSE	High	[K].SASAQAYTAAQRAPDVAR.[S]			FALSE	5.02645e-05	0	1	1	4	XP_010921816.1	XP_010921816.1 [105-122]	1	1833.92	High	High	High	High	High	0	7.264e-08	2.87
FALSE	High	[K].MSPLVSALHLYDIANVR.[G]			FALSE	6.23437e-06	0	1	1	5	XP_010917049.1	XP_010917049.1 [116-132]	0	1899.02	High	High	High	High	High	0	2.03e-08	4.68
FALSE	High	[R].LYSSLWNADDWATMGGR.[V]			FALSE	1.26368e-07	0	1	2	3	XP_010932220.1	XP_010932220.1 [182-198]	0	1942.88	High	Not Found	High	High	High	0	5.105e-12	5.12
FALSE	High	[K].NLYIMDAVEGDSAALR.[R]			FALSE	8.52244e-06	0	1	1	2	XP_010911317.1	XP_010911317.1 [518-533]	0	1737.85	Not Found	Not Found	High	High	High	0	4.673e-09	3.44
FALSE	High	[K].SASAQAYTAAQR.[A]			FALSE	0.000127223	0	1	1	5	XP_010921816.1	XP_010921816.1 [105-116]	0	1224.6	High	High	High	High	High	0	9.381e-07	3.33
FALSE	High	[K].SARPPTRPFGAGPPGDRPR.[G]			FALSE	1.28311e-05	0	1	1	3	XP_010912028.1	XP_010912028.1 [94-112]	0	1989.05	High	High	High	Not Found	High	0	5.037e-08	6.19
FALSE	High	[K].SARPPSRPFGAGPPGDRPR.[G]			FALSE	0.00151497	0	1	1	5	XP_008785861.1	XP_008785861.1 [94-112]	0	1975.04	Not Found	High	High	High	High	0	4.93e-05	4.87
FALSE	High	[K].SAQDIAVAELAPTHPIR.[L]			FALSE	2.67356e-07	0	1	2	10	AGG10561.1	AGG10561.1 [158-174]	0	1788.96	High	High	High	High	High	0	2.753e-10	4.91
FALSE	High	[R].NIVEHVQAISPR.[F]			FALSE	6.35459e-05	0	1	1	2	XP_010941664.1	XP_010941664.1 [395-406]	0	1362.75	Not Found	High	High	Not Found	High	0	1.841e-07	3.5
FALSE	High	[K].SAQDIALAELAPTHPIR.[L]			FALSE	1.71954e-07	0	2	8	11	XP_008805904.1; XP_010908756.1	XP_008805904.1 [159-175]; XP_010908756.1 [160-176]	0	1802.98	High	High	High	High	High	0	9.998e-11	5.81
FALSE	High	[R].MSGFLSENRPVQTLR.[SE]			FALSE	0.211522	0.00466381	2	2	1	XP_008788082.1; XP_010922391.1	XP_008788082.1 [173-187]; XP_010922391.1 [173-187]	0	1734.9	Not Found	High	Not Found	Not Found	High	0.00108	0.05441	1.7
FALSE	High	[R].SAPLPMSPLESLASSAVR.[T]			FALSE	3.25797e-07	0	2	4	22	XP_008802624.1; XP_010940385.1	XP_008802624.1 [371-388]; XP_010940385.1 [371-388]	0	1812.95	High	High	High	High	High	0	8.646e-11	4.87
FALSE	High	[K].MVAAIPEGGVLLLENVR.[F]			FALSE	6.09703e-05	0	1	4	8	XP_008786111.1	XP_008786111.1 [191-207]	0	1781	High	High	High	High	High	0	9.905e-08	4.4
FALSE	High	[K].MSAYWFGQMLQR.[N]			FALSE	0.000129585	0	1	1	9	XP_010906974.1	XP_010906974.1 [497-508]	0	1517.7	High	High	High	High	High	0	3.313e-07	3.26
FALSE	High	[K].SALTQIPLLSTR.[A]			FALSE	0.000152206	0	1	3	4	XP_008791505.1	XP_008791505.1 [10-21]	0	1299.76	High	High	High	High	High	0	1.164e-06	3.5
FALSE	High	[K].MRPSVTFTDAEVEELTVR.[I]			FALSE	9.67903e-08	0	1	1	1	XP_010937159.1	XP_010937159.1 [278-295]	0	2080.04	High	Not Found	Not Found	Not Found	High	0	3.327e-12	6.22
FALSE	High	[K].NTNEALLVIEAYR.[T]			FALSE	2.05079e-05	0	1	2	1	NP_001306846.1	NP_001306846.1 [100-112]	0	1505.8	Not Found	Not Found	Not Found	High	High	0	1.741e-08	3.82
FALSE	High	[R].MRADPASGYPGR.[T]			FALSE	0.00258055	0	1	4	5	XP_019710108.1	XP_019710108.1 [599-610]	1	1277.61	High	High	High	High	High	0	3.948e-05	3.16
FALSE	High	[R].SALPSHMFEPGAYSLLSR.[L]			FALSE	8.84172e-06	0	1	1	4	XP_019702168.1	XP_019702168.1 [196-213]	0	1962.97	High	High	High	High	High	0	4.524e-09	5.33
FALSE	High	[K].SAILMNLESR.[IM]			FALSE	0.00205131	0	1	2	11	XP_010914811.1	XP_010914811.1 [427-436]	0	1133.6	High	High	High	High	High	0	5.67e-05	2.9
FALSE	High	[K].NFLAVLADNGR.[L]			FALSE	0.00318701	0	1	2	3	XP_010940031.1	XP_010940031.1 [139-149]	0	1189.63	High	High	High	Not Found	High	0	5.545e-05	3.41
FALSE	High	[R].NTPVIAFIGR.[L]			FALSE	0.0126887	0	1	1	10	XP_010940833.1	XP_010940833.1 [406-415]	0	1087.63	High	High	High	High	High	0	0.000508	2.26
FALSE	High	[R].SASSVEDALEIAR.[S]			FALSE	4.91222e-05	0	1	2	7	XP_010941081.1	XP_010941081.1 [482-494]	0	1347.68	High	High	High	High	High	0	2.998e-07	3.67
FALSE	High	[R-].NFGMPTPHGYR.[K]			FALSE	0.213176	0.00490488	1	9	3	XP_019709695.1	XP_019709695.1 [231-241]	0	1276.59	High	High	Not Found	High	High	0.00114	0.05635	1.56
FALSE	High	[R].SELIDQALSDYTQER.[W]			FALSE	1.9393e-06	0	1	1	6	XP_010919743.1	XP_010919743.1 [368-382]	0	1767.84	High	High	High	High	High	0	2.556e-09	4.79
FALSE	High	[R].SEHFHVPLLYSPFSFTTYR.[G]			FALSE	3.73703e-08	0	1	5	3	XP_010919883.1	XP_010919883.1 [311-329]	0	2328.14	High	High	High	Not Found	High	0	7.24e-13	6.42
FALSE	High	[R].NSLEVALPSR.[S]			FALSE	0.180593	0.00396529	1	5	12	XP_010926175.1	XP_010926175.1 [886-895]	0	1085.59	High	High	High	High	High	0.00108	0.05195	1.97
FALSE	High	[K].NAGPNLNSLR.[G]			FALSE	0.00369085	0	1	1	3	XP_010915489.1	XP_010915489.1 [88-97]	0	1055.56	Not Found	High	High	High	High	0	7.023e-05	2.66
FALSE	High	[R].SDYFDQQR.[LF]			FALSE	0.0346347	0	1	3	3	XP_010915145.1	XP_010915145.1 [49-56]	0	1058.45	High	Not Found	High	Not Found	High	0	0.002594	1.99
FALSE	High	[K].NSPFYINQLSNMR.[E]			FALSE	0.000316126	0	1	1	1	XP_010925305.2	XP_010925305.2 [78-90]	0	1583.76	Not Found	Not Found	Not Found	High	High	0	1.375e-06	2.76
FALSE	High	[K].SDVPIITPNELAEADGLIFGFPTR.[FY]			FALSE	5.86405e-08	0	1	5	30	XP_010909517.1	XP_010909517.1 [64-87]	0	2572.33	High	High	High	High	High	0	9.834e-12	5.54
FALSE	High	[K].SDVPIITPHELAEADGLIFGFPTR.[F]			FALSE	4.02524e-07	0	1	1	1	XP_010928688.1	XP_010928688.1 [58-81]	0	2595.35	High	Not Found	Not Found	Not Found	High	0	3.243e-11	3.53
FALSE	High	[R].SDSGSYSFR.[N]			FALSE	0.0119045	0	1	4	2	AAY86362.1	AAY86362.1 [53-61]	0	1005.43	High	High	Not Found	Not Found	High	0	0.0004578	2.47
FALSE	High	[K].NSVDILPLSR.[S]			FALSE	0.00146704	0	1	1	3	XP_019710108.1	XP_019710108.1 [405-414]	0	1113.63	High	Not Found	High	High	High	0	0.0004111	2.96
FALSE	High	[K].SDLVNNLGTIAR.[S]			FALSE	7.67268e-05	0	1	7	2	XP_010928158.1	XP_010928158.1 [89-100]	0	1272.69	High	Not Found	High	Not Found	High	0	1.392e-06	3.32
FALSE	High	[R].SDGIFIINLGR.[T]			FALSE	0.000310367	0	1	3	3	XP_010937280.1	XP_010937280.1 [42-52]	0	1204.67	High	High	Not Found	High	High	0	1.727e-05	2.66
FALSE	High	[K].NSWDFAVTR.[K]			FALSE	0.00560057	0	1	5	3	XP_008806892.1	XP_008806892.1 [146-154]	0	1095.52	High	High	High	Not Found	High	0	0.0001366	2.74
FALSE	High	[R].SDETVAMIESYLR.[A]			FALSE	5.04961e-05	0	1	2	1	XP_010929878.1	XP_010929878.1 [439-451]	0	1513.72	High	Not Found	Not Found	Not Found	High	0	7.31e-08	3.14
FALSE	High	[R].MSVERFPDNPMLGRR.[E]			FALSE	0.000750105	0	1	2	13	XP_010924857.1	XP_010924857.1 [49-63]	2	1804.89	High	High	High	High	High	0	1.515e-05	4.41
FALSE	High	[R].NSWGGDWGESGYIR.[M]			FALSE	1.48647e-05	0	1	7	9	AAQ62999.1	AAQ62999.1 [321-334]	0	1583.69	High	High	High	High	High	0	2.241e-08	3.37
FALSE	High	[R].SDELAAAWNILTPILR.[E]			FALSE	9.96436e-06	0	1	1	4	XP_010921365.1	XP_010921365.1 [585-600]	0	1782.97	High	High	High	Not Found	High	0	5.49e-09	3.82
FALSE	High	[R].SDDTVAMIESYLR.[A]			FALSE	2.31118e-05	0	1	2	15	XP_010918136.1	XP_010918136.1 [422-434]	0	1499.7	High	High	High	High	High	0	8.81e-07	3.65
FALSE	High	[R].MSVERFPDNPMLGR.[R]			FALSE	2.96245e-05	0	1	2	5	XP_010924857.1	XP_010924857.1 [49-62]	1	1648.79	High	High	High	Not Found	High	0	5.38e-08	4.93
FALSE	High	[K].NSWGSDWGESGYIR.[M]			FALSE	1.15436e-05	0	1	1	1	XP_010932205.1	XP_010932205.1 [320-333]	0	1613.7	Not Found	High	Not Found	Not Found	High	0	6.948e-09	3.39
FALSE	High	[R].NEGRDLAREGNEIIR.[E]			FALSE	0.00868847	0	1	7	1	YP_006073112.1	YP_006073112.1 [439-453]	2	1741.89	Not Found	High	Not Found	Not Found	High	0	0.0002764	3.82
FALSE	High	[K].NSWGSEWGEGGYIR.[M]			FALSE	1.43834e-06	0	1	1	20	XP_010927504.1	XP_010927504.1 [321-334]	0	1597.7	High	High	High	High	High	0	5.387e-09	3.51
FALSE	High	[K].SAVDSGAHSATNSLHR.[I]			FALSE	8.21468e-06	0	1	2	4	XP_019709014.1	XP_019709014.1 [394-409]	0	1609.77	High	High	High	High	High	0	4.032e-09	3.97
FALSE	High	[R].SAVASIDLAEAAAIDPAILAIDDLMSGSLAR.[V]			FALSE	0.00029371	0	1	1	1	XP_010936278.1	XP_010936278.1 [26-56]	0	3040.59	Not Found	Not Found	High	Not Found	High	0	1.224e-06	3.38
FALSE	High	[K].NSWGTNWGMDGYMHMLR.[N]			FALSE	2.21426e-07	0	1	1	10	XP_010923265.1	XP_010923265.1 [297-313]	0	2055.86	High	High	High	High	High	0	2.012e-10	5.45
FALSE	High	[K].NELENLRGDGTGER.[K]			FALSE	0.000876952	0	1	1	7	XP_010913914.2	XP_010913914.2 [246-259]	1	1559.74	High	High	High	High	High	0	7.167e-05	2.86
FALSE	High	[K].SATNMTEQFAALTAIAQNPGQVRDDVLSDFYSR.[W]			FALSE	8.72672e-05	0	1	6	1	XP_010935788.1	XP_010935788.1 [816-848]	1	3616.73	Not Found	Not Found	Not Found	High	High	0	1.756e-07	2.47
FALSE	High	[R].MSPPDAFPTVLIFATGSGISPIR.[S]			FALSE	0.00400839	0	1	1	1	XP_010916299.1	XP_010916299.1 [167-189]	0	2374.25	Not Found	Not Found	Not Found	High	High	0	8.009e-05	1.37
FALSE	High	[R].SALDYLEIQPDLAALVR.[G]			FALSE	1.50712e-05	0	1	1	1	XP_010942061.1	XP_010942061.1 [341-357]	0	1887.02	Not Found	Not Found	High	Not Found	High	0	1.062e-08	3.58
FALSE	High	[R].SALDEVTESGAFNR.[T]			FALSE	6.87115e-05	0	1	3	1	XP_019704452.1	XP_019704452.1 [41-54]	0	1495.7	Not Found	Not Found	High	Not Found	High	0	1.202e-07	3.92
FALSE	High	[KR].SAGLIGLAR.[N]			FALSE	0.00466293	0	1	4	18	XP_010913256.1	XP_010913256.1 [243-251]	0	857.52	High	High	High	High	High	0	0.0002933	2.74
FALSE	High	[K].RVFISDDFDGELFPR.[Y]			FALSE	0.000687387	0	1	8	1	XP_010943343.1	XP_010943343.1 [418-432]	1	1812.89	Not Found	Not Found	High	Not Found	High	0	4.768e-06	3.51
FALSE	High	[R].MAAFYAGFPETVPVR.[T]			FALSE	6.28734e-07	0	2	3	17	XP_010935683.1; XP_010940650.1	XP_010935683.1 [117-131]; XP_010940650.1 [117-131]	0	1655.83	High	High	High	High	High	0	1.119e-06	4.2
FALSE	High	[K].MAFLDGNPPER.[L]			FALSE	0.000556402	0	1	2	4	XP_010937221.1	XP_010937221.1 [315-325]	0	1246.59	High	High	High	High	High	0	3.39e-06	2.82
FALSE	High	[K].NVFTGTYMPSTALTGGFR.[V]			FALSE	3.25797e-07	0	1	2	2	XP_010913749.1	XP_010913749.1 [106-123]	0	1919.93	High	High	Not Found	Not Found	High	0	6.046e-10	4.62
FALSE	High	[K].RVEDVMPIATGYER.[A]			FALSE	4.12484e-05	0	1	2	1	XP_010925150.1	XP_010925150.1 [64-77]	1	1635.82	Not Found	Not Found	Not Found	High	High	0	5.311e-08	3.71
FALSE	High	[R].MQADATLPPAQR.[R]			FALSE	4.66999e-05	0	1	2	11	XP_010925620.1	XP_010925620.1 [134-145]	0	1298.65	High	High	High	High	High	0	3.348e-06	2.85
FALSE	High	[R].MAFTGDALLIR.[G]			FALSE	0.00150112	0	1	4	3	XP_010918908.1	XP_010918908.1 [191-201]	0	1207.65	Not Found	Not Found	High	High	High	0	1.663e-05	2.78
FALSE	High	[R].MAGRPPVLPSSSLSYSENFLYMLDSLGNR.[S]			FALSE	1.78265e-08	0	1	2	2	XP_010925583.1	XP_010925583.1 [246-274]	0	3201.57	Not Found	High	Not Found	High	High	0	2.22e-13	5.18
FALSE	High	[R].MAGYLAHWR.[E]			FALSE	0.00717064	0	2	5	2	XP_010916480.1; XP_010925583.1	XP_010916480.1 [451-459]; XP_010925583.1 [452-460]	0	1104.54	Not Found	Not Found	High	High	High	0	0.0002039	2.91
FALSE	High	[R].NAAIANSYFVGSINR.[V]			FALSE	1.9304e-06	0	1	3	5	XP_010933708.1	XP_010933708.1 [301-315]	0	1596.81	High	High	High	High	High	0	1.322e-08	3.98
FALSE	High	[K].RVEDVMPIATGNEREELEAELEGR.[K]			FALSE	4.53967e-06	0	1	2	5	XP_010919889.1	XP_010919889.1 [76-99]	2	2742.34	High	High	High	High	High	0	9.388e-09	5.18
FALSE	High	[K].MAHPEGEYATAR.[A]			FALSE	4.9576e-05	0	1	6	7	XP_010907304.1	XP_010907304.1 [83-94]	0	1332.6	High	High	High	High	High	0	0.002162	3.17
FALSE	High	[K].RVIEIVEMLR.[K]			FALSE	0.000135058	0	1	2	8	XP_010923483.1	XP_010923483.1 [218-227]	1	1257.73	High	High	High	High	High	0	3.535e-07	3.65
FALSE	High	[K].RVEDVMPIATGHEREELEAELEGR.[K]			FALSE	1.14296e-06	0	1	1	1	XP_010925249.1	XP_010925249.1 [66-89]	2	2765.35	Not Found	High	Not Found	Not Found	High	0	1.724e-10	5.22
FALSE	High	[K].NGEYVFVSAASGAVGQLVGQFAR.[L]			FALSE	2.25038e-10	0	1	1	10	XP_019704194.1	XP_019704194.1 [155-177]	0	2327.18	High	High	High	High	High	0	2.547e-15	6.21
FALSE	High	[K].RTTLVANTSNMPVAAR.[E]			FALSE	0.00128407	0	2	5	2	XP_010913759.1; XP_010928724.1	XP_010913759.1 [309-324]; XP_010928724.1 [309-324]	1	1701.91	Not Found	High	Not Found	High	High	0	1.292e-05	2.37
FALSE	High	[R].RTPGFTGADLQNLMNEAAIIAARR.[D]			FALSE	9.32951e-08	0	1	2	10	XP_008812082.1	XP_008812082.1 [470-493]	2	2586.36	High	High	High	Not Found	High	0	6.147e-10	5.79
FALSE	High	[R].RTPGFTGADLQNLMNEAAILAAR.[R]			FALSE	4.87542e-09	0	1	2	4	XP_008812082.1	XP_008812082.1 [470-492]	1	2430.26	High	High	Not Found	Not Found	High	0	2.802e-14	7.34
FALSE	High	[R].RTEDDINLANSVDVASLRDPQEDSAR.[V]			FALSE	3.19389e-09	0	1	1	2	XP_010929694.1	XP_010929694.1 [184-209]	2	2886.38	Not Found	Not Found	High	High	High	0	1.669e-14	3.13
FALSE	High	[R].MALDDLNGLSGENVGHLPDYIEGAVR.[A]			FALSE	2.3044e-09	0	1	2	1	XP_010930075.1	XP_010930075.1 [154-179]	0	2755.34	High	Not Found	Not Found	Not Found	High	0	1.134e-14	5.61
FALSE	High	[R].RSVYEPLQTGLIAIDSMIPIGR.[G]			FALSE	0.138569	0.00252783	1	3	1	YP_003540916.1	YP_003540916.1 [141-162]	1	2429.32	Not Found	Not Found	Not Found	High	High	0.0005365	0.02606	2.48
FALSE	High	[R].RSTLDISPFGLTDPLSPMR.[T]			FALSE	9.33638e-07	0	1	1	14	XP_010918304.1	XP_010918304.1 [80-98]	1	2103.09	High	High	High	High	High	0	5.194e-09	6.37
FALSE	High	[R].MALDDLNGLTGENVGHLPDYLEDAIR.[A]			FALSE	6.18754e-10	0	1	2	11	XP_010912845.1	XP_010912845.1 [152-177]	0	2841.37	High	High	High	High	High	0	5.247e-15	6.9
FALSE	High	[R].MYAGGLDEPIRRPYIQR.[D]			FALSE	0.157404	0.00325615	1	3	2	XP_010914644.1	XP_010914644.1 [582-598]	1	2035.05	High	High	Not Found	Not Found	High	0.0007218	0.03241	3.21
FALSE	High	[R].RSTLDIAPFGLVDPLSPMR.[T]			FALSE	9.03404e-08	0	1	1	2	XP_010918305.1	XP_010918305.1 [80-98]	1	2085.12	High	Not Found	Not Found	Not Found	High	0	2.968e-12	6.27
FALSE	High	[R].MANDTNAGLAAYVFTTSIPR.[S]			FALSE	1.15013e-10	0	1	3	11	XP_010914279.1	XP_010914279.1 [436-455]	0	2113.04	High	High	High	High	High	0	2.686e-12	6.52
FALSE	High	[R].MYDFGMSPVLPAFSGNVPLALR.[S]			FALSE	0.0027518	0	1	4	2	XP_010928215.1	XP_010928215.1 [260-281]	0	2382.2	Not Found	Not Found	Not Found	High	High	0	4.389e-05	2.9
FALSE	High	[K].MAAAIETAVSQGR.[I]			FALSE	2.13742e-05	0	1	2	2	XP_010918040.1	XP_010918040.1 [827-839]	0	1304.66	Not Found	Not Found	Not Found	High	High	0	3.679e-07	3.2
FALSE	High	[R].RVLLETLASRLPPNTISFSSR.[LM]			FALSE	0.00012899	0	2	3	2	XP_010919743.1; XP_019705665.1	XP_010919743.1 [147-167]; XP_019705665.1 [147-167]	2	2357.33	High	Not Found	High	Not Found	High	0	3.276e-07	4.43
FALSE	High	[K].NGAILVDEYSR.[T]			FALSE	0.000241032	0	1	3	4	XP_010932864.1	XP_010932864.1 [374-384]	0	1236.62	Not Found	High	High	Not Found	High	0	8.926e-07	2.91
FALSE	High	[R].SAGGLLMGAVLNMRPDLFR.[V]			FALSE	7.69696e-07	0	1	1	8	XP_010935585.1	XP_010935585.1 [605-623]	0	2018.07	High	High	High	Not Found	High	0	2.581e-09	5
FALSE	High	[K].SAENSLYVVEGMQFDR.[G]			FALSE	4.81572e-07	0	2	8	8	XP_010909417.1; XP_008809220.1	XP_010909417.1 [244-259]; XP_008809220.1 [248-263]	0	1844.85	High	High	High	High	High	0	3.073e-09	5.05
FALSE	High	[K].SADGSDYIVLR.[A]			FALSE	0.000526546	0	1	4	12	XP_010932378.1	XP_010932378.1 [239-249]	0	1195.6	High	High	High	High	High	0	3.106e-06	3.28
FALSE	High	[R].SAAVDSSGREFNR.[N]			FALSE	0.00321638	0	1	1	4	XP_019701579.1	XP_019701579.1 [604-616]	1	1395.66	High	High	High	High	High	0	5.639e-05	3.18
FALSE	High	[R].MQIPLSYADAVIGTAGASISYIRR.[A]			FALSE	0.0161483	0	1	2	1	XP_008775276.1	XP_008775276.1 [322-345]	1	2553.35	Not Found	High	Not Found	Not Found	High	0	0.0007495	2.31
FALSE	High	[K].SAATILTYPAIR.[C]			FALSE	0.00913624	0	1	2	1	XP_010942425.1	XP_010942425.1 [222-233]	0	1276.73	High	Not Found	Not Found	Not Found	High	0	0.0003	3.06
FALSE	High	[K].NTTVFIPHGPGHVR.[D]			FALSE	0.00157891	0	1	2	1	XP_010934675.1	XP_010934675.1 [257-270]	0	1531.81	High	Not Found	Not Found	Not Found	High	0	1.804e-05	3.43
FALSE	High	[R].RYDFDLFTIGAGSGGVR.[A]			FALSE	2.98765e-06	0	1	1	3	XP_010932864.1	XP_010932864.1 [84-100]	1	1830.91	High	High	High	Not Found	High	0	3.877e-08	5.52
FALSE	High	[K].RWAHTGLWNWQR.[Y]			FALSE	4.50135e-05	0	1	1	3	XP_010915872.1	XP_010915872.1 [142-153]	1	1610.81	High	High	High	Not Found	High	0	6.117e-08	4.3
FALSE	High	[R].IYVVDTATNPR.[A]			FALSE	0.000733066	0	1	4	6	XP_019701840.1	XP_019701840.1 [169-179]	0	1248.66	High	High	High	High	High	0	5.282e-06	2.78
FALSE	High	[R].RVWVGQNGLLSTPAVSAVIR.[E]			FALSE	6.34075e-08	0	1	1	5	XP_010917497.1	XP_010917497.1 [86-105]	1	2123.21	High	High	High	High	High	0	1.689e-12	6.93
FALSE	High	[R].RVWAVGPISPAGPATGR.[G]			FALSE	3.21334e-07	0	1	1	3	XP_010943331.1	XP_010943331.1 [250-266]	1	1691.93	High	Not Found	High	High	High	0	2.287e-10	6
FALSE	High	[R].NITVNEAQSR.[G]			FALSE	0.00525277	0	1	3	4	XP_010939297.1	XP_010939297.1 [78-87]	0	1131.58	High	High	High	High	High	0	0.0002475	2.43
FALSE	High	[R].RVSFPTLWR.[S]			FALSE	0.0180888	0	2	3	2	XP_010943943.1; XP_010905239.2	XP_010943943.1 [63-71]; XP_010905239.2 [100-108]	1	1161.65	High	Not Found	High	Not Found	High	0	0.001011	3.16
FALSE	High	[K].RVNTSDLSEVASAVGPR.[T]			FALSE	2.06024e-05	0	1	1	2	XP_010910738.1	XP_010910738.1 [208-224]	1	1757.91	High	Not Found	High	Not Found	High	0	1.745e-08	4.87
FALSE	High	[K].LYWGDAR.[E]			FALSE	0.268833	0.00696867	1	8	6	XP_008797442.1	XP_008797442.1 [151-157]	0	880.431	Not Found	Not Found	High	High	High	0.001933	0.09342	1.59
FALSE	High	[R].RVNQAIYLLTTGAR.[E]			FALSE	1.45056e-07	0	1	6	17	XP_008778205.1	XP_008778205.1 [137-150]	1	1575.9	High	High	High	High	High	0	1.949e-08	5.14
FALSE	High	[K].LYYELDEER.[K]			FALSE	0.0185878	0	2	2	6	XP_008788082.1; XP_010922391.1	XP_008788082.1 [901-909]; XP_010922391.1 [901-909]	0	1229.57	Not Found	Not Found	High	High	High	0	0.001194	2.21
FALSE	High	[K].NITGLVELYGRNPR.[L]			FALSE	0.000150121	0	1	4	5	XP_010937277.1	XP_010937277.1 [586-599]	1	1601.88	High	High	High	High	High	0	4.538e-05	3.15
FALSE	High	[K].LYYEIEVPSER.[L]			FALSE	0.00196827	0	1	1	3	XP_010919480.1	XP_010919480.1 [177-187]	0	1397.69	High	High	High	Not Found	High	0	0.0004924	2.75
FALSE	High	[K].NITGLVELYGR.[N]			FALSE	0.00165311	0	1	9	4	XP_010937277.1	XP_010937277.1 [586-596]	0	1234.68	High	High	High	High	High	0	4.492e-05	2.65
FALSE	High	[R].NAGEMLDRLTLTYNR.[T]			FALSE	7.32793e-05	0	1	7	28	XP_019706983.1	XP_019706983.1 [345-359]	1	1766.89	High	High	High	High	High	0	4.06e-05	3.58
FALSE	High	[R].RVLSGGAPLGR.[E]			FALSE	0.00803901	0	2	4	1	XP_010943943.1; XP_010905239.2	XP_010943943.1 [318-328]; XP_010905239.2 [355-365]	1	1082.64	High	Not Found	Not Found	Not Found	High	0	0.0002451	3.17
FALSE	High	[R].MQADATLPPAQRR.[N]			FALSE	0.0044337	0	1	2	5	XP_010925620.1	XP_010925620.1 [134-146]	1	1454.75	High	High	High	High	High	0	9.366e-05	3.37
FALSE	High	[R].RVLISGSIHYPR.[S]			FALSE	0.000208061	0	1	3	8	XP_008791517.1	XP_008791517.1 [40-51]	1	1397.8	High	High	High	High	High	0	7.353e-07	4.63
FALSE	High	[R].MVALFDHEEVGSNSAQGAGSPAMLDALSR.[I]			FALSE	6.6293e-10	0	1	3	2	XP_008807556.1	XP_008807556.1 [292-320]	0	2960.39	Not Found	Not Found	High	High	High	0	6.144e-14	6.72
FALSE	High	[R].LYYPIPDALQALR.[G]			FALSE	6.74595e-05	0	1	1	11	XP_010921895.1	XP_010921895.1 [60-72]	0	1532.85	High	High	High	High	High	0	2.247e-06	3.32
FALSE	High	[K].NEFYITGESYAGHYIPAAAAR.[V]			FALSE	2.16235e-08	0	1	1	1	XP_010920652.1	XP_010920652.1 [236-256]	0	2301.09	Not Found	Not Found	Not Found	High	High	0	3.036e-13	4.83
FALSE	High	[RK].SENAVQANMELEFQR.[N]			FALSE	2.93321e-06	0	2	4	6	XP_010918136.1; XP_010929878.1	XP_010918136.1 [231-245]; XP_010929878.1 [248-262]	0	1765.82	High	Not Found	High	High	High	0	1.751e-08	4.45
FALSE	High	[R].LYMEARPMEDGLAEAIDEGR.[I]			FALSE	2.57323e-09	0	3	3	21	XP_010915202.1; XP_008795866.1; XP_010924672.1	XP_010915202.1 [587-606]; XP_008795866.1 [587-606]; XP_010924672.1 [587-606]	0	2266.05	High	High	High	High	High	0	1.357e-14	7.05
FALSE	High	[K].SEPGTIRGDLAVVVGR.[N]			FALSE	0.00312906	0	1	5	1	XP_017698904.1	XP_017698904.1 [481-496]	1	1625.9	High	Not Found	Not Found	Not Found	High	0	5.382e-05	2.98
FALSE	High	[K].NPANFNVDNVR.[V]			FALSE	0.00344548	0	1	4	1	XP_010932679.1	XP_010932679.1 [195-205]	0	1259.61	High	Not Found	Not Found	Not Found	High	0	6.295e-05	3
FALSE	High	[R].SLAVAYQEVPEGR.[K]			FALSE	2.71466e-05	0	2	4	6	XP_010933786.1; XP_010923303.1	XP_010933786.1 [461-473]; XP_010923303.1 [461-473]	0	1418.73	High	High	High	Not Found	High	0	8.288e-07	3.49
FALSE	High	[K].SIAQISTPDGR.[S]			FALSE	0.0207227	0	1	2	1	XP_010935170.1	XP_010935170.1 [138-148]	0	1144.6	Not Found	High	Not Found	Not Found	High	0	0.001122	2.41
FALSE	High	[R].NPAVATFSSR.[G]			FALSE	0.00167604	0	1	2	7	XP_010943371.1	XP_010943371.1 [483-492]	0	1049.54	High	High	High	High	High	0	3.752e-05	3.13
FALSE	High	[K].NPAYPDTLYVDPLIGPDTVSTMPDQALQAFIDHGTVSR.[T]			FALSE	5.3617e-11	0	1	5	16	XP_010911579.1	XP_010911579.1 [310-347]	0	4115.01	High	High	High	High	High	0	3.1e-16	6.68
FALSE	High	[K].MTPNITDITQPAR.[V]			FALSE	5.21476e-05	0	1	3	19	XP_008789259.1	XP_008789259.1 [230-242]	0	1457.74	High	High	High	High	High	0	5.337e-06	3.19
FALSE	High	[K].NPFAPTLHFNYR.[Y]			FALSE	0.000150813	0	2	6	18	XP_010941727.1; XP_010914333.1	XP_010941727.1 [197-208]; XP_010914333.1 [192-203]	0	1476.74	High	High	High	High	High	0	4.21e-07	3.76
FALSE	High	[R].NPFGQVPAFEDGALMLHESR.[A]			FALSE	7.49993e-11	0	1	1	23	XP_010904819.1	XP_010904819.1 [49-68]	0	2215.06	High	High	High	High	High	0	1.022e-15	7.6
FALSE	High	[R].NPFGQVPAFEDGDLMLFESR.[A]			FALSE	7.11306e-08	0	1	2	7	XP_010904820.1	XP_010904820.1 [49-68]	0	2269.06	High	High	High	High	High	0	1.41e-11	5.18
FALSE	High	[K].SLAHDGLVR.[G]			FALSE	0.0877816	0.000517009	1	7	1	XP_008784783.1	XP_008784783.1 [31-39]	0	967.532	Not Found	Not Found	High	Not Found	High	0.0002573	0.01202	1.99
FALSE	High	[K].NMAVTQFEPADARR.[C]			FALSE	0.00143373	0	1	2	2	XP_010915175.1	XP_010915175.1 [137-150]	1	1605.78	Not Found	High	Not Found	High	High	0	0.0001174	3.88
FALSE	High	[K].MVAALPDGGVLLLENVR.[F]			FALSE	2.57702e-07	0	1	2	13	XP_010936568.1	XP_010936568.1 [106-122]	0	1766.98	High	High	High	High	High	0	3.125e-10	5.63
FALSE	High	[R].LWFDPR.[L]			FALSE	0.321036	0.00974405	1	1	3	XP_010932220.1	XP_010932220.1 [132-137]	0	833.43	High	High	High	Not Found	High	0.002519	0.1164	1.28
FALSE	High	[K].NPFWFNR.[D]			FALSE	0.200232	0.00466381	1	1	3	XP_010934663.1	XP_010934663.1 [134-140]	0	980.474	High	High	Not Found	Not Found	High	0.00108	0.04934	1.76
FALSE	High	[R].NPHRPAEDIAFSVAR.[F]			FALSE	5.35677e-06	0	1	4	5	XP_010907797.1	XP_010907797.1 [267-281]	0	1679.86	High	High	High	High	High	0	2.283e-09	4.96
FALSE	High	[R].SLAESRPSFVSETSAFANTR.[I]			FALSE	1.79218e-07	0	1	1	4	XP_010916445.1	XP_010916445.1 [31-50]	0	2157.06	High	High	High	High	High	0	4.617e-11	6.03
FALSE	High	[R].NPIGQVPAFEDGALMLHESR.[A]			FALSE	2.85547e-05	0	1	1	9	AIC33066.1	AIC33066.1 [49-68]	0	2181.08	High	Not Found	High	High	High	0	1.136e-07	5.42
FALSE	High	[K].NAVEAYVYDMR.[N]			FALSE	6.32544e-05	0	2	6	6	XP_010915054.1; XP_010925328.1	XP_010915054.1 [625-635]; XP_010925328.1 [626-636]	0	1330.61	High	High	High	High	High	0	1.051e-07	3.49
FALSE	High	[R].SHVIVIGATNRPNSVDPALRR.[F]			FALSE	0.00217747	0	1	2	1	XP_010935717.1	XP_010935717.1 [345-365]	1	2272.26	High	Not Found	Not Found	Not Found	High	0	3.013e-05	4.14
FALSE	High	[K].MTEEIGEQVQIVGDDLLVTNPTR.[V]			FALSE	2.91546e-08	0	1	2	19	XP_010933076.1	XP_010933076.1 [315-337]	0	2557.28	High	High	High	High	High	0	1.478e-11	6.31
FALSE	High	[R].SHPGNPASSEFDWGTGDTPR.[R]			FALSE	2.70025e-06	0	1	1	1	XP_010907984.1	XP_010907984.1 [75-94]	0	2114.92	Not Found	Not Found	Not Found	High	High	0	6.811e-10	5.12
FALSE	High	[R].IWFGLR.[Q]			FALSE	0.302159	0.00908622	1	2	1	XP_010929587.1	XP_010929587.1 [204-209]	0	791.456	Not Found	High	Not Found	Not Found	High	0.002288	0.1041	1.52
FALSE	High	[R].SHIYNDLDVDPAYAAAR.[K]			FALSE	3.26816e-09	0	1	1	28	XP_010915489.1	XP_010915489.1 [203-219]	0	1890.9	High	High	High	High	High	0	4.316e-09	5.29
FALSE	High	[R].SHIVTDADRHRPVSRL.[-]			FALSE	0.192477	0.00420678	1	1	2	XP_010907304.1	XP_010907304.1 [352-367]	2	1859	High	High	Not Found	Not Found	High	0.0009624	0.04607	3.36
FALSE	High	[R].SHIVTDADRHRPVSR.[L]			FALSE	0.00639566	0	1	1	3	XP_010907304.1	XP_010907304.1 [352-366]	1	1745.92	High	High	High	Not Found	High	0	0.0001899	3.63
FALSE	High	[R].IWFYGDDDPNERLR.[I]			FALSE	0.00364042	0	1	2	1	XP_010939450.1	XP_010939450.1 [314-327]	1	1795.84	High	Not Found	Not Found	Not Found	High	0	6.868e-05	3.23
FALSE	High	[R].SLAGDRDTEIAHGAYQPAYLNRPDEPAR.[G]			FALSE	4.86726e-05	0	1	1	3	XP_010942074.1	XP_010942074.1 [681-708]	1	3083.49	Not Found	High	High	Not Found	High	0	1.6e-06	4.42
FALSE	High	[R].NAVALALSPVVR.[A]			FALSE	0.000157183	0	1	4	15	XP_010934915.1	XP_010934915.1 [205-216]	0	1209.73	High	High	High	High	High	0	1.468e-05	3.47
FALSE	High	[R].LWALEIAER.[RC]			FALSE	0.0178444	0	2	4	1	XP_008775812.1; XP_010925875.1	XP_008775812.1 [195-203]; XP_010925875.1 [195-203]	0	1100.61	High	Not Found	Not Found	Not Found	High	0	0.0008825	2.11
FALSE	High	[K].NPAIIVGAGLFER.[KE]			FALSE	0.000148065	0	2	3	2	XP_010916235.1; XP_010926097.1	XP_010916235.1 [514-526]; XP_010926097.1 [514-526]	0	1356.76	High	High	Not Found	Not Found	High	0	4.075e-07	3.09
FALSE	High	[K].SIGNGVQFLNR.[H]			FALSE	0.000811053	0	1	10	9	XP_010937277.1	XP_010937277.1 [154-164]	0	1204.64	High	High	High	High	High	0	9.76e-06	2.89
FALSE	High	[R].SIGISNYDIFLTR.[D]			FALSE	0.000352997	0	1	2	2	XP_008813832.1	XP_008813832.1 [158-170]	0	1498.79	High	Not Found	Not Found	High	High	0	1.641e-06	3.21
FALSE	High	[K].SLGIPLSTLDDHPR.[L]			FALSE	9.61122e-05	0	1	2	6	XP_019705026.1	XP_019705026.1 [132-145]	0	1520.81	High	High	High	Not Found	High	0	2.047e-07	3.8
FALSE	High	[R].SIGIGSQLIWDR.[A]			FALSE	0.000671772	0	1	3	1	XP_010928809.1	XP_010928809.1 [435-446]	0	1344.73	High	Not Found	Not Found	Not Found	High	0	4.575e-06	3.16
FALSE	High	[K].SIGIDRFGASAPGGR.[I]			FALSE	0.000403331	0	1	1	4	XP_010934663.1	XP_010934663.1 [713-727]	1	1460.76	High	High	High	High	High	0	2.026e-06	3.47
FALSE	High	[R].SIGGSGVLVSDLTYIFEEETPR.[W]			FALSE	0.000627023	0	1	7	1	XP_008783595.1	XP_008783595.1 [363-384]	0	2369.19	High	Not Found	Not Found	Not Found	High	0	4.098e-06	2.64
FALSE	High	[K].SLGFDPSIFIGAITSGELTHR.[S]			FALSE	0.00140763	0	1	1	12	XP_010908792.1	XP_010908792.1 [126-146]	0	2218.15	High	High	High	Not Found	High	0	1.5e-05	2.69
FALSE	High	[K].SIGAVNTIIR.[R]			FALSE	0.00233269	0	1	4	5	XP_010914406.1	XP_010914406.1 [317-326]	0	1043.62	High	High	High	Not Found	High	0	9.001e-05	2.85
FALSE	High	[R].SLGAAVIYNQR.[H]			FALSE	0.000458727	0	1	1	14	NP_001290534.1	NP_001290534.1 [240-250]	0	1191.65	High	High	High	High	High	0	2.922e-06	3.18
FALSE	High	[K].SLFGIDGITR.[V]			FALSE	0.00901189	0	1	3	2	XP_010909655.1	XP_010909655.1 [115-124]	0	1078.59	Not Found	Not Found	High	High	High	0	0.0002945	2.51
FALSE	High	[R].LVWIETRPTEGGR.[A]			FALSE	0.00694469	0	1	2	2	XP_010939401.1	XP_010939401.1 [88-100]	0	1513.81	High	Not Found	Not Found	Not Found	High	0	0.0004114	2.88
FALSE	High	[R].SIFEPLLPLILGR.[D]			FALSE	0.000126059	0	1	4	3	XP_010924402.1	XP_010924402.1 [80-92]	0	1467.89	Not Found	High	High	Not Found	High	0	3.686e-07	2.63
FALSE	High	[K].NMPGTIMAMGR.[L]			FALSE	0.00681876	0	1	2	5	XP_008778852.1	XP_008778852.1 [188-198]	0	1178.55	High	Not Found	High	High	High	0	0.0001869	2.27
FALSE	High	[K].SLEIYFNNLWR.[L]			FALSE	0.222466	0.00510898	1	1	1	XP_010906870.1	XP_010906870.1 [202-212]	0	1454.74	High	Not Found	Not Found	Not Found	High	0.001199	0.05983	1.72
FALSE	High	[R].SLELPLVLEETSI.[-]			FALSE	0.00483702	0	1	3	4	XP_019709879.1	XP_019709879.1 [476-488]	0	1442.8	High	High	High	Not Found	High	0	0.0003802	2.45
FALSE	High	[RK].NMVESLSVPTFR.[V]			FALSE	0.000335592	0	2	6	44	XP_010912576.1; XP_010909491.1	XP_010912576.1 [265-276]; XP_010909491.1 [276-287]	0	1379.7	High	High	High	High	High	0	4.353e-06	4.15
FALSE	High	[K].NAPYVWVHFPGR.[S]			FALSE	0.00459927	0	1	5	3	XP_010907175.1	XP_010907175.1 [396-407]	0	1442.73	High	Not Found	Not Found	High	High	0	9.973e-05	3.45
FALSE	High	[R].SLEGLQANVQR.[L]			FALSE	0.00161558	0	1	6	1	XP_008775606.1	XP_008775606.1 [105-115]	0	1214.65	High	Not Found	Not Found	Not Found	High	0	1.867e-05	2.19
FALSE	High	[R].SLEEIER.[A]			FALSE	0.231193	0.00510898	1	4	3	XP_010926012.1	XP_010926012.1 [541-547]	0	875.447	High	High	Not Found	High	High	0.001286	0.06395	1.66
FALSE	High	[R].LVYEANPLSFLVEHAGGR.[G]			FALSE	4.59595e-08	0	1	2	4	XP_010941718.1	XP_010941718.1 [337-354]	0	1972.03	High	High	High	Not Found	High	0	9.864e-12	5.45
FALSE	High	[K].SLDMAYAPVVER.[K]			FALSE	0.000280515	0	1	1	11	XP_010934408.1	XP_010934408.1 [156-167]	0	1350.67	High	High	High	High	High	0	3.017e-06	3.02
FALSE	High	[K].SLDIRNFI.[-]			FALSE	0.067072	0.000517009	1	4	18	XP_010927351.1	XP_010927351.1 [236-243]	1	977.541	High	High	High	Not Found	High	0.0004432	0.02303	2.18
FALSE	High	[K].NMVTADGREDPDEPTGIAIHR.[S]			FALSE	0.000733066	0	1	1	1	XP_010937249.1	XP_010937249.1 [444-464]	1	2294.08	Not Found	Not Found	Not Found	High	High	0	5.288e-06	2.88
FALSE	High	[R].SIDGGAAFGFPETPEDAAR.[A]			FALSE	5.95423e-06	0	1	2	14	XP_010907269.1	XP_010907269.1 [472-490]	0	1907.88	High	High	High	High	High	0	1.923e-08	4.58
FALSE	High	[R].SIDGGAAFGFPDSPEDAAR.[A]			FALSE	6.8562e-08	0	1	2	5	XP_010925209.1	XP_010925209.1 [469-487]	0	1879.85	High	High	High	High	High	0	1.917e-12	4.16
FALSE	High	[R].NATEAINLVAYSWGLSNLR.[S]			FALSE	5.13587e-07	0	1	3	2	XP_010922774.1	XP_010922774.1 [164-182]	0	2092.08	High	High	Not Found	Not Found	High	0	9.231e-11	5.41
FALSE	High	[K].NATFAAIEEGIVPGGGAAFVHLSTR.[V]			FALSE	4.07514e-09	0	1	2	1	XP_010918679.1	XP_010918679.1 [442-466]	0	2485.28	High	Not Found	Not Found	Not Found	High	0	2.232e-14	6.54
FALSE	High	[R].LWNGAYSYTER.[Y]			FALSE	0.000767539	0	1	2	4	XP_019704170.1	XP_019704170.1 [232-242]	0	1359.63	High	Not Found	High	High	High	0	1.031e-05	2.82
FALSE	High	[K].LWRPTPLIR.[A]			FALSE	0.0274178	0	1	2	2	XP_008797561.1	XP_008797561.1 [124-132]	0	1151.7	Not Found	High	High	Not Found	High	3.345e-05	0.003879	3.28
FALSE	High	[K].SHIQEYWR.[V]			FALSE	0.0199855	0	1	3	25	NP_001306842.1	NP_001306842.1 [164-171]	0	1118.54	High	High	High	High	High	0	0.002014	2.63
FALSE	High	[K].IWTENWPGWFQTFGAR.[N]			FALSE	5.38146e-06	0	1	4	4	XP_010907797.1	XP_010907797.1 [251-266]	0	1995.95	Not Found	High	High	High	High	0	2.68e-07	4.44
FALSE	High	[R].SFVPIAPGR.[Q]			FALSE	0.0458889	0.000267242	1	3	8	XP_010938557.1	XP_010938557.1 [88-96]	0	943.536	High	High	High	High	High	0.000132	0.007737	1.99
FALSE	High	[K].SFVEVPR.[ED]			FALSE	0.248521	0.00629746	1	2	3	XP_008776647.1	XP_008776647.1 [5-11]	0	833.452	Not Found	High	High	High	High	0.00182	0.0837	1.85
FALSE	High	[K].NRTEALLALTELGR.[S]			FALSE	0.000181258	0	1	1	2	XP_010931983.1	XP_010931983.1 [85-98]	1	1556.88	High	High	Not Found	Not Found	High	0	5.642e-07	4.61
FALSE	High	[K].SFTSEFPHVER.[Y]			FALSE	0.00497183	0	2	3	1	XP_008804357.1; XP_010907209.1	XP_008804357.1 [220-230]; XP_010907209.1 [178-188]	0	1335.63	Not Found	Not Found	High	Not Found	High	0	0.0001127	2.53
FALSE	High	[R].SFSVYAPSR.[T]			FALSE	0.0319477	0	1	2	9	XP_010940323.1	XP_010940323.1 [827-835]	0	1013.51	High	High	High	High	High	0	0.002283	2.04
FALSE	High	[KR].SFSESPIIGEIR.[G]			FALSE	0.000235555	0	1	2	6	XP_010941664.1	XP_010941664.1 [413-424]	0	1334.7	High	High	High	High	High	0	2.898e-06	3.05
FALSE	High	[K].LYDDLSAGFRNLEDETR.[-]			FALSE	0.00075703	0	1	1	4	XP_010928724.1	XP_010928724.1 [605-621]	1	2013.95	High	High	High	High	High	0	2.618e-05	3.58
FALSE	High	[K].LYDDLTAGFRNLEDETR.[-]			FALSE	0.000196894	0	1	4	6	XP_010913759.1	XP_010913759.1 [605-621]	1	2027.97	High	High	High	High	High	0	6.469e-07	4.26
FALSE	High	[K].NEEGGNSVSTVVVR.[G]			FALSE	0.00127233	0	1	1	3	XP_010932679.1	XP_010932679.1 [367-380]	0	1446.72	High	Not Found	High	High	High	0	1.275e-05	2.61
FALSE	High	[K].LYDPGYLNTAPVR.[S]			FALSE	6.09703e-05	0	2	5	10	XP_010916480.1; XP_010925583.1	XP_010916480.1 [100-112]; XP_010925583.1 [101-113]	0	1478.76	High	High	High	High	High	0	6.553e-05	3.33
FALSE	High	[K].SFPLSEAAEAHR.[L]			FALSE	0.00028441	0	1	3	6	XP_010921987.1	XP_010921987.1 [299-310]	0	1314.64	High	High	Not Found	Not Found	High	0	1.162e-06	3.59
FALSE	High	[R].IYEVDPYLEGHREHLDYR.[Y]			FALSE	9.92555e-05	0	1	2	8	XP_010940323.1	XP_010940323.1 [166-183]	1	2304.1	High	High	High	High	High	0	2.348e-06	4.38
FALSE	High	[K].IYGDQVAQPGAIIVR.[Q]			FALSE	9.42262e-07	0	1	3	4	XP_010926818.1	XP_010926818.1 [77-91]	0	1599.89	High	High	High	High	High	0	1.259e-10	3.33
FALSE	High	[K].SFGVLIPDQGIALR.[G]			FALSE	1.68293e-05	0	1	1	24	XP_010931083.1	XP_010931083.1 [189-202]	0	1485.84	High	High	High	High	High	0	8.813e-07	3.92
FALSE	High	[R].SFGPIPLGLVQGR.[V]			FALSE	0.000131989	0	1	2	2	XP_010918725.1	XP_010918725.1 [132-144]	0	1340.77	Not Found	Not Found	High	High	High	0	3.391e-07	2.98
FALSE	High	[K].SFEPDSVVHFGEQR.[S]			FALSE	0.0265666	0	1	2	4	XP_008805000.1	XP_008805000.1 [177-190]	0	1633.76	Not Found	High	High	High	High	9.917e-05	0.007213	2.44
FALSE	High	[R].NEEVDYFPSR.[H]			FALSE	0.00194134	0	1	4	20	NP_001306842.1	NP_001306842.1 [387-396]	0	1255.56	High	High	High	High	High	0	3.493e-05	2.92
FALSE	High	[R].IYGPAPSETVHR.[A]			FALSE	0.00124344	0	1	2	2	XP_010922774.1	XP_010922774.1 [395-406]	0	1326.68	High	Not Found	High	Not Found	High	0	1.877e-05	2.83
FALSE	High	[K].SEVFSTAADGQTSVEINVLQGEREFVR.[D]			FALSE	2.51057e-05	0	2	5	4	XP_019703365.1; XP_010930060.1	XP_019703365.1 [485-511]; XP_010930060.1 [486-512]	1	2968.46	Not Found	High	High	High	High	0	1.34e-07	4.08
FALSE	High	[K].IYGPVTGIDYQDNQLR.[F]			FALSE	2.31843e-07	0	1	1	13	XP_010940833.1	XP_010940833.1 [189-204]	0	1851.92	High	High	High	High	High	0	6.155e-10	4.15
FALSE	High	[R].NEEVDYFPSRHDPLR.[H]			FALSE	0.00157891	0	1	3	42	NP_001306842.1	NP_001306842.1 [387-401]	1	1873.88	High	High	High	High	High	0	0.0001963	3.34
FALSE	High	[K].LYGTPLSTNATR.[V]			FALSE	0.000564127	0	1	1	4	XP_010921802.1	XP_010921802.1 [5-16]	0	1293.68	High	High	High	High	High	0	6.458e-06	2.49
FALSE	High	[K].NLYIMDAVEGDSAALRR.[L]			FALSE	1.9393e-06	0	1	1	6	XP_010911317.1	XP_010911317.1 [518-534]	1	1893.95	High	Not Found	High	High	High	0	8.211e-06	3.94
FALSE	High	[K].SETGEISSNPQGLLLEAIHSAGYAGALANPLMATESAVNR.[L]			FALSE	1.90431e-12	0	1	1	13	XP_010924455.1	XP_010924455.1 [200-239]	0	4040	High	High	High	High	High	0	9.596e-16	6.03
FALSE	High	[R].SESTVDEFGDFAPSTEMR.[Q]			FALSE	2.3061e-08	0	1	1	6	XP_010942060.1	XP_010942060.1 [100-117]	0	2004.85	High	High	High	High	High	0	2.2e-10	4.5
FALSE	High	[KR].LYHETSEALGGSR.[A]			FALSE	9.83471e-05	0	1	4	3	XP_010938544.1	XP_010938544.1 [1029-1041]	0	1419.69	Not Found	High	Not Found	High	High	0	0.0004551	3.49
FALSE	High	[K].SEQAFYLDWAVHSFR.[I]			FALSE	4.83791e-07	0	2	5	14	XP_010908721.1; XP_010917850.1	XP_010908721.1 [619-633]; XP_010917850.1 [656-670]	0	1855.88	High	High	High	High	High	0	6.149e-10	4.87
FALSE	High	[R].SGDLVSYTAEEGVR.[I]			FALSE	0.000952567	0	1	3	3	XP_008799641.1	XP_008799641.1 [117-130]	0	1482.71	Not Found	High	High	High	High	0	0.0001474	3.24
FALSE	High	[K].RSSGGFFSWLTGER.[S]			FALSE	0.000970237	0	1	2	4	XP_010914811.1	XP_010914811.1 [36-49]	1	1586.77	High	High	High	Not Found	High	0	8.247e-06	4.22
FALSE	High	[R].NDNSHGTNFPDSPEPIYGTQFLPR.[K]			FALSE	2.19399e-07	0	1	4	3	XP_010937053.1	XP_010937053.1 [256-279]	0	2703.24	High	High	High	Not Found	High	0	1.872e-11	5.55
FALSE	High	[K].SGFINLVSR.[Y]			FALSE	0.00534989	0	1	1	14	XP_010935335.1	XP_010935335.1 [29-37]	0	992.552	High	High	High	High	High	0	0.0001272	2.53
FALSE	High	[R].SGVVGTAAGLAR.[S]			FALSE	0.000125481	0	1	1	14	XP_010931643.1	XP_010931643.1 [112-123]	0	1058.6	High	High	High	High	High	0	9.909e-07	3.2
FALSE	High	[K].NPSFSGYVNSSNAR.[K]			FALSE	5.89974e-06	0	1	1	13	AOC88978.1	AOC88978.1 [68-81]	0	1499.69	High	High	High	High	High	0	6.463e-07	3.71
FALSE	High	[R].SGVLATAAGMAR.[A]			FALSE	8.56771e-05	0	1	1	5	XP_010921816.1	XP_010921816.1 [131-142]	0	1104.58	High	High	High	High	High	0	6.622e-07	3.23
FALSE	High	[RK].SGVDSGATLQAGGDR.[L]			FALSE	2.6613e-07	0	2	2	5	XP_010914166.1; XP_010913576.1	XP_010914166.1 [429-443]; XP_010913576.1 [401-415]	0	1390.66	High	High	High	High	High	0	1.671e-11	4.06
FALSE	High	[K].SGVADMVNTGGR.[Q]			FALSE	0.00181213	0	1	3	5	XP_010929163.1	XP_010929163.1 [538-549]	0	1163.55	High	High	High	High	High	0	2.241e-05	2.87
FALSE	High	[K].NALENYAYNMR.[N]			FALSE	8.56771e-05	0	7	18	14	XP_008802761.1; XP_010918390.1; XP_019706236.1; XP_019706271.1; XP_008776699.1; XP_010937646.1; XP_010905019.1	XP_008802761.1 [546-556]; XP_010918390.1 [545-555]; XP_019706236.1 [545-555]; XP_019706271.1 [546-556]; XP_008776699.1 [546-556]; XP_010937646.1 [546-556]; XP_010905019.1 [546-556]	0	1358.62	High	High	High	High	High	0	2.16e-06	3.51
FALSE	High	[R].SGSMEFVVPPADPSVFFPINIR.[F]			FALSE	0.00318701	0	1	3	1	XP_008813284.2	XP_008813284.2 [463-484]	0	2406.22	Not Found	Not Found	High	Not Found	High	0	5.549e-05	2.58
FALSE	High	[R].IWVGQNGLLSTPAVSAVIR.[E]			FALSE	1.39074e-08	0	1	4	12	XP_010926112.1	XP_010926112.1 [87-105]	0	1981.12	High	High	High	High	High	0	1.494e-13	5.32
FALSE	High	[R].SGSAADSQIVSDYVR.[Y]			FALSE	3.93377e-07	0	1	3	8	XP_008798167.1	XP_008798167.1 [58-72]	0	1554.74	High	High	High	High	High	0	7.747e-11	4.24
FALSE	High	[K].NAGVALIEGR.[G]			FALSE	0.000564127	0	1	1	5	XP_010932864.1	XP_010932864.1 [197-206]	0	999.558	High	High	High	High	High	0	5.38e-06	3.08
FALSE	High	[R].SGPLMGIVDYITPGFYR.[I]			FALSE	6.67457e-07	0	1	3	11	XP_010919883.1	XP_010919883.1 [266-282]	0	1885.95	High	High	High	High	High	0	5.737e-09	4.64
FALSE	High	[R].IWYQIGQAIGIEGR.[A]			FALSE	1.39921e-06	0	1	1	4	XP_019710108.1	XP_019710108.1 [127-140]	0	1603.86	High	High	Not Found	High	High	0	2.377e-10	3.87
FALSE	High	[R].SGHPTFAFVR.[D]			FALSE	0.0362216	0.000267242	1	1	8	XP_010940092.1	XP_010940092.1 [28-37]	0	1118.57	High	High	High	High	High	3.345e-05	0.004914	3.29
FALSE	High	[R].LYANDGNNSLHGGHR.[G]			FALSE	0.000111857	0	2	4	1	XP_017697128.1; XP_010937062.1	XP_017697128.1 [107-121]; XP_010937062.1 [107-121]	0	1624.76	Not Found	Not Found	High	Not Found	High	0	2.614e-07	3.49
FALSE	High	[K].SGGMSNELYNTIAR.[V]			FALSE	3.18627e-06	0	1	7	5	XP_008808699.1	XP_008808699.1 [176-189]	0	1512.71	High	High	High	High	High	0	8.816e-10	4.02
FALSE	High	[K].LYDDLSAGFR.[N]			FALSE	0.00713792	0	1	1	1	XP_010928724.1	XP_010928724.1 [605-614]	0	1156.56	High	Not Found	Not Found	Not Found	High	0	0.0002012	2.4
FALSE	High	[K].NAVFGDSSALAPGGVR.[I]			FALSE	2.24501e-07	0	2	2	13	XP_010913093.1; XP_010908557.2	XP_010913093.1 [374-389]; XP_010908557.2 [440-455]	0	1517.77	High	High	High	High	High	0	2.721e-09	3.88
FALSE	High	[K].NQFTSETGQR.[C]			FALSE	0.00841495	0	1	2	3	XP_010911881.1	XP_010911881.1 [226-235]	0	1167.54	Not Found	High	High	High	High	0	0.0002958	2.5
FALSE	High	[R].NQGRDDDNIETIR.[K]			FALSE	2.79058e-05	0	1	3	1	XP_010934872.1	XP_010934872.1 [145-157]	1	1545.73	Not Found	Not Found	Not Found	High	High	0	2.849e-08	4.08
FALSE	High	[R].SGGAPGGSADEDDSHDEL.[-]			FALSE	6.03693e-06	0	1	2	10	XP_019705677.1	XP_019705677.1 [651-668]	0	1715.66	High	High	High	High	High	0	7.259e-07	3.66
FALSE	High	[K].SGFRLPLHMPYR.[M]			FALSE	0.000410815	0	1	1	6	XP_010932997.1	XP_010932997.1 [219-230]	1	1473.78	High	High	High	High	High	0	2.088e-06	3.39
FALSE	High	[R].NQYDTDVTTWSPAGR.[L]			FALSE	2.87976e-06	0	1	4	5	XP_010940099.1	XP_010940099.1 [4-18]	0	1710.77	High	High	High	High	High	0	1.859e-09	3.78
FALSE	High	[R].NRGLANLIVDPEFAR.[E]			FALSE	0.000909788	0	1	2	1	XP_010917535.1	XP_010917535.1 [396-410]	1	1684.91	Not Found	Not Found	High	Not Found	High	0	7.442e-06	4.09
FALSE	High	[K].NAVVTVPAYFNDSQR.[Q]			FALSE	3.12821e-06	0	6	14	15	XP_008802761.1; XP_010918390.1; XP_019706236.1; XP_019706271.1; XP_008776699.1; XP_010937646.1	XP_008802761.1 [145-159]; XP_010918390.1 [144-158]; XP_019706236.1 [144-158]; XP_019706271.1 [145-159]; XP_008776699.1 [145-159]; XP_010937646.1 [145-159]	0	1680.83	High	High	High	High	High	0	8.58e-10	3.49
FALSE	High	[R].NAYYMDAVFPAADGRPYVR.[S]			FALSE	9.34322e-06	0	1	1	8	XP_010920221.1	XP_010920221.1 [160-178]	0	2176.03	High	High	High	High	High	0	6.469e-07	4.46
FALSE	High	[R].NRPNPPIFAFTDNDNAR.[K]			FALSE	1.88515e-07	0	1	2	3	XP_010941980.1	XP_010941980.1 [517-533]	0	1958.95	High	High	High	Not Found	High	0	9.639e-12	6.09
FALSE	High	[K].SGFRFPLQMPYR.[S]			FALSE	7.85109e-05	0	1	1	5	AEQ94122.1	AEQ94122.1 [197-208]	1	1498.76	High	High	High	Not Found	High	0	2.108e-07	4.93
FALSE	High	[K].SGDVYIPR.[G]			FALSE	0.0104296	0	2	5	10	XP_010913759.1; XP_010928724.1	XP_010913759.1 [114-121]; XP_010928724.1 [114-121]	0	906.468	High	High	High	High	High	0	0.0003703	2.83
FALSE	High	[K].NVGPSGVTIVIVR.[R]			FALSE	0.0123465	0	1	3	1	XP_008807623.1	XP_008807623.1 [263-275]	0	1310.78	Not Found	Not Found	Not Found	High	High	0	0.0004867	1.96
FALSE	High	[R].NVLVGDYMPSLAFTGNTR.[V]			FALSE	2.75897e-08	0	1	1	26	XP_010926169.1	XP_010926169.1 [105-122]	0	1954.97	High	High	High	High	High	0	1.831e-12	5.42
FALSE	High	[R].NIIHFNSLANQAVER.[G]			FALSE	5.91822e-08	0	1	3	14	XP_010913759.1	XP_010913759.1 [544-558]	0	1725.9	High	High	High	High	High	0	1.066e-08	5.03
FALSE	High	[K].QVQDFQEEVIER.[A]			FALSE	4.82272e-05	0	1	2	7	XP_010920348.1	XP_010920348.1 [108-119]	0	1519.74	High	High	High	High	High	0	6.829e-08	3.47
FALSE	High	[K].QVPAGIQGTQANNYFR.[A]			FALSE	4.74976e-07	0	1	1	11	XP_010936457.1	XP_010936457.1 [45-60]	0	1763.88	High	High	High	High	High	0	8.539e-10	3.92
FALSE	High	[K].QVPAGIQGSQTNNYFR.[A]			FALSE	8.80733e-05	0	1	1	4	XP_010939194.1	XP_010939194.1 [45-60]	0	1779.88	High	Not Found	High	High	High	0	1.784e-07	2.32
FALSE	High	[R].QVIGFPIERL.[-]			FALSE	0.0593173	0.000267242	1	3	3	XP_010904662.1	XP_010904662.1 [355-364]	1	1171.68	Not Found	Not Found	High	High	High	0.0002573	0.01157	2.23
FALSE	High	[K].QGLALAAALER.[S]			FALSE	0.000948201	0	1	1	1	XP_010943331.1	XP_010943331.1 [304-314]	0	1112.64	Not Found	Not Found	High	Not Found	High	0	7.959e-06	3.14
FALSE	High	[R].QVFFFDPDGNGLEVQSR.[E]			FALSE	5.42718e-07	0	1	2	12	XP_010909272.1	XP_010909272.1 [130-146]	0	1954.93	High	High	High	High	High	0	3.84e-10	4.63
FALSE	High	[K].QGPNLNGLFGR.[Q]			FALSE	0.00379381	0	1	8	3	XP_008786421.1	XP_008786421.1 [37-47]	0	1172.62	Not Found	High	High	High	High	0	7.324e-05	2.6
FALSE	High	[R].QGQLSWVSNNHAVR.[S]			FALSE	2.52031e-06	0	1	1	4	XP_010943371.1	XP_010943371.1 [727-740]	0	1595.8	High	High	High	High	High	0	6.072e-10	4.57
FALSE	High	[K].QVESALAMR.[S]			FALSE	0.00860943	0	1	1	7	XP_010932280.1	XP_010932280.1 [155-163]	0	1004.52	High	High	High	High	High	0	0.0003854	2.59
FALSE	High	[R].QVDQPGIIGQVGR.[I]			FALSE	4.12484e-05	0	1	1	6	XP_010928633.1	XP_010928633.1 [552-564]	0	1366.74	High	High	High	High	High	0	2.802e-07	3.54
FALSE	High	[K].MLPPIPEDEQR.[Q]			FALSE	0.0274178	0	1	1	1	XP_010942140.1	XP_010942140.1 [92-102]	0	1324.66	Not Found	Not Found	Not Found	High	High	0	0.001774	1.98
FALSE	High	[R].QGSEGTLLELDDGSR.[V]			FALSE	0.000885048	0	1	1	1	XP_010919743.1	XP_010919743.1 [174-188]	0	1576.74	Not Found	Not Found	Not Found	High	High	0	7.105e-06	2.68
FALSE	High	[R].QGGIQQLLAAEQEAQHIVNAAR.[N]			FALSE	4.84592e-11	0	1	2	3	XP_008799249.1	XP_008799249.1 [7-28]	0	2345.23	Not Found	High	High	High	High	0	1.171e-16	7.67
FALSE	High	[K].QGVAITQENSLLDNTAR.[I]			FALSE	3.27057e-08	0	1	1	5	XP_010939741.1	XP_010939741.1 [282-298]	0	1829.94	High	High	High	High	High	0	1.534e-10	4.78
FALSE	High	[R].MLNGTQLGGQNIR.[L]			FALSE	0.000771075	0	1	1	7	XP_010923889.2	XP_010923889.2 [350-362]	0	1401.73	High	High	High	High	High	0	5.736e-06	2.36
FALSE	High	[K].QTVLQFFPSTTSLSAR.[V]			FALSE	3.11386e-06	0	1	3	7	XP_010923102.1	XP_010923102.1 [6-21]	0	1782.94	High	High	High	High	High	0	8.558e-10	4.53
FALSE	High	[R].QTPFSAAAQDAGYR.[Y]			FALSE	0.0625302	0.000267242	1	1	2	XP_010923448.1	XP_010923448.1 [463-476]	0	1482.7	Not Found	Not Found	High	High	High	0.00108	0.05068	1.81
FALSE	High	[R].MFYEIVVAPR.[Y]			FALSE	0.00317242	0	1	2	2	XP_010914230.1	XP_010914230.1 [409-418]	0	1224.64	High	High	Not Found	Not Found	High	0	5.512e-05	2.64
FALSE	High	[R].QTPFQGVGR.[T]			FALSE	0.0118503	0	1	4	9	XP_010913452.1	XP_010913452.1 [181-189]	0	989.516	High	High	High	High	High	0	0.0008662	2.71
FALSE	High	[K].QTIPHYYLTVDTR.[V]			FALSE	0.000531408	0	1	4	10	XP_010934602.1	XP_010934602.1 [356-368]	0	1606.82	High	High	High	High	High	0	2.214e-05	3.39
FALSE	High	[R].QTLAGVNPVDIQR.[L]			FALSE	2.84237e-05	0	1	5	5	XP_008807550.1	XP_008807550.1 [423-435]	0	1410.77	High	High	Not Found	High	High	0	2.916e-08	3.87
FALSE	High	[R].QLEEEIENMGGHLNAYTSR.[E]			FALSE	3.50149e-09	0	2	4	13	XP_010939148.1; XP_010936330.1	XP_010939148.1 [150-168]; XP_010936330.1 [152-170]	0	2191.01	High	High	High	High	High	0	3.829e-12	7.09
FALSE	High	[R].QTGLAVLLPHGYDGQGPEHSSAR.[L]			FALSE	2.02457e-10	0	1	1	16	XP_010922391.1	XP_010922391.1 [757-779]	0	2390.18	High	High	High	High	High	0	3.828e-11	7.19
FALSE	High	[R].NLNFFVR.[I]			FALSE	0.225925	0.00510898	1	2	3	XP_008778154.1	XP_008778154.1 [102-108]	0	909.494	High	High	High	Not Found	High	0.001259	0.06141	1.77
FALSE	High	[K].QLEEGPPVRR.[V]			FALSE	0.0111683	0	1	2	4	XP_010909941.1	XP_010909941.1 [316-325]	1	1180.64	High	High	High	High	High	0	0.001454	2.71
FALSE	High	[R].NLMEAAEQEYER.[E]			FALSE	0.000118746	0	1	1	3	XP_010909417.1	XP_010909417.1 [413-424]	0	1482.65	Not Found	High	Not Found	High	High	0	6.797e-07	3.39
FALSE	High	[R].QIDGEWR.[Y]			FALSE	0.159341	0.00350129	1	5	12	XP_008813284.2	XP_008813284.2 [436-442]	0	903.432	High	High	High	High	High	0.0009333	0.03861	1.89
FALSE	High	[RK].MFVLDEADEMLSR.[G]			FALSE	3.0453e-05	0	2	11	3	XP_008793233.1; XP_008782542.1	XP_008793233.1 [185-197]; XP_008782542.1 [185-197]	0	1555.71	Not Found	High	High	High	High	0	3.968e-07	3.59
FALSE	High	[R].QVSYGENFSPAR.[A]			FALSE	0.000241032	0	1	1	2	XP_010936944.1	XP_010936944.1 [216-227]	0	1354.64	Not Found	High	Not Found	High	High	0	1.586e-06	2.93
FALSE	High	[R].QVTVDRPDVAGR.[V]			FALSE	0.0198053	0	1	2	3	XP_008812082.1	XP_008812082.1 [434-445]	0	1312.7	High	High	High	Not Found	High	0	0.001485	3.1
FALSE	High	[R].NIGDMPQSNFGR.[G]			FALSE	0.000541268	0	1	1	3	XP_010931928.1	XP_010931928.1 [40-51]	0	1335.61	High	High	High	Not Found	High	0	9.212e-06	2.76
FALSE	High	[K].QFTMLQTWPVR.[T]			FALSE	0.000849193	0	2	5	4	XP_010913759.1; XP_010928724.1	XP_010913759.1 [202-212]; XP_010928724.1 [202-212]	0	1406.72	High	High	High	Not Found	High	0	5.537e-05	3.29
FALSE	High	[R].MISPFFTQR.[TS]			FALSE	0.0104773	0	1	8	12	XP_010910878.1	XP_010910878.1 [415-423]	0	1126.57	High	High	High	High	High	0	0.0008001	2.42
FALSE	High	[R].MFDGSQVGGR.[I]			FALSE	0.0129809	0	1	2	1	XP_008811289.1	XP_008811289.1 [167-176]	0	1053.48	High	Not Found	Not Found	Not Found	High	0	0.0005272	1.92
FALSE	High	[R].QFVDMSR.[I]			FALSE	0.138569	0.00252783	1	3	3	XP_008813284.2	XP_008813284.2 [20-26]	0	882.414	High	Not Found	High	High	High	0.0005365	0.02611	1.96
FALSE	High	[R].NIPGVDVANVER.[L]			FALSE	0.00672581	0	1	3	1	XP_010935899.1	XP_010935899.1 [231-242]	0	1282.67	Not Found	High	Not Found	Not Found	High	0	0.0001837	1.82
FALSE	High	[K].NLPATAQVAAQQGNYLAR.[C]			FALSE	1.32313e-07	0	1	1	3	XP_010931905.1	XP_010931905.1 [465-482]	0	1885.99	High	High	Not Found	High	High	0	5.481e-12	5.21
FALSE	High	[R].RANATEYGLAAGVFTNNMNTANTLMR.[A]			FALSE	1.56387e-11	0	1	1	6	XP_010928603.1	XP_010928603.1 [456-481]	1	2801.35	High	High	High	High	High	0	6.431e-17	9.24
FALSE	High	[R].MFDLGDADYLR.[Y]			FALSE	0.000979194	0	1	3	6	XP_010940323.1	XP_010940323.1 [711-721]	0	1315.6	High	High	High	Not Found	High	0	8.363e-06	2.82
FALSE	High	[R].RAIYHATFR.[D]			FALSE	0.155488	0.00325615	1	6	1	XP_010912107.1	XP_010912107.1 [213-221]	1	1134.62	Not Found	High	Not Found	Not Found	High	0.0007218	0.03187	2.15
FALSE	High	[K].RAGWGVMTSHR.[S]			FALSE	0.000135058	0	2	4	9	XP_010907928.1; XP_010933076.1	XP_010907928.1 [372-382]; XP_010933076.1 [372-382]	1	1257.63	High	High	High	High	High	0	3.861e-05	3.61
FALSE	High	[K].QGFQDLGASSLQSAHNLLR.[S]			FALSE	5.78372e-08	0	1	1	2	XP_010919949.1	XP_010919949.1 [454-472]	0	2042.04	High	Not Found	High	Not Found	High	0	1.454e-12	5.69
FALSE	High	[R].MFFPYTQSALFLVDR.[G]			FALSE	5.2834e-06	0	1	2	6	XP_010931678.1	XP_010931678.1 [498-512]	0	1834.92	High	High	High	High	High	0	9.152e-09	4.43
FALSE	High	[R].RAEQMLVNDPSR.[V]			FALSE	9.96436e-06	0	1	2	15	XP_010920378.1	XP_010920378.1 [113-124]	1	1415.71	High	High	High	High	High	0	5.489e-09	3.5
FALSE	High	[K].MFGFVHLYNGQEAVSTGFIR.[L]			FALSE	1.23405e-08	0	1	3	2	XP_010940832.1	XP_010940832.1 [114-133]	0	2273.12	Not Found	High	Not Found	High	High	0	3.679e-13	6.16
FALSE	High	[R].RAEEAQQSGSASSGHGAQTNGGIPGQASR.[Q]			FALSE	2.40352e-08	0	1	1	1	XP_010921064.1	XP_010921064.1 [123-151]	1	2796.3	Not Found	Not Found	Not Found	High	High	0	3.582e-13	7.87
FALSE	High	[K].MFIDYSQPQTER.[V]			FALSE	7.9968e-05	0	1	1	12	XP_010918136.1	XP_010918136.1 [438-449]	0	1514.69	High	High	High	High	High	0	2.662e-07	3.08
FALSE	High	[R].QYVERIEEIVGVPIHYIGVGPGR.[D]			FALSE	0.000275404	0	1	2	6	XP_010906765.1	XP_010906765.1 [489-511]	1	2580.39	Not Found	High	High	High	High	0	1.099e-06	5.24
FALSE	High	[R].QYLGQQFYMR.[V]			FALSE	0.00171497	0	1	1	1	XP_010923874.1	XP_010923874.1 [501-510]	0	1333.64	Not Found	Not Found	Not Found	High	High	0	2.05e-05	2.56
FALSE	High	[R].QYHNVNINVAVQTENGLFVPVIR.[D]			FALSE	1.85933e-07	0	1	1	2	XP_010934602.1	XP_010934602.1 [422-444]	0	2624.39	High	High	Not Found	Not Found	High	0	9.421e-12	6
FALSE	High	[K].MVAWYDNEWGYSSR.[V]			FALSE	3.20095e-06	0	1	2	52	XP_010910405.1	XP_010910405.1 [315-328]	0	1763.75	High	High	High	High	High	0	1.024e-07	4.22
FALSE	High	[R].MFNDDVQGTAGVAIAGLLGAVR.[A]			FALSE	8.07836e-10	0	1	2	22	XP_010933530.1	XP_010933530.1 [305-326]	0	2175.12	High	High	High	High	High	0	3.286e-15	7.22
FALSE	High	[R].QWVSPAVPNRAEAYLSLESETR.[I]			FALSE	3.8472e-06	0	1	1	6	XP_010904920.1	XP_010904920.1 [167-188]	1	2503.26	High	Not Found	High	High	High	0	1.423e-08	5.38
FALSE	High	[R].QWTEIGSLDAERAER.[M]			FALSE	0.000709859	0	1	1	1	XP_010929419.1	XP_010929419.1 [84-98]	1	1760.86	Not Found	Not Found	Not Found	High	High	0	5.014e-06	3.62
FALSE	High	[R].QVVQNINLHGGSLLGVSR.[G]			FALSE	1.60142e-10	0	1	3	10	XP_010917037.1	XP_010917037.1 [226-243]	0	1891.05	High	High	High	High	High	0	1.383e-12	5.88
FALSE	High	[K].NLGLEWNR.[E]			FALSE	0.12435	0.00152702	1	3	4	XP_008806892.1	XP_008806892.1 [172-179]	0	1001.52	High	High	High	High	High	0.0003812	0.02159	1.73
FALSE	High	[R].QVTVDVPDVR.[G]			FALSE	0.00849221	0	1	2	1	XP_010919545.1	XP_010919545.1 [396-405]	0	1127.61	High	Not Found	Not Found	Not Found	High	0	0.0002672	2.37
FALSE	High	[K].MVINMEWGNFR.[S]			FALSE	0.000426202	0	1	4	6	XP_008795834.1	XP_008795834.1 [279-289]	0	1396.65	High	High	High	High	High	0	5.811e-06	3.07
FALSE	High	[R].NIFQSLDLAWTLLR.[I]			FALSE	9.51663e-06	0	1	7	7	XP_010915243.1	XP_010915243.1 [450-463]	0	1689.93	High	High	High	Not Found	High	0	5.075e-09	3.74
FALSE	High	[R].QSWVAVYSTHLPTGR.[T]			FALSE	4.45367e-07	0	1	1	21	XP_010911317.1	XP_010911317.1 [172-186]	0	1701.87	High	High	High	High	High	0	9.305e-10	4.71
FALSE	High	[R].MGASLLR.[LM]			FALSE	0.194007	0.00444755	2	24	60	XP_010915489.1; XP_010931330.1	XP_010915489.1 [54-60]; XP_010931330.1 [55-61]	0	747.418	High	High	High	High	High	0.00108	0.04962	2.3
FALSE	High	[R].QLLLTTR.[G]			FALSE	0.212348	0.00466381	1	3	11	XP_010926082.1	XP_010926082.1 [92-98]	0	844.525	High	High	High	High	High	0.001963	0.09485	2.04
FALSE	High	[KR].QLVVVSHE.[-]			FALSE	0.302159	0.00908622	1	5	2	XP_019704194.1	XP_019704194.1 [338-345]	0	910.499	High	High	Not Found	Not Found	High	0.002259	0.104	1.97
FALSE	High	[R].MLGNNESAFESAR.[S]			FALSE	2.32183e-05	0	1	1	8	XP_010933530.1	XP_010933530.1 [363-375]	0	1425.64	Not Found	High	High	High	High	0	2.222e-08	3.59
FALSE	High	[K].MLAAPINPSDINR.[I]			FALSE	3.9395e-05	0	1	2	6	XP_008783660.1	XP_008783660.1 [76-88]	0	1411.74	High	High	High	High	High	0	1.05e-07	3.11
FALSE	High	[R].QLVDLEEMFPDNYR.[A]			FALSE	9.04069e-07	0	1	2	12	XP_010940833.1	XP_010940833.1 [452-465]	0	1768.82	High	High	High	High	High	0	8.46e-09	4.48
FALSE	High	[R].MIAPIFAELAR.[K]			FALSE	0.00043411	0	1	1	14	XP_010932739.1	XP_010932739.1 [44-54]	0	1231.69	High	High	High	High	High	0	6.451e-06	2.82
FALSE	High	[K].QLSVSAVDFPR.[I]			FALSE	0.000668692	0	1	2	5	XP_010931015.1	XP_010931015.1 [396-406]	0	1218.65	High	High	High	High	High	0	4.539e-06	3.32
FALSE	High	[R].QLSLLGVDIIEAGFPASSPDDLDAVR.[S]			FALSE	1.0858e-07	0	1	1	2	XP_010931990.1	XP_010931990.1 [115-140]	0	2698.39	Not Found	High	High	Not Found	High	0	4.004e-12	5.26
FALSE	High	[R].NILNGTVFR.[E]			FALSE	0.0562621	0.000267242	2	9	1	XP_010913457.1; XP_008783873.1	XP_010913457.1 [103-111]; XP_008783873.1 [103-111]	0	1033.58	Not Found	High	Not Found	Not Found	High	3.345e-05	0.005725	2.17
FALSE	High	[K].QLSGDLEASAFSTYDLQR.[K]			FALSE	2.87553e-08	0	1	1	6	XP_010927200.1	XP_010927200.1 [19-36]	0	2000.96	High	High	Not Found	High	High	0	2.934e-09	4.51
FALSE	High	[K].NILMIPTISDVSTVEEWR.[AT]			FALSE	0.00939007	0	1	4	1	XP_017700518.1	XP_017700518.1 [92-109]	0	2103.08	Not Found	Not Found	Not Found	High	High	0	0.0003136	2.8
FALSE	High	[R].QISELGIYPAVDPLDSTSR.[M]			FALSE	5.29994e-08	0	2	8	23	XP_010924170.1; XP_008806282.1	XP_010924170.1 [422-440]; XP_008806282.1 [415-433]	0	2061.05	High	High	High	High	High	0	1.1e-07	4.74
FALSE	High	[R].QIYPPINVLPSLSR.[L]			FALSE	1.51296e-06	0	1	11	18	XP_010915243.1	XP_010915243.1 [365-378]	0	1596.91	High	High	High	High	High	0	2.685e-10	4.92
FALSE	High	[K].NILLNEGIR.[A]			FALSE	0.0397886	0.000267242	1	2	1	YP_003540926.1	YP_003540926.1 [319-327]	0	1041.61	Not Found	Not Found	Not Found	High	High	3.345e-05	0.003249	2.04
FALSE	High	[R].QLSAMHPIYR.[L]			FALSE	0.00154306	0	1	3	16	XP_010913914.2	XP_010913914.2 [600-609]	0	1215.63	High	High	High	High	High	0	0.000202	3.26
FALSE	High	[R].MIDLGITGPEGHALSRPPVLEGEATAR.[A]			FALSE	2.13273e-08	0	1	3	3	XP_008788489.1	XP_008788489.1 [262-288]	0	2787.45	Not Found	High	High	High	High	0	2.954e-13	5.85
FALSE	High	[R].NIIHFNALANQAVER.[G]			FALSE	5.89107e-08	0	1	1	14	XP_010928724.1	XP_010928724.1 [544-558]	0	1709.91	High	High	High	High	High	0	5.398e-10	5.6
FALSE	High	[R].MIDLGITGPEGHSLSRPPVLEGEATAR.[A]			FALSE	4.55053e-09	0	1	2	30	XP_010904686.2	XP_010904686.2 [296-322]	0	2803.44	High	High	High	High	High	0	6.121e-12	6.3
FALSE	High	[K].QIPVRPFR.[H]			FALSE	0.290379	0.00839329	1	2	5	XP_010923440.1	XP_010923440.1 [393-400]	0	1012.61	High	High	High	Not Found	High	0.003941	0.1616	2.01
FALSE	High	[R].QIPIAFLER.[IV]			FALSE	0.0622563	0.000267242	1	7	2	XP_010910152.2	XP_010910152.2 [76-84]	0	1086.63	High	High	Not Found	Not Found	High	6.634e-05	0.006786	1.5
FALSE	High	[R].QLLNILGIVYR.[Y]			FALSE	0.000310367	0	1	2	1	XP_010939216.1	XP_010939216.1 [754-764]	0	1301.79	Not Found	Not Found	Not Found	High	High	0	1.335e-06	2.64
FALSE	High	[R].QLLTYGR.[R]			FALSE	0.222466	0.00510898	2	4	11	XP_010939148.1; XP_010936330.1	XP_010939148.1 [459-465]; XP_010936330.1 [461-467]	0	850.478	High	High	High	High	High	0.00182	0.08209	2.11
FALSE	High	[K].MVHNGIEYGDMQLISEAYDVLR.[T]			FALSE	4.02228e-08	0	2	4	14	XP_010905189.1; XP_010917535.1	XP_010905189.1 [189-210]; XP_010917535.1 [189-210]	0	2553.21	High	High	High	High	High	0	2.565e-12	6.48
FALSE	High	[R].MLESYVIAR.[D]			FALSE	0.0372077	0.000267242	1	4	1	XP_010914428.1	XP_010914428.1 [265-273]	0	1081.57	Not Found	High	Not Found	Not Found	High	3.345e-05	0.002922	1.98
FALSE	High	[-].MLDINIFR.[A]			FALSE	0.043502	0.000267242	2	4	20	XP_010909604.1; XP_010938930.1	XP_010909604.1 [1-8]; XP_010938930.1 [1-8]	0	1021.55	High	High	High	High	High	3.345e-05	0.00401	2.28
FALSE	High	[R].QILTYGER.[K]			FALSE	0.0332647	0	2	5	13	XP_010924455.1; XP_010914811.1	XP_010924455.1 [446-453]; XP_010914811.1 [446-453]	0	979.521	High	High	High	High	High	6.634e-05	0.006196	2.34
FALSE	High	[-R].MLDAVLLNMR.[TV]			FALSE	0.00177915	0	1	2	2	XP_019703725.1	XP_019703725.1 [626-635]	0	1175.63	Not Found	High	Not Found	Not Found	High	0	2.175e-05	2.87
FALSE	High	[K].QLLFNLLASR.[K]			FALSE	0.00308628	0	1	2	1	XP_010913749.1	XP_010913749.1 [140-149]	0	1174.69	Not Found	Not Found	High	Not Found	High	0	5.271e-05	2.58
FALSE	High	[R].QMGAMQGPLEHPSSSSR.[S]			FALSE	1.50712e-05	0	1	2	6	XP_010913452.1	XP_010913452.1 [72-88]	0	1799.82	High	High	High	High	High	0	7.206e-08	4.51
FALSE	High	[R].QMLDTMDR.[I]			FALSE	0.0320915	0	2	3	5	XP_010918305.1; XP_010918304.1	XP_010918305.1 [102-109]; XP_010918304.1 [102-109]	0	1009.44	High	High	High	High	High	3.345e-05	0.003126	2.31
FALSE	High	[K].QLGSDNALNNAR.[A]			FALSE	0.000209982	0	1	1	3	XP_010943973.1	XP_010943973.1 [273-284]	0	1272.63	High	High	High	Not Found	High	0	7.169e-07	3.52
FALSE	High	[R].QSVDFNSIAFLFDGRR.[L]			FALSE	3.81199e-06	0	1	6	6	XP_010926757.2	XP_010926757.2 [52-67]	1	1871.94	High	High	High	High	High	0	1.18e-09	4.92
FALSE	High	[K].MGNISPLTGFNGEIR.[RL]			FALSE	1.15352e-06	0	1	2	1	XP_010915489.1	XP_010915489.1 [295-309]	0	1605.81	High	Not Found	Not Found	Not Found	High	0	1.743e-10	2.95
FALSE	High	[K].QIGVIGWGSQGPAQAQNLR.[D]			FALSE	2.87341e-09	0	2	6	9	XP_008775613.1; XP_019707021.1	XP_008775613.1 [122-140]; XP_019707021.1 [122-140]	0	1980.04	High	High	High	High	High	0	7.164e-14	5.46
FALSE	High	[K].MGNISPLTGFNGEIRR.[N]			FALSE	2.22772e-05	0	1	1	12	XP_010915489.1	XP_010915489.1 [295-310]	1	1761.91	High	High	High	High	High	0	7.43e-07	4.53
FALSE	High	[K].MGTDEYALTR.[V]			FALSE	0.00362376	0	1	2	3	XP_010916888.1	XP_010916888.1 [286-295]	0	1156.53	High	High	High	Not Found	High	0	6.791e-05	2.62
FALSE	High	[R].MHAQNAIMLHLFGV.[-]			FALSE	0.000329478	0	1	1	13	XP_010940102.1	XP_010940102.1 [371-384]	0	1581.8	High	High	High	High	High	0	0.0003532	3.68
FALSE	High	[K].QSLPLAELFMGDPLR.[A]			FALSE	2.81225e-07	0	2	2	64	XP_010921586.1; XP_010910148.1	XP_010921586.1 [292-306]; XP_010910148.1 [292-306]	0	1686.89	High	High	High	High	High	0	5.546e-07	4.27
FALSE	High	[R].MHPEVPLVIPEVNPDAMAHIR.[L]			FALSE	2.10506e-07	0	1	2	25	XP_010943439.1	XP_010943439.1 [149-169]	0	2365.22	High	High	High	High	High	0	3.847e-10	6.31
FALSE	High	[R].QSLIVDNLIFR.[Y]			FALSE	0.000335592	0	1	1	11	XP_010935577.1	XP_010935577.1 [134-144]	0	1317.75	High	High	High	High	High	0	1.759e-05	3.77
FALSE	High	[R].QSAVESFFAAEQPR.[Y]			FALSE	8.76693e-05	0	1	2	1	XP_010927967.1	XP_010927967.1 [109-122]	0	1566.75	Not Found	Not Found	High	Not Found	High	0	1.769e-07	4.06
FALSE	High	[R].MLISAGIHYPR.[A]			FALSE	2.56895e-05	0	1	2	12	XP_010929755.1	XP_010929755.1 [47-57]	0	1257.68	High	High	High	High	High	0	4.901e-07	3.91
FALSE	High	[R].MILFATGLENIRDVIPFPR.[Y]			FALSE	7.56759e-05	0	1	1	2	XP_010921956.1	XP_010921956.1 [550-568]	1	2202.21	High	High	Not Found	Not Found	High	0	1.401e-07	3.17
FALSE	High	[K].MLLEPLDR.[M]			FALSE	0.0570115	0.000267242	1	4	2	XP_010940006.1	XP_010940006.1 [123-130]	0	986.534	High	Not Found	High	Not Found	High	6.634e-05	0.005879	2.33
FALSE	High	[K].NLLSPSTPFFFNTLYDPFR.[E]			FALSE	0.0114781	0	1	1	3	XP_010939210.1	XP_010939210.1 [131-149]	0	2276.14	Not Found	Not Found	Not Found	High	High	0	0.000433	2.31
FALSE	High	[-].MHSTHLLLEEPIR.[M]			FALSE	0.000448305	0	2	4	4	XP_008777772.1; XP_010912195.1	XP_008777772.1 [1-13]; XP_010912195.1 [1-13]	0	1575.83	Not Found	High	Not Found	High	High	0	5.909e-06	2.77
FALSE	High	[R].QQLAAAQQDLQR.[LF]			FALSE	0.000237731	0	1	5	1	XP_010942217.1	XP_010942217.1 [105-116]	0	1369.72	High	Not Found	Not Found	Not Found	High	0	8.733e-07	2.62
FALSE	High	[K].QPVGVVGAITPWNFPLAMITR.[K]			FALSE	7.58036e-09	0	1	6	28	XP_010914279.1	XP_010914279.1 [175-195]	0	2267.24	High	High	High	High	High	0	2.478e-08	5.29
FALSE	High	[K].QPSFLALNPFGQIPVLEDGDLVLFESR.[A]			FALSE	1.06523e-08	0	1	1	3	XP_010938431.1	XP_010938431.1 [42-68]	0	3001.57	High	High	High	Not Found	High	0	9.75e-14	6.68
FALSE	High	[R].QNRPIPHWIR.[MR]			FALSE	0.00015503	0	1	3	21	XP_019711312.1	XP_019711312.1 [67-76]	0	1316.73	High	High	High	High	High	0	4.462e-06	4.32
FALSE	High	[R].MVGHYWLR.[SN]			FALSE	0.0619835	0.000267242	1	2	4	XP_010939741.1	XP_010939741.1 [141-148]	0	1061.53	High	High	High	Not Found	High	6.634e-05	0.006759	2.44
FALSE	High	[R].QMSLLLR.[R]			FALSE	0.200232	0.00466381	2	4	20	YP_003540916.1; YP_005090378.1	YP_003540916.1 [273-279]; YP_005090378.1 [283-289]	0	860.502	High	High	High	High	High	0.001585	0.07304	1.89
FALSE	High	[R].QMLFDALR.[A]			FALSE	0.0467123	0.000267242	1	1	8	XP_010920378.1	XP_010920378.1 [387-394]	0	993.519	High	High	High	High	High	0.0002573	0.01106	2.4
FALSE	High	[K].NLLQSDVLHQYILER.[S]			FALSE	5.02285e-06	0	1	2	10	XP_010905194.1	XP_010905194.1 [14-28]	0	1840.99	High	High	High	High	High	0	1.497e-08	4.54
FALSE	High	[R].QMLDTMDRIFDDAMSFPGSGR.[T]			FALSE	4.06243e-07	0	1	1	51	XP_010918304.1	XP_010918304.1 [102-122]	1	2390.06	High	High	High	High	High	0	4.003e-11	5.39
FALSE	High	[K].MHTLGHDFVPDPIHAGGLR.[Y]			FALSE	2.13742e-05	0	1	2	4	XP_008797561.1	XP_008797561.1 [369-387]	0	2070.03	High	High	High	Not Found	High	0	3.105e-07	5.28
FALSE	High	[R].QIIDSRGNPTVEVDLVTDALYR.[S]			FALSE	9.03404e-08	0	1	1	2	XP_008782057.1	XP_008782057.1 [72-93]	1	2474.29	Not Found	High	High	Not Found	High	0	5.274e-11	6.19
FALSE	High	[R].QLGLEHVEVLSASDDAAR.[S]			FALSE	0.00311473	0	1	2	1	XP_008788336.1	XP_008788336.1 [1044-1061]	0	1909.96	High	Not Found	Not Found	Not Found	High	0	5.32e-05	2.72
FALSE	High	[R].QFNGLIDVYR.[K]			FALSE	0.00220766	0	1	10	16	XP_010943967.1	XP_010943967.1 [233-242]	0	1224.64	High	High	High	High	High	0	3.067e-05	2.98
FALSE	High	[K].NISAEVASSTR.[I]			FALSE	0.00224858	0	1	4	6	XP_008788636.1	XP_008788636.1 [247-257]	0	1134.57	High	High	High	High	High	0	3.174e-05	2.93
FALSE	High	[K].RDEAMVELR.[F]			FALSE	0.00193245	0	1	2	3	XP_010943875.1	XP_010943875.1 [453-461]	1	1118.56	High	High	High	Not Found	High	0.000132	0.007828	3.16
FALSE	High	[R].QAMGQFELFTGLAAPESLMR.[N]			FALSE	1.40566e-06	0	2	4	4	XP_010914406.1; XP_008813741.1	XP_010914406.1 [491-510]; XP_008813741.1 [491-510]	0	2197.08	High	Not Found	Not Found	High	High	0	2.391e-10	4.12
FALSE	High	[K].RLTLQAAGLR.[N]			FALSE	0.000512224	0	1	3	3	XP_010921987.1	XP_010921987.1 [256-265]	1	1098.67	Not Found	High	High	High	High	0	3.138e-06	3.45
FALSE	High	[R].RLTGRHETADINTFVWGVANR.[G]			FALSE	8.34257e-10	0	1	7	12	XP_008781316.1	XP_008781316.1 [291-311]	2	2413.25	High	High	High	High	High	0	3.405e-15	5.68
FALSE	High	[R].QAMVSAVTSGSR.[R]			FALSE	0.00314344	0	1	1	2	XP_010924636.1	XP_010924636.1 [275-286]	0	1193.59	High	High	Not Found	Not Found	High	0	5.423e-05	2.64
FALSE	High	[K].RLSSINVENVEENRR.[A]			FALSE	2.78856e-06	0	1	1	5	XP_010932289.1	XP_010932289.1 [106-120]	2	1814.95	High	High	High	High	High	0	4.248e-09	4.91
FALSE	High	[K].RLSSHGLLATLATTR.[F]			FALSE	8.177e-06	0	1	1	3	XP_010908653.2	XP_010908653.2 [30-44]	1	1596.92	High	Not Found	High	Not Found	High	0	3.993e-09	4.88
FALSE	High	[R].RIPVAELFAR.[I]			FALSE	0.000281807	0	2	4	29	XP_010939148.1; XP_010936330.1	XP_010939148.1 [466-475]; XP_010936330.1 [468-477]	1	1171.69	High	High	High	High	High	0	3.346e-05	3.6
FALSE	High	[R].RIPTGELWAGNPAR.[F]			FALSE	0.152339	0.00325615	1	3	1	XP_008801849.1	XP_008801849.1 [188-201]	1	1537.82	Not Found	Not Found	Not Found	High	High	0.0007218	0.03071	2
FALSE	High	[K].RIPPFPTVMDINQIRDILPHR.[F]			FALSE	1.18578e-06	0	1	2	32	XP_010930888.1	XP_010930888.1 [90-110]	2	2528.39	High	High	High	High	High	0	5.211e-10	5.75
FALSE	High	[K].RIPPFPTVMDINQIR.[D]			FALSE	8.43824e-07	0	1	2	24	XP_010930888.1	XP_010930888.1 [90-104]	1	1796.98	High	High	High	High	High	0	1.483e-08	5.95
FALSE	High	[R].RIPIPVFDLYGIGARR.[T]			FALSE	8.99261e-08	0	1	1	3	XP_010943417.1	XP_010943417.1 [158-173]	2	1843.07	High	High	High	Not Found	High	0	2.417e-11	5.44
FALSE	High	[R].RIPIPVFDLYGIGAR.[R]			FALSE	7.94869e-07	0	1	1	8	XP_010943417.1	XP_010943417.1 [158-172]	1	1686.97	High	High	High	High	High	0	9.585e-11	5.01
FALSE	High	[R].RLTPSGVADFSPAVSPSGR.[W]			FALSE	9.08901e-06	0	1	1	1	XP_010911317.1	XP_010911317.1 [189-207]	1	1900.99	High	Not Found	Not Found	Not Found	High	0	4.731e-09	5.87
FALSE	High	[R].MVQPVIQER.[I]			FALSE	0.0134625	0	1	5	3	XP_008794248.1	XP_008794248.1 [196-204]	0	1099.59	High	Not Found	High	High	High	0	0.00056	2.48
FALSE	High	[K].NISVDTEGPARFDVYIAAPYGDLAGPDYGDFAGTFVR.[L]			FALSE	7.47103e-10	0	1	1	5	XP_010910148.1	XP_010910148.1 [488-524]	1	3936.87	Not Found	Not Found	High	High	High	0	5.67e-15	6.52
FALSE	High	[R].SLGQNPTEAELQDMINEVDADGNGTIDFPEFLNLMAR.[K]			FALSE	1.62485e-09	0	1	5	4	XP_010922112.2	XP_010922112.2 [39-75]	0	4064.89	High	High	High	High	High	0	7.502e-15	5.75
FALSE	High	[K].RIPIINPATEEPIGEIPAATAEDVELAVAAAR.[R]			FALSE	2.52077e-12	0	1	1	13	XP_010913436.1	XP_010913436.1 [24-55]	1	3297.77	High	High	High	High	High	0	2.751e-17	8.25
FALSE	High	[R].RLNLQWGLIPFR.[L]			FALSE	0.000301924	0	1	4	1	XP_010923501.1	XP_010923501.1 [516-527]	1	1512.88	High	Not Found	Not Found	Not Found	High	0	1.275e-06	4.7
FALSE	High	[R].QAQPVHTQQLPER.[C]			FALSE	9.65551e-05	0	1	5	3	XP_010939578.1	XP_010939578.1 [170-182]	0	1531.8	High	Not Found	High	High	High	0	1.402e-06	3.77
FALSE	High	[K].RLIPSINR.[V]			FALSE	0.0425433	0.000267242	1	3	16	XP_008786859.1	XP_008786859.1 [4-11]	1	968.6	High	High	High	High	High	0.0002573	0.01036	2.86
FALSE	High	[R].RLLHVVYR.[V]			FALSE	0.145011	0.00277124	1	3	2	XP_010917678.1	XP_010917678.1 [87-94]	1	1055.65	High	Not Found	High	Not Found	High	0.00182	0.0838	2.77
FALSE	High	[K].MNPLVSVLHLYDVVNTPGVTADISHMDTGAVVR.[G]			FALSE	1.81767e-18	0	2	5	40	XP_010941982.1; XP_010943220.1	XP_010941982.1 [66-98]; XP_010943220.1 [66-98]	0	3520.79	High	High	High	High	High	0	1.87507e-25	9.29
FALSE	High	[R].RLLFIDGEWREPVR.[H]			FALSE	7.46393e-05	0	1	1	22	XP_010913436.1	XP_010913436.1 [8-21]	2	1785.98	High	High	High	High	High	0	1.264e-05	4.23
FALSE	High	[R].QARPMPPAQPR.[G]			FALSE	0.0024535	0	1	1	2	XP_010934405.1	XP_010934405.1 [11-21]	0	1248.66	Not Found	High	High	Not Found	High	0	3.63e-05	3.66
FALSE	High	[R].MNIPATQLGNWR.[W]			FALSE	0.000186327	0	1	3	7	XP_010916966.1	XP_010916966.1 [548-559]	0	1400.71	High	Not Found	High	High	High	0	1.245e-06	3.17
FALSE	High	[K].QASLANDQLR.[S]			FALSE	0.00308628	0	1	2	6	XP_010941056.1	XP_010941056.1 [581-590]	0	1115.58	High	High	High	High	High	0	0.0002719	3.05
FALSE	High	[R].MDFIPGIDGPSEGVPR.[V]			FALSE	0.00203256	0	1	2	2	XP_008778236.1	XP_008778236.1 [224-239]	0	1686.82	Not Found	High	High	Not Found	High	0	5.964e-05	2.56
FALSE	High	[K].QADAPAVPIYSGRPGGYGGR.[R]			FALSE	1.72206e-05	0	1	1	4	XP_010934044.1	XP_010934044.1 [120-139]	0	1988.99	High	High	High	High	High	0	1.308e-08	4.26
FALSE	High	[K].RMDPLSSVMAPR.[T]			FALSE	0.00132603	0	1	2	2	XP_010905955.1	XP_010905955.1 [488-499]	1	1359.69	Not Found	High	High	Not Found	High	0	1.363e-05	3.89
FALSE	High	[R].RMDVELTEEQLAER.[R]			FALSE	2.94239e-08	0	1	2	11	XP_008778852.1	XP_008778852.1 [573-586]	1	1718.84	High	High	High	High	High	0	4.263e-08	5.23
FALSE	High	[R].RSFVPIAPGR.[Q]			FALSE	0.000270386	0	1	3	14	XP_010938557.1	XP_010938557.1 [87-96]	1	1099.64	High	High	High	High	High	0	0.0008326	3.61
FALSE	High	[K].MPTVTIEQAQR.[N]			FALSE	0.0595789	0.000267242	1	6	1	XP_010938554.1	XP_010938554.1 [802-812]	0	1273.66	Not Found	Not Found	Not Found	High	High	6.634e-05	0.006302	1.43
FALSE	High	[K].NWFTFNEPR.[V]			FALSE	0.0319477	0	1	7	1	XP_010906974.1	XP_010906974.1 [201-209]	0	1210.56	High	Not Found	Not Found	Not Found	High	0	0.002272	2.28
FALSE	High	[R].RSDGIFIINLGR.[T]			FALSE	0.00088099	0	1	3	8	XP_010937280.1	XP_010937280.1 [41-52]	1	1360.77	High	High	High	Not Found	High	0	7.091e-06	3.85
FALSE	High	[K].NGILSSLAR.[R]			FALSE	0.0178444	0	2	5	11	XP_010939848.1; XP_010937250.1	XP_010939848.1 [401-409]; XP_010937250.1 [409-417]	0	930.537	High	High	High	High	High	0	0.0008829	2.56
FALSE	High	[R].MVYRYDIVPR.[VI]			FALSE	0.0101017	0	1	4	38	NP_001304804.1	NP_001304804.1 [364-373]	1	1311.69	High	High	High	High	High	3.345e-05	0.004945	3
FALSE	High	[R].RQAVDISPLR.[R]			FALSE	0.0433086	0.000267242	1	6	6	XP_008778205.1	XP_008778205.1 [127-136]	1	1154.66	High	High	High	High	High	9.917e-05	0.007617	2.61
FALSE	High	[K].RPSILALSR.[Q]			FALSE	0.00760986	0	2	3	3	XP_008813030.1; XP_010934663.1	XP_008813030.1 [596-604]; XP_010934663.1 [596-604]	0	1012.63	High	High	Not Found	High	High	0	0.0002241	3.08
FALSE	High	[K].NGPLILEMDTYR.[Y]			FALSE	0.0002024	0	1	8	10	XP_010929105.1	XP_010929105.1 [308-319]	0	1421.71	High	High	High	High	High	0	9.818e-07	3.41
FALSE	High	[R].NYAPQQNYSQGGPDGR.[G]			FALSE	0.00105874	0	1	1	1	XP_019703230.1	XP_019703230.1 [239-254]	0	1751.77	Not Found	Not Found	High	Not Found	High	0	9.475e-06	2.31
FALSE	High	[R].NGVPIGPR.[A]			FALSE	0.0840789	0.000517009	1	3	1	XP_010906974.1	XP_010906974.1 [378-385]	0	809.463	Not Found	High	Not Found	Not Found	High	0.0002573	0.0112	2.23
FALSE	High	[K].MVSALPDGGVLLLENVR.[F]			FALSE	5.06552e-07	0	1	2	10	XP_010941660.1	XP_010941660.1 [114-130]	0	1782.98	High	High	High	High	High	0	1.774e-08	4.89
FALSE	High	[R].MPSAVGYQPTLSTEMGSLQER.[I]			FALSE	2.8824e-11	0	1	4	5	Q9BA86.1	Q9BA86.1 [292-312]	0	2282.08	High	Not Found	Not Found	High	High	0	8.341e-15	5.67
FALSE	High	[K].NYISTHYTAPR.[M]			FALSE	0.00113428	0	2	4	25	XP_010939148.1; XP_010936330.1	XP_010939148.1 [260-270]; XP_010936330.1 [262-272]	0	1322.65	High	High	High	High	High	0	4.443e-05	3.39
FALSE	High	[R].NYQNAFHALFR.[I]			FALSE	0.001382	0	1	1	8	XP_010925620.1	XP_010925620.1 [147-157]	0	1380.68	High	High	High	Not Found	High	0	5.119e-05	3.02
FALSE	High	[R].MASQPAMNASRPATVQMR.[G]			FALSE	0.00943305	0	1	1	1	XP_010911919.1	XP_010911919.1 [173-190]	0	1946.94	Not Found	Not Found	High	Not Found	High	0	0.0003151	2.61
FALSE	High	[R].NYQPMQTPFFMR.[K]			FALSE	0.000814789	0	1	1	5	XP_010938930.1	XP_010938930.1 [192-203]	0	1559.71	High	High	High	High	High	0	3.2e-05	3
FALSE	High	[R].MAVPQVDDIIR.[A]			FALSE	0.000901466	0	2	2	4	XP_008801121.1; XP_010943741.1	XP_008801121.1 [351-361]; XP_010943741.1 [351-361]	0	1256.67	High	High	High	Not Found	High	0	8.259e-06	2.86
FALSE	High	[R].QAASFTPVSGLR.[Q]			FALSE	0.000200548	0	1	4	4	XP_010928855.1	XP_010928855.1 [819-830]	0	1233.66	High	High	High	Not Found	High	0	6.616e-07	3.43
FALSE	High	[R].RPITADSALMNPNSR.[I]			FALSE	4.3959e-06	0	1	7	5	XP_010922576.1	XP_010922576.1 [64-78]	0	1642.83	High	High	High	High	High	0	1.48e-09	3.26
FALSE	High	[K].RPIGGIFAEGIRDR.[I]			FALSE	2.57891e-06	0	1	1	8	XP_010913914.2	XP_010913914.2 [103-116]	1	1556.87	High	High	High	High	High	0	9.667e-09	5.07
FALSE	High	[K].RPIGGIFAEGIR.[D]			FALSE	0.000733066	0	1	1	2	XP_010913914.2	XP_010913914.2 [103-114]	0	1285.74	High	High	Not Found	Not Found	High	0	5.291e-06	3.09
FALSE	High	[R].MVSAHASQQIYTR.[A]			FALSE	0.000147386	0	1	6	2	XP_008784029.1	XP_008784029.1 [92-104]	0	1491.74	High	Not Found	High	Not Found	High	0	4.06e-07	3.09
FALSE	High	[K].MPEPLPQDR.[E]			FALSE	0.196322	0.00466381	1	1	4	XP_010920723.1	XP_010920723.1 [178-186]	0	1082.53	High	High	High	High	High	0.001054	0.04772	2.08
FALSE	High	[R].MVSAFSR.[W]			FALSE	0.329044	0.00974405	1	6	1	XP_010935788.1	XP_010935788.1 [935-941]	0	797.397	Not Found	High	Not Found	Not Found	High	0.002604	0.1223	1.7
FALSE	High	[R].MNTIAPNLTALVGELVGAR.[L]			FALSE	0.00261633	0	1	5	1	XP_010938712.1	XP_010938712.1 [277-295]	0	1940.06	High	Not Found	Not Found	Not Found	High	0	4.038e-05	2.33
FALSE	High	[R].RMPTFFETFPVVLVDGDGIVR.[A]			FALSE	2.9603e-06	0	1	3	4	YP_003540957.1	YP_003540957.1 [358-378]	1	2395.25	High	High	Not Found	Not Found	High	0	7.959e-10	5.77
FALSE	High	[-].QASIEQAQNVEAPVAIVTGGSR.[G]			FALSE	1.23315e-09	0	1	1	3	AEQ94131.1	AEQ94131.1 [1-22]	0	2225.15	High	High	High	Not Found	High	0	2.69e-14	6.28
FALSE	High	[K].QATFTINLAR.[S]			FALSE	0.0028547	0	1	1	18	XP_010913914.2	XP_010913914.2 [333-342]	0	1134.63	High	High	High	High	High	0	6.403e-05	2.89
FALSE	High	[K].MNFDGYR.[F]			FALSE	0.179152	0.00396529	1	2	4	XP_010906974.1	XP_010906974.1 [111-117]	0	902.383	High	High	High	High	High	0.001933	0.09383	1.95
FALSE	High	[R].QAVDISPLR.[R]			FALSE	0.0115833	0	1	6	5	XP_008778205.1	XP_008778205.1 [128-136]	0	998.563	High	Not Found	High	High	High	0	0.0004453	2.84
FALSE	High	[R].MVNHFVQEFR.[R]			FALSE	0.00106852	0	1	2	4	XP_010918390.1	XP_010918390.1 [242-251]	0	1306.64	High	High	Not Found	High	High	0	7.271e-05	2.87
FALSE	High	[K].QFFPHLAVGFEDPR.[V]			FALSE	0.00525277	0	1	1	5	XP_010942212.1	XP_010942212.1 [172-185]	0	1659.83	High	High	High	Not Found	High	0.0002573	0.01282	2.81
FALSE	High	[R].RHSGTTALIDAASGRR.[V]			FALSE	3.67433e-06	0	2	3	1	XP_010943943.1; XP_010905239.2	XP_010943943.1 [48-63]; XP_010905239.2 [85-100]	2	1668.89	Not Found	High	Not Found	Not Found	High	0	1.109e-09	4.99
FALSE	High	[R].RHSGTTALIDAASGR.[R]			FALSE	0.0168986	0	2	3	1	XP_010943943.1; XP_010905239.2	XP_010943943.1 [48-62]; XP_010905239.2 [85-99]	1	1512.79	High	Not Found	Not Found	Not Found	High	0	0.0008088	3.69
FALSE	High	[K].NISEEVASSTR.[I]			FALSE	0.000422302	0	1	1	9	XP_010941282.1	XP_010941282.1 [247-257]	0	1192.58	High	High	High	High	High	0	2.185e-06	2.68
FALSE	High	[R].RHPDAFWVDFGDFR.[Y]			FALSE	0.000142064	0	1	1	1	XP_010934765.1	XP_010934765.1 [200-213]	1	1764.82	High	Not Found	Not Found	Not Found	High	0	3.82e-07	4.12
FALSE	High	[R].QFGFIVLTTSAGIMDHEEAR.[R]			FALSE	5.24757e-09	0	1	1	5	XP_010920679.1	XP_010920679.1 [98-117]	0	2222.09	Not Found	High	High	High	High	0	3.143e-14	6.3
FALSE	High	[R].RGPEWFASFGR.[K]			FALSE	0.00127233	0	1	6	1	XP_017700079.1	XP_017700079.1 [338-348]	1	1309.64	Not Found	High	Not Found	Not Found	High	0	1.276e-05	2.47
FALSE	High	[R].RGLAVEDPTAEFGLR.[L]			FALSE	0.000446249	0	1	1	6	XP_010913914.2	XP_010913914.2 [672-686]	1	1630.85	High	High	High	High	High	0	2.382e-06	4.94
FALSE	High	[K].NIDIHWVILGHSERR.[L]			FALSE	0.000366219	0	2	3	12	XP_010920579.1; XP_008784587.1	XP_010920579.1 [86-100]; XP_008784587.1 [86-100]	1	1844.99	High	High	High	High	High	0	2.224e-05	4.42
FALSE	High	[R].QFGYIVLTTSAGIMDHEEAR.[R]			FALSE	2.6452e-09	0	1	4	12	XP_008776460.1	XP_008776460.1 [98-117]	0	2238.09	High	High	High	High	High	0	3.362e-14	6.25
FALSE	High	[K].MEMHVGAVQPGDR.[A]			FALSE	0.278938	0.00696867	1	2	1	XP_008792565.1	XP_008792565.1 [155-167]	0	1426.66	High	Not Found	Not Found	Not Found	High	0.001876	0.09009	2.45
FALSE	High	[R].NLDTTYLHDFQQNNFPHADLR.[H]			FALSE	0.000123195	0	1	1	6	XP_010942074.1	XP_010942074.1 [377-397]	0	2559.2	High	High	High	High	High	0	4.048e-07	5
FALSE	High	[R].RFVTAVVGFGR.[K]			FALSE	0.00710535	0	1	1	12	XP_019704759.1	XP_019704759.1 [43-53]	1	1208.69	High	High	High	High	High	0	0.00128	2.93
FALSE	High	[K].NLFDIDLR.[N]			FALSE	0.0429243	0.000267242	1	2	3	XP_019701280.1	XP_019701280.1 [299-306]	0	1005.54	High	High	Not Found	Not Found	High	3.345e-05	0.003672	2.12
FALSE	High	[K].RFPPFPTVMDINQIR.[D]			FALSE	0.00534989	0	1	1	1	XP_010912470.1	XP_010912470.1 [90-104]	1	1830.97	Not Found	High	Not Found	Not Found	High	0	0.0001269	4.16
FALSE	High	[K].NIFNDARVPWSEYR.[Y]			FALSE	0.00205131	0	1	2	4	XP_008784801.1	XP_008784801.1 [187-200]	1	1766.86	High	High	High	High	High	0	5.642e-05	2.95
FALSE	High	[R].RFFDPEFYR.[I]			FALSE	0.0225823	0	1	2	1	XP_010924590.1	XP_010924590.1 [142-150]	1	1276.61	Not Found	Not Found	Not Found	High	High	0	0.001293	2.74
FALSE	High	[K].RFDSEVSGDREVQR.[T]			FALSE	0.000316126	0	1	5	3	XP_008794325.1	XP_008794325.1 [279-292]	2	1679.81	Not Found	High	High	High	High	0	1.379e-06	4.78
FALSE	High	[R].REVSHIFRPFVGFR.[E]			FALSE	0.000486971	0	1	4	2	AEZ00900.1	AEZ00900.1 [195-208]	1	1746.96	High	Not Found	High	Not Found	High	0	2.733e-06	4.67
FALSE	High	[K].MVMPGDNVTAVFELISPVPLEAGQR.[F]			FALSE	1.08161e-06	0	2	5	2	XP_010943832.1; XP_010909252.1	XP_010943832.1 [414-438]; XP_010909252.1 [417-441]	0	2670.36	Not Found	High	High	Not Found	High	0	1.569e-10	5.66
FALSE	High	[K].MLVNVTADHR.[I]			FALSE	0.0023542	0	1	1	12	XP_010909491.1	XP_010909491.1 [447-456]	0	1155.59	High	High	High	High	High	0	5.878e-05	3.09
FALSE	High	[K].MITPSVLSDRLR.[IV]			FALSE	0.000166098	0	1	2	12	XP_008784029.1	XP_008784029.1 [60-71]	1	1387.77	High	High	High	High	High	0	7.57e-07	3.88
FALSE	High	[R].RESTDVEDLFIAHISGMDTLAR.[G]			FALSE	2.86444e-07	0	1	2	1	XP_019710482.1	XP_019710482.1 [391-412]	1	2476.21	High	Not Found	Not Found	Not Found	High	0	1.883e-11	5.75
FALSE	High	[K].MVISGVPSIEMVR.[F]			FALSE	0.00395364	0	1	1	1	XP_010929589.1	XP_010929589.1 [145-157]	0	1417.75	Not Found	Not Found	High	Not Found	High	0	7.838e-05	3.61
FALSE	High	[R].MLSPHVLGEEHYNTAR.[G]			FALSE	1.26275e-08	0	2	8	47	XP_010924170.1; XP_008806282.1	XP_010924170.1 [441-456]; XP_008806282.1 [434-449]	0	1853.9	High	High	High	High	High	0	2.052e-06	5.05
FALSE	High	[R].REDGDGPDALTVLSDLPSSPVFPFDHLPGVWR.[R]			FALSE	4.76112e-10	0	1	1	10	XP_010943331.1	XP_010943331.1 [171-202]	1	3491.72	High	High	High	Not Found	High	0	5.189e-15	7.22
FALSE	High	[K].RLASIGLDNTEANR.[Q]			FALSE	1.07744e-05	0	1	4	3	XP_010926082.1	XP_010926082.1 [74-87]	1	1529.8	Not Found	High	High	High	High	0	1.26e-08	3.62
FALSE	High	[R].NVIHGSDSIESAR.[K]			FALSE	1.54216e-05	0	2	3	12	XP_010933580.1; XP_008786176.1	XP_010933580.1 [112-124]; XP_008786176.1 [112-124]	0	1384.68	High	High	High	High	High	0	5.539e-07	3.86
FALSE	High	[K].RLASINVENVEANRR.[A]			FALSE	1.71954e-07	0	1	3	1	XP_010912239.1	XP_010912239.1 [39-53]	2	1740.95	Not Found	Not Found	High	Not Found	High	0	8.324e-12	5.72
FALSE	High	[K].QFAAEEISAQVLR.[K]			FALSE	1.17579e-05	0	1	3	12	XP_010930060.1	XP_010930060.1 [177-189]	0	1461.77	High	High	High	High	High	0	5.779e-08	3.89
FALSE	High	[R].QAVDISPLRR.[V]			FALSE	0.0440872	0.000267242	1	6	12	XP_008778205.1	XP_008778205.1 [128-137]	1	1154.66	High	High	High	High	High	6.634e-05	0.006248	3.16
FALSE	High	[R].RLLDATGIVVVPGSGFGQVPGTWHFR.[C]			FALSE	7.04796e-08	0	2	5	3	XP_010939848.1; XP_010937250.1	XP_010939848.1 [463-488]; XP_010937250.1 [471-496]	1	2766.48	High	High	Not Found	High	High	0	2.006e-12	6.59
FALSE	High	[K].NISVDTEGPAR.[F]			FALSE	0.0119589	0	1	1	4	XP_010910148.1	XP_010910148.1 [488-498]	0	1158.57	High	High	High	High	High	0	0.000461	2.5
FALSE	High	[R].QAVVNTLER.[R]			FALSE	0.0216818	0	1	4	3	XP_010909743.1	XP_010909743.1 [120-128]	0	1029.57	High	High	High	Not Found	High	0	0.001209	2.97
FALSE	High	[K].QAYYLSMEFLQGR.[A]			FALSE	6.47253e-05	0	1	2	3	XP_010939216.1	XP_010939216.1 [139-151]	0	1605.77	High	High	Not Found	High	High	0	1.087e-07	3.7
FALSE	High	[K].RIETAVMETLNR.[G]			FALSE	0.00110852	0	1	2	3	XP_010938756.1	XP_010938756.1 [358-369]	1	1432.76	High	Not Found	High	Not Found	High	0	1.033e-05	3.61
FALSE	High	[K].NLAGGLGLLASDQILMSDWR.[T]			FALSE	3.51504e-10	0	1	1	9	XP_010913485.1	XP_010913485.1 [269-288]	0	2130.1	High	High	High	High	High	0	5.88e-12	5.5
FALSE	High	[K].RLESEPFGVFTSR.[T]			FALSE	2.09695e-06	0	0	1	4			1	1524.78	High	High	High	High	High	0	4.531e-10	3.43
FALSE	High	[K].RLESEPFGVFSTR.[T]			FALSE	3.26036e-06	0	1	1	4	XP_010937053.1	XP_010937053.1 [607-619]	1	1524.78	High	High	High	High	High	0	1.328e-08	3.48
FALSE	High	[K].NLANPTALLLSSVMMLR.[H]			FALSE	1.80044e-07	0	1	4	19	XP_008807653.1	XP_008807653.1 [305-321]	0	1844.01	High	High	High	High	High	0	1.325e-10	4.59
FALSE	High	[K].QDELVPHPVR.[E]			FALSE	0.214008	0.00490488	1	1	1	XP_010942184.1	XP_010942184.1 [25-34]	0	1189.63	High	Not Found	Not Found	Not Found	High	0.00111	0.05574	2.58
FALSE	High	[R].MDVELTEEQLAERR.[K]			FALSE	0.000241032	0	1	2	1	XP_008778852.1	XP_008778852.1 [574-587]	1	1718.84	Not Found	Not Found	Not Found	High	High	0	8.888e-07	3.63
FALSE	High	[K].MMDLYIPR.[K]			FALSE	0.0499287	0.000267242	1	7	3	XP_008800844.1	XP_008800844.1 [8-15]	0	1038.51	High	High	High	Not Found	High	3.345e-05	0.004718	2.14
FALSE	High	[R].RLESDLVELER.[T]			FALSE	0.000269146	0	1	2	4	XP_008803786.1	XP_008803786.1 [131-141]	1	1358.73	Not Found	High	High	Not Found	High	0	0.0004371	3.27
FALSE	High	[R].RIEELEEAIANLQLR.[E]			FALSE	0.119745	0.00152702	0	1	1			1	1796.99	Not Found	High	Not Found	Not Found	High	0.0003812	0.02038	2.84
FALSE	High	[R].QDILEAYR.[L]			FALSE	0.0380493	0.000267242	1	2	7	XP_010914230.1	XP_010914230.1 [360-367]	0	1007.52	High	High	High	High	High	3.345e-05	0.00534	2.58
FALSE	High	[R].MEEIVGIIDGR.[N]			FALSE	0.000509875	0	1	1	20	XP_010913914.2	XP_010913914.2 [875-885]	0	1231.64	High	High	High	High	High	0	3.207e-06	3.16
FALSE	High	[R].RLEDAGYAVGAR.[V]			FALSE	6.2388e-05	0	1	3	1	XP_008797251.1	XP_008797251.1 [54-65]	1	1277.66	Not Found	High	Not Found	Not Found	High	0	1.023e-07	3.56
FALSE	High	[-].MIYDVNSPLFR.[S]			FALSE	0.00120409	0	1	1	2	XP_019703798.1	XP_019703798.1 [1-11]	0	1354.68	High	Not Found	High	Not Found	High	0	1.167e-05	2.75
FALSE	High	[K].QDITITGASTLPGDEVDR.[M]			FALSE	1.25119e-08	0	1	1	10	XP_010930060.1	XP_010930060.1 [560-577]	0	1887.93	High	High	High	High	High	0	9.536e-10	4.65
FALSE	High	[R].MEGDLEVWAGPLSGYR.[T]			FALSE	2.33253e-05	0	1	1	3	XP_010910002.1	XP_010910002.1 [322-337]	0	1779.84	High	High	Not Found	High	High	0	2.139e-08	4.02
FALSE	High	[R].RIDVFAHSLLPTNMVE.[-]			FALSE	0.00588986	0	1	1	6	XP_010909320.1	XP_010909320.1 [125-140]	1	1841.96	High	High	High	High	High	0	0.0001669	4.61
FALSE	High	[R].MVASEDIGR.[Q]			FALSE	0.0286804	0	1	4	4	XP_010924455.1	XP_010924455.1 [437-445]	0	977.472	High	High	High	High	High	0	0.001899	2.18
FALSE	High	[R].QETIPGESPR.[M]			FALSE	0.00248752	0	1	1	5	XP_010920221.1	XP_010920221.1 [310-319]	0	1113.55	High	High	High	High	High	0	4.097e-05	2.75
FALSE	High	[R].RLDADPAVGAIVLSGR.[G]			FALSE	6.35008e-06	0	1	1	1	XP_010921442.1	XP_010921442.1 [47-62]	1	1609.9	Not Found	High	Not Found	Not Found	High	0	2.666e-09	4.21
FALSE	High	[K].NLDIHWVILGHSER.[R]			FALSE	8.99923e-07	0	2	3	32	XP_010920579.1; XP_008784587.1	XP_010920579.1 [86-99]; XP_008784587.1 [86-99]	0	1688.89	High	High	High	High	High	0	5.345e-09	4.55
FALSE	High	[K].RLASINVENVEENRR.[A]			FALSE	2.54968e-09	0	1	2	6	XP_010927580.1	XP_010927580.1 [39-53]	2	1798.95	High	High	High	High	High	0	5.499e-14	6.53
FALSE	High	[K].NMGLYGER.[V]			FALSE	0.0855421	0.000517009	1	2	1	XP_010920378.1	XP_010920378.1 [311-318]	0	939.435	Not Found	Not Found	High	Not Found	High	0.0002573	0.01155	1.98
FALSE	High	[R].QVSSAATAAGDQPETR.[G]			FALSE	3.19625e-08	0	1	1	4	XP_010922726.1	XP_010922726.1 [69-84]	0	1588.76	High	High	High	High	High	0	5.66e-13	4.21
FALSE	High	[R].SVYSWDIVIQR.[V]			FALSE	0.00114475	0	1	3	3	XP_008797495.1	XP_008797495.1 [278-288]	0	1365.72	High	Not Found	High	High	High	0	1.077e-05	2.79
FALSE	High	[R].SLGYAYVNYSNPVDAAR.[A]			FALSE	3.27298e-07	0	1	3	1	XP_010928349.1	XP_010928349.1 [73-89]	0	1859.89	High	Not Found	Not Found	Not Found	High	0	2.325e-11	3.3
FALSE	High	[K].VNTGVSPSSVNEPVTV.[-]			FALSE	0.00240886	0	1	1	10	XP_010914552.1	XP_010914552.1 [556-571]	0	1585.81	High	High	High	High	High	0	6.83e-05	3.56
FALSE	High	[R].VNTISAGPLGSR.[A]			FALSE	0.000343394	0	1	5	14	XP_010928434.1	XP_010928434.1 [303-314]	0	1171.64	High	High	High	High	High	0	2.608e-06	3.09
FALSE	High	[R].VNVAEERPR.[R]			FALSE	0.00534989	0	1	6	2	XP_008797077.1	XP_008797077.1 [356-364]	0	1069.57	High	High	Not Found	Not Found	High	0	0.0001268	3.04
FALSE	High	[R].VNVFELSVEQLTVSEYLR.[F]			FALSE	0.019187	0	1	1	1	XP_010921619.1	XP_010921619.1 [100-117]	0	2125.12	Not Found	Not Found	Not Found	High	High	0	0.0009923	1.57
FALSE	High	[K].VNVMDTLSR.[L]			FALSE	0.0119045	0	1	4	2	XP_019709070.1	XP_019709070.1 [685-693]	0	1034.53	High	High	Not Found	Not Found	High	0	0.0007008	2.46
FALSE	High	[K].VNVNGGAIALGHPLGATGAR.[CS]			FALSE	8.61542e-10	0	2	5	11	XP_010935683.1; XP_010940650.1	XP_010935683.1 [381-400]; XP_010940650.1 [381-400]	0	1845.01	High	High	High	High	High	0	1.781e-14	6.27
FALSE	High	[K].VPAIDDVTGEPLIQR.[K]			FALSE	4.54293e-05	0	1	1	1	XP_010930130.1	XP_010930130.1 [178-192]	0	1622.87	Not Found	High	Not Found	Not Found	High	0	6.169e-08	4.23
FALSE	High	[R].VPANLVQAQR.[D]			FALSE	0.00232201	0	1	4	5	XP_008788546.1	XP_008788546.1 [445-454]	0	1095.63	High	High	High	High	High	0	3.323e-05	2.98
FALSE	High	[K].VPDAQIITEHPPMR.[V]			FALSE	7.41901e-07	0	1	2	4	XP_010913868.1	XP_010913868.1 [75-88]	0	1603.83	High	High	High	Not Found	High	0	8.606e-11	4.41
FALSE	High	[K].VPDPASTDNAEFQIVLGLIR.[D]			FALSE	6.8562e-08	0	1	1	3	XP_010908558.2	XP_010908558.2 [214-233]	0	2155.14	Not Found	Not Found	High	High	High	0	1.916e-12	3.53
FALSE	High	[KR].VPEGFDYELYNRNDINR.[IY]			FALSE	0.000482515	0	1	7	5	XP_019706976.1	XP_019706976.1 [57-73]	1	2113.99	High	High	High	High	High	0	2.696e-06	3.3
FALSE	High	[R].VPFIHWDYTSTR.[V]			FALSE	0.000371304	0	1	1	8	XP_019701355.1	XP_019701355.1 [69-80]	0	1521.75	High	High	High	High	High	0	4.341e-06	3.83
FALSE	High	[K].VPGSFEIPVVAQQLGR.[S]			FALSE	5.30385e-07	0	1	2	5	XP_008801228.1	XP_008801228.1 [120-135]	0	1696.94	High	High	High	High	High	0	6.798e-08	4.2
FALSE	High	[K].VPGVTDLGLVPR.[K]			FALSE	7.29432e-05	0	1	2	10	XP_010931678.1	XP_010931678.1 [296-307]	0	1222.72	High	High	High	High	High	0	4.731e-07	3.35
FALSE	High	[R].VPIVSVVVPVLTTDSFDWTVSDESPAR.[L]			FALSE	0.000246636	0	1	1	1	XP_010940385.1	XP_010940385.1 [418-444]	0	2915.5	Not Found	Not Found	High	Not Found	High	0	9.225e-07	3.71
FALSE	High	[K].VPNVTDVGLRPR.[Q]			FALSE	0.000113933	0	1	2	4	XP_010925875.1	XP_010925875.1 [295-306]	0	1322.75	High	High	Not Found	Not Found	High	0	3.742e-07	4.26
FALSE	High	[R].VPQQTFHYYHPDTR.[G]			FALSE	6.93462e-05	0	1	2	9	XP_010925610.2	XP_010925610.2 [168-181]	0	1788.85	High	High	High	High	High	0	1.215e-07	3.49
FALSE	High	[K].VPSQDFDLR.[A]			FALSE	0.0106217	0	1	1	3	XP_010939216.1	XP_010939216.1 [307-315]	0	1076.54	High	High	Not Found	Not Found	High	0	0.0003812	2.34
FALSE	High	[R].VPSSGQMPASDVLIR.[A]			FALSE	3.0973e-07	0	1	1	12	XP_010938414.1	XP_010938414.1 [240-254]	0	1556.81	High	High	High	High	High	0	5.037e-11	4.4
FALSE	High	[R].VNQGPQVDEGQFER.[V]			FALSE	1.7063e-05	0	1	1	1	XP_010926057.1	XP_010926057.1 [338-351]	0	1602.75	Not Found	Not Found	High	Not Found	High	0	1.295e-08	3.79
FALSE	High	[R].VNQAIYLLTTGAR.[E]			FALSE	1.38742e-05	0	1	6	14	XP_008778205.1	XP_008778205.1 [138-150]	0	1419.8	High	High	High	High	High	0	1.603e-06	4.27
FALSE	High	[K].VNPTSVYTVAQYNSPFEFSGR.[V]			FALSE	1.74086e-09	0	1	1	4	XP_010925672.1	XP_010925672.1 [198-218]	0	2363.13	High	Not Found	High	High	High	0	1.101e-14	5.59
FALSE	High	[K].VNNLIFGR.[T]			FALSE	0.0920297	0.000517009	1	12	1	XP_008799770.1	XP_008799770.1 [233-240]	0	932.531	High	Not Found	Not Found	Not Found	High	0.0002573	0.01298	2.37
FALSE	High	[R].VLVVDGGGSMR.[SC]			FALSE	0.00239783	0	1	3	5	XP_008813125.1	XP_008813125.1 [68-78]	0	1089.57	High	High	High	High	High	3.345e-05	0.003474	2.32
FALSE	High	[R].VLVVGGTGYLGQHLLEGLAR.[A]			FALSE	2.16553e-06	0	1	1	1	XP_010934852.1	XP_010934852.1 [8-27]	0	2052.16	Not Found	High	Not Found	Not Found	High	0	4.79e-10	4.96
FALSE	High	[R].VLWLDSNHR.[Q]			FALSE	0.0372077	0.000267242	1	2	4	XP_010912308.1	XP_010912308.1 [359-367]	0	1139.6	High	High	High	Not Found	High	3.345e-05	0.004743	2.37
FALSE	High	[K].VIYAGVNASDVNFSSGR.[Y]			FALSE	1.34348e-05	0	1	3	1	XP_010943028.1	XP_010943028.1 [184-200]	0	1755.87	Not Found	Not Found	Not Found	High	High	0	8.805e-09	4.42
FALSE	High	[K].VLYQDGEAVGYGDPLVAVLPAFHGIE.[-]			FALSE	5.78798e-07	0	1	2	24	XP_010938420.1	XP_010938420.1 [259-284]	0	2729.38	High	High	High	High	High	0	3.844e-09	5.32
FALSE	High	[R].VLYSSVVYPHNYGFIPR.[T]			FALSE	1.00103e-05	0	1	13	1	XP_008794929.1	XP_008794929.1 [80-96]	0	2011.04	Not Found	Not Found	Not Found	High	High	0	5.523e-09	4.26
FALSE	High	[K].VMFIPEMR.[F]			FALSE	0.0685542	0.000517009	1	3	2	XP_010930655.1	XP_010930655.1 [129-136]	0	1022.52	High	Not Found	High	Not Found	High	0.000132	0.007934	2.39
FALSE	High	[K].VMFPGILR.[W]			FALSE	0.0619835	0.000267242	1	1	13	XP_010913749.1	XP_010913749.1 [299-306]	0	932.539	High	High	High	High	High	0.0002573	0.01154	1.9
FALSE	High	[R].VMGTQHTYILR.[V]			FALSE	0.00115002	0	1	1	4	XP_010938368.1	XP_010938368.1 [355-365]	0	1318.69	Not Found	High	High	High	High	0	6.459e-05	3.09
FALSE	High	[K].VPTIAAAAYLR.[M]			FALSE	0.00170712	0	1	1	1	XP_010925583.1	XP_010925583.1 [235-245]	0	1145.67	Not Found	High	Not Found	Not Found	High	0	2.032e-05	2.82
FALSE	High	[R].VMIDVANGR.[V]			FALSE	0.0280422	0	1	1	3	XP_010916666.1	XP_010916666.1 [413-421]	0	974.509	High	High	High	Not Found	High	3.345e-05	0.002984	1.9
FALSE	High	[R].VMIHQPLGTAGGR.[T]			FALSE	0.00058257	0	1	2	4	XP_010924136.1	XP_010924136.1 [196-208]	0	1336.72	High	High	High	High	High	0	3.649e-06	3.33
FALSE	High	[K].VMLLPEDDPNATHIMMATGTGVAPFR.[A]			FALSE	6.69053e-10	0	1	4	16	XP_010907335.1	XP_010907335.1 [219-244]	0	2784.35	High	High	High	High	High	0	2.221e-10	6.05
FALSE	High	[K].VMPAVIVR.[Q]			FALSE	0.105945	0.00127925	1	2	6	XP_010927527.1	XP_010927527.1 [76-83]	0	884.539	High	High	High	High	High	0.0006296	0.03012	1.85
FALSE	High	[R].VMQGHAGANLVPLVASNR.[V]			FALSE	4.64182e-07	0	1	2	4	XP_008806094.1	XP_008806094.1 [200-217]	0	1833.98	High	High	High	High	High	0	4.069e-11	4.32
FALSE	High	[R].VMQNNAAVFR.[T]			FALSE	0.00391755	0	1	6	9	XP_010942023.1	XP_010942023.1 [507-516]	0	1149.58	High	High	High	High	High	0	7.723e-05	2.98
FALSE	High	[R].VMQSRGESVMSFQAVR.[E]			FALSE	0.00410133	0	1	1	1	XP_010926169.1	XP_010926169.1 [328-343]	1	1811.89	Not Found	High	Not Found	Not Found	High	0	8.316e-05	3.84
FALSE	High	[R].VMQSRGESVMSFQAVREMELVR.[S]			FALSE	0.00166836	0	1	1	2	XP_010926169.1	XP_010926169.1 [328-349]	2	2569.27	Not Found	Not Found	High	High	High	0	0.0005293	2.84
FALSE	High	[K].VNAGIEPGTDLGPVISR.[Q]			FALSE	5.35677e-06	0	1	1	13	XP_010933526.1	XP_010933526.1 [349-365]	0	1694.91	High	High	High	High	High	0	3.945e-09	4.31
FALSE	High	[K].VNLGVGAYR.[T]			FALSE	0.0100099	0	1	2	3	XP_010920378.1	XP_010920378.1 [91-99]	0	948.526	Not Found	High	High	High	High	0	0.0007519	2.69
FALSE	High	[R].VMIGQVLLSVR.[C]			FALSE	0.000410815	0	1	4	2	XP_008782699.1	XP_008782699.1 [129-139]	0	1214.73	High	Not Found	Not Found	High	High	0	2.342e-06	3.3
FALSE	High	[R].VPTVDVSVVDLTVR.[IL]			FALSE	6.52289e-07	0	4	9	10	XP_010910405.1; XP_008800947.1; XP_010930058.1; XP_010911739.2	XP_010910405.1 [240-253]; XP_008800947.1 [240-253]; XP_010930058.1 [237-250]; XP_010911739.2 [237-250]	0	1498.85	High	High	High	High	High	0	3.282e-10	3.83
FALSE	High	[K].VPTVGVVYNPIMNELFTGVR.[G]			FALSE	2.23636e-06	0	1	1	2	XP_010910069.1	XP_010910069.1 [115-134]	0	2205.17	High	Not Found	High	Not Found	High	0	4.3e-09	5.38
FALSE	High	[R].VPVFSVVVPVLTTDSFDWTVSDESPAR.[L]			FALSE	1.18949e-08	0	1	2	11	XP_008802624.1	XP_008802624.1 [418-444]	0	2949.49	High	High	High	Not Found	High	0	1.165e-13	6.3
FALSE	High	[R].VSFDVPTSLYR.[S]			FALSE	0.000601617	0	1	2	2	XP_010933768.1	XP_010933768.1 [525-535]	0	1283.66	Not Found	High	High	Not Found	High	0	4.508e-06	2.99
FALSE	High	[R].VSFLSTPR.[N]			FALSE	0.0486174	0.000267242	1	3	1	XP_010938322.1	XP_010938322.1 [36-43]	0	906.504	Not Found	High	Not Found	Not Found	High	3.345e-05	0.004508	2.26
FALSE	High	[R].VSFPTLWR.[S]			FALSE	0.101535	0.000774539	2	3	10	XP_010943943.1; XP_010905239.2	XP_010943943.1 [64-71]; XP_010905239.2 [101-108]	0	1005.55	High	High	High	High	High	0.0002891	0.01536	1.63
FALSE	High	[K].VSGFLQR.[M]			FALSE	0.321036	0.00974405	2	4	1	XP_008804357.1; XP_010907209.1	XP_008804357.1 [369-375]; XP_010907209.1 [327-333]	0	806.452	High	Not Found	Not Found	Not Found	High	0.002519	0.1166	1.57
FALSE	High	[R].VSGHGGWFLLR.[L]			FALSE	0.000373015	0	1	8	3	XP_019701579.1	XP_019701579.1 [794-804]	0	1228.66	High	Not Found	High	High	High	0	3.393e-06	2.86
FALSE	High	[K].VSGPVVVADGMGGAAMYELVR.[V]			FALSE	2.51475e-09	0	2	5	6	XP_010913759.1; XP_010928724.1	XP_010913759.1 [25-45]; XP_010928724.1 [25-45]	0	2078.04	Not Found	High	High	High	High	0	4.195e-12	5.63
FALSE	High	[K].VSGVDISPDPIAR.[G]			FALSE	0.000109819	0	1	2	18	XP_008801657.1	XP_008801657.1 [44-56]	0	1325.71	High	High	High	High	High	0	2.686e-07	3.45
FALSE	High	[R].VSHNTQLFR.[F]			FALSE	0.0122345	0	1	2	8	XP_010914901.1	XP_010914901.1 [89-97]	0	1101.58	High	High	High	High	High	0.0003812	0.02039	2.81
FALSE	High	[K].VSLDFYSR.[V]			FALSE	0.0722389	0.000517009	1	2	7	XP_010943402.1	XP_010943402.1 [102-109]	0	986.494	High	High	High	Not Found	High	0.0002573	0.01049	2.22
FALSE	High	[K].VSDIHTLYWEQSGNPNGHPVVFLHGGPGAGTSASNRR.[F]			FALSE	1.058e-11	0	1	1	5	XP_010924590.1	XP_010924590.1 [106-142]	1	3914.91	High	High	High	Not Found	High	0	3.449e-10	7.75
FALSE	High	[K].VSIFYTAPTLVR.[S]			FALSE	0.00026546	0	1	5	1	XP_010942302.1	XP_010942302.1 [471-482]	0	1366.77	High	Not Found	Not Found	Not Found	High	0	1.038e-06	3.13
FALSE	High	[R].VSTANSRPPNPQ.[-]			FALSE	3.36943e-05	0	1	1	2	XP_010924891.1	XP_010924891.1 [566-577]	0	1267.64	Not Found	High	Not Found	High	High	0	3.835e-08	3.71
FALSE	High	[K].VSTSIATGREVLEQYSPPSSSR.[L]			FALSE	3.53124e-10	0	1	1	12	XP_010921894.1	XP_010921894.1 [154-175]	1	2351.18	High	High	High	High	High	0	3.015e-15	7.22
FALSE	High	[R].VSTSTAQLGLPELQLGIIPGFGGTQR.[L]			FALSE	4.4504e-08	0	1	1	4	XP_010931678.1	XP_010931678.1 [125-150]	0	2640.44	Not Found	High	High	High	High	0	9.658e-11	4.27
FALSE	High	[R].VSTSTAQLGLPELQLGIIPGFGGTQRLPR.[L]			FALSE	8.79472e-07	0	1	1	8	XP_010931678.1	XP_010931678.1 [125-153]	1	3006.67	High	High	Not Found	Not Found	High	0	3.765e-09	4.34
FALSE	High	[K].VSVFDSVVQGGDAVWEGLR.[I]			FALSE	2.00273e-06	0	1	3	1	XP_010942417.1	XP_010942417.1 [279-297]	0	2020.01	Not Found	Not Found	Not Found	High	High	0	4.226e-10	3.13
FALSE	High	[R].VSYANDRPTGGFR.[G]			FALSE	0.00730303	0	1	2	7	XP_010905146.1	XP_010905146.1 [113-125]	0	1439.7	High	High	High	High	High	0	0.000685	2.74
FALSE	High	[R].VTALVNDTIGTLAGGR.[Y]			FALSE	3.38002e-07	0	1	4	6	XP_008795834.1	XP_008795834.1 [224-239]	0	1557.86	High	High	High	High	High	0	2.445e-11	3.92
FALSE	High	[R].VTDGIYEGIAIGGDVFPGSTLSDHVLR.[F]			FALSE	9.22373e-11	0	1	3	4	XP_008808699.1	XP_008808699.1 [190-216]	0	2788.42	High	High	High	High	High	0	2.515e-16	6.27
FALSE	High	[R].VTLAEARPR.[R]			FALSE	0.119243	0.00152702	1	1	3	XP_010926579.1	XP_010926579.1 [267-275]	0	1012.59	High	High	High	Not Found	High	0.0003812	0.0201	2.45
FALSE	High	[K].VSPEVVAEYTVR.[T]			FALSE	0.000321992	0	1	1	7	XP_010912239.1	XP_010912239.1 [238-249]	0	1348.71	High	High	High	High	High	0	1.49e-06	2.89
FALSE	High	[R].VLVTGAAGQIGYALVPMIAR.[G]			FALSE	1.17687e-10	0	2	5	69	XP_010920478.1; XP_010919596.1	XP_010920478.1 [8-27]; XP_010919596.1 [8-27]	0	2000.14	High	High	High	High	High	0	6.62e-12	6.54
FALSE	High	[R].VSALVNDAVGTLAGAR.[Y]			FALSE	0.00056154	0	1	1	1	XP_010920252.1	XP_010920252.1 [247-262]	0	1513.83	Not Found	Not Found	Not Found	High	High	0	3.452e-06	3.8
FALSE	High	[K].VRVQTQPGFAR.[G]			FALSE	0.00562628	0	1	8	6	XP_010916594.1	XP_010916594.1 [202-212]	1	1258.7	High	High	High	High	High	3.345e-05	0.00279	3.93
FALSE	High	[K].VPVLETPDGPIFESNAIAR.[Y]			FALSE	1.44285e-08	0	1	3	11	XP_008804357.1	XP_008804357.1 [96-114]	0	2025.07	High	High	High	High	High	0	6.133e-13	5.11
FALSE	High	[K].VPVLETPDGPISESNAIAR.[Y]			FALSE	3.16466e-09	0	1	1	13	XP_010907209.1	XP_010907209.1 [54-72]	0	1965.03	High	High	High	High	High	0	5.449e-12	4.9
FALSE	High	[R].VPVVASFIYR.[R]			FALSE	0.00195028	0	1	2	1	XP_010928809.1	XP_010928809.1 [216-225]	0	1150.66	Not Found	Not Found	High	Not Found	High	0	2.529e-05	3
FALSE	High	[R].VPVVASFIYRR.[I]			FALSE	0.000383445	0	1	2	1	XP_010928809.1	XP_010928809.1 [216-226]	1	1306.76	Not Found	High	Not Found	Not Found	High	0	1.866e-06	3.38
FALSE	High	[R].VPWSEYR.[Y]			FALSE	0.151716	0.00325615	1	2	4	XP_008784801.1	XP_008784801.1 [194-200]	0	936.457	Not Found	High	Not Found	High	High	0.001615	0.07411	1.81
FALSE	High	[R].VPYNAPLIQFSSWMGGDRDGNPR.[V]			FALSE	8.09622e-07	0	2	7	5	XP_008813762.1; XP_010925637.2	XP_008813762.1 [271-293]; XP_010925637.2 [1498-1520]	1	2577.23	High	High	High	High	High	0	9.895e-11	4.37
FALSE	High	[K].VQASIAANTWVVSGSPQTR.[K]			FALSE	2.80141e-06	0	1	8	4	XP_010908810.1	XP_010908810.1 [78-96]	0	1972.02	Not Found	Not Found	High	High	High	0	7.208e-10	4.17
FALSE	High	[K].VQDLLLLDVTPLSNGLETAGGVMTVLIPR.[N]			FALSE	5.55338e-07	0	1	1	1	XP_019706271.1	XP_019706271.1 [394-422]	0	3034.69	Not Found	Not Found	Not Found	High	High	0	5.422e-11	4.19
FALSE	High	[K].VQEMYVYEINER.[D]			FALSE	7.09587e-05	0	1	2	9	XP_010916944.1	XP_010916944.1 [74-85]	0	1572.74	High	High	High	High	High	0	4.284e-06	3.43
FALSE	High	[R].VSAANSRPPNPQ.[-]			FALSE	1.20867e-05	0	2	6	4	XP_010922580.1; XP_010912563.1	XP_010922580.1 [593-604]; XP_010912563.1 [566-577]	0	1237.63	High	High	High	High	High	0	7.432e-09	4.07
FALSE	High	[K].VQEMYVYEINERDR.[GS]			FALSE	2.60463e-05	0	1	2	16	XP_010916944.1	XP_010916944.1 [74-87]	1	1843.86	High	High	High	High	High	0	5.467e-05	3.85
FALSE	High	[K].VQFMLQVPQDDIGNSIFMFR.[V]			FALSE	8.39336e-08	0	1	4	3	XP_010930304.1	XP_010930304.1 [367-386]	0	2385.17	High	Not Found	High	High	High	0	2.645e-12	5.73
FALSE	High	[R].VQLDSQPEEIDNLER.[K]			FALSE	3.33618e-06	0	1	4	1	XP_008804619.1	XP_008804619.1 [407-421]	0	1784.87	Not Found	Not Found	High	Not Found	High	0	9.492e-10	3.55
FALSE	High	[R].VQMAETVATIR.[G]			FALSE	0.0479742	0.000267242	1	6	1	XP_010934852.1	XP_010934852.1 [255-265]	0	1218.65	Not Found	Not Found	High	Not Found	High	3.345e-05	0.004411	2.49
FALSE	High	[K].VQTLGIRLPSR.[R]			FALSE	0.0819278	0.000517009	1	2	2	XP_010908038.2	XP_010908038.2 [226-236]	1	1239.75	High	High	Not Found	Not Found	High	0.0002573	0.01075	3.14
FALSE	High	[R].VQTQPGFAR.[G]			FALSE	0.0397886	0.000267242	1	8	6	XP_010916594.1	XP_010916594.1 [204-212]	0	1003.53	High	High	High	High	High	0.003711	0.1542	2.42
FALSE	High	[K].VRAPPELLR.[L]			FALSE	0.236558	0.00510898	1	1	1	XP_010924892.1	XP_010924892.1 [201-209]	1	1050.64	High	Not Found	Not Found	Not Found	High	0.001286	0.06654	3
FALSE	High	[K].VREIEGTTLYGSR.[T]			FALSE	1.19212e-05	0	1	7	6	XP_010913914.2	XP_010913914.2 [505-517]	1	1480.78	Not Found	High	High	High	High	0	1.386e-08	3.7
FALSE	High	[R].VRINHTYPLSDAAR.[V]			FALSE	0.00764474	0	1	1	1	XP_010919649.1	XP_010919649.1 [356-369]	1	1612.86	High	Not Found	Not Found	Not Found	High	0	0.0002261	4.06
FALSE	High	[R].VRVEPQMSGGGQER.[G]			FALSE	5.71697e-05	0	1	1	4	XP_010941972.1	XP_010941972.1 [270-283]	1	1529.75	High	High	High	Not Found	High	0	0.0002563	3.64
FALSE	High	[K].VQEMYVYEINERDRGSPVYLR.[L]			FALSE	0.000430138	0	1	1	13	XP_010916944.1	XP_010916944.1 [74-94]	2	2616.29	High	High	High	High	High	0	7.561e-05	4.78
FALSE	High	[K].VLVPIANGTEPMEAVITIDVLR.[R]			FALSE	0.00039056	0	1	2	1	XP_010915629.1	XP_010915629.1 [52-73]	0	2350.31	Not Found	Not Found	High	Not Found	High	0	1.923e-06	3.64
FALSE	High	[K].VLVIGGGDGGVLREVSR.[Y]			FALSE	0.000115515	0	2	3	4	XP_010942212.1; XP_010929093.1	XP_010942212.1 [134-150]; XP_010929093.1 [130-146]	1	1682.95	High	High	High	High	High	0	0.0003316	2.97
FALSE	High	[K].VLVIGGGDGGVLR.[E]			FALSE	0.00028441	0	2	3	8	XP_010942212.1; XP_010929093.1	XP_010942212.1 [134-146]; XP_010929093.1 [130-142]	0	1211.71	High	High	High	High	High	0	2.745e-05	2.91
FALSE	High	[K].VGVRPSPVVAAFSSR.[G]			FALSE	4.15689e-07	0	1	2	6	XP_010939822.1	XP_010939822.1 [481-495]	0	1528.86	High	High	High	Not Found	High	0	6.496e-09	5.19
FALSE	High	[K].VHDAGHMVPMDQPR.[A]			FALSE	5.97288e-08	0	1	2	16	XP_010920652.1	XP_010920652.1 [484-497]	0	1589.73	High	High	High	High	High	0	6.617e-10	4.74
FALSE	High	[R].VHELRLTEEEASMLR.[L]			FALSE	0.00433325	0	1	1	2	XP_010941056.1	XP_010941056.1 [76-90]	1	1812.93	High	Not Found	High	Not Found	High	0	9.084e-05	3.37
FALSE	High	[R].VHPDILVVGSR.[G]			FALSE	0.0298654	0	1	1	1	XP_010936717.1	XP_010936717.1 [123-133]	0	1191.68	High	Not Found	Not Found	Not Found	High	0	0.002031	3.23
FALSE	High	[K].VHSAPGGGSSLGYLFGGGPN.[-]			FALSE	1.18034e-06	0	1	1	4	XP_010936457.1	XP_010936457.1 [78-97]	0	1830.88	Not Found	High	High	High	High	0	1.593e-07	4.46
FALSE	High	[K].VIAATNRADILDPALMR.[S]			FALSE	0.0171303	0	1	5	2	XP_008794325.1	XP_008794325.1 [312-328]	1	1840.01	Not Found	High	Not Found	High	High	0.0009624	0.04478	2.23
FALSE	High	[R].VLAGVVLPGTQNAVSPFIEVR.[M]			FALSE	2.27952e-05	0	1	1	1	XP_010910113.1	XP_010910113.1 [521-541]	0	2166.23	Not Found	Not Found	High	Not Found	High	0	2.055e-08	3.47
FALSE	High	[K].VLAPSAEPFLDYLILPV.[-]			FALSE	0.118245	0.00152702	1	3	1	XP_010917448.1	XP_010917448.1 [192-208]	0	1857.04	Not Found	High	Not Found	Not Found	High	0.0003812	0.01983	1.96
FALSE	High	[K].VLDHGQAGDNVGLLLR.[G]			FALSE	0.000102974	0	1	1	1	XP_010909252.1	XP_010909252.1 [332-347]	0	1676.91	Not Found	Not Found	Not Found	High	High	0	2.283e-07	3.04
FALSE	High	[K].VGVELDEGLASPGEEYRVFYGER.[S]			FALSE	2.07776e-06	0	1	1	1	XP_010932091.1	XP_010932091.1 [209-231]	1	2571.24	Not Found	High	Not Found	Not Found	High	0	4.477e-10	4.76
FALSE	High	[R].VLDLIEHMALVGAR.[H]			FALSE	3.32087e-06	0	1	1	4	XP_008809607.1	XP_008809607.1 [324-337]	0	1536.86	High	High	Not Found	Not Found	High	0	5.404e-07	4.02
FALSE	High	[R].VLDQAGIGGEGLGPSLGR.[A]			FALSE	3.107e-09	0	1	1	8	XP_010917535.1	XP_010917535.1 [308-325]	0	1695.9	High	High	High	High	High	0	1.057e-12	4.98
FALSE	High	[R].VLDQAGIGGEVSGASLGR.[S]			FALSE	1.27935e-09	0	1	1	17	XP_010905189.1	XP_010905189.1 [308-325]	0	1685.88	High	High	High	High	High	0	3.497e-13	5.91
FALSE	High	[R].VLDSGWLAAR.[S]			FALSE	0.0039718	0	2	3	3	XP_008802646.1; XP_010938515.1	XP_008802646.1 [8-17]; XP_010938515.1 [8-17]	0	1087.59	High	Not Found	High	High	High	0	0.0001273	2.3
FALSE	High	[K].VLDVYEDR.[L]			FALSE	0.0567606	0.000267242	1	1	5	XP_010938431.1	XP_010938431.1 [145-152]	0	1008.5	High	High	High	High	High	0.0001639	0.008788	2.22
FALSE	High	[R].VLDVYEER.[L]			FALSE	0.0526542	0.000267242	1	2	4	XP_010921802.1	XP_010921802.1 [145-152]	0	1022.52	High	High	High	High	High	6.634e-05	0.006727	2.59
FALSE	High	[R].VIEAHAPLAIVVPTR.[G]			FALSE	6.65355e-05	0	1	1	2	XP_010913587.1	XP_010913587.1 [297-311]	0	1585.94	High	Not Found	High	Not Found	High	0	2.649e-06	3.99
FALSE	High	[K].VLEEGEVMVFPR.[G]			FALSE	0.000386986	0	1	1	2	XP_010907117.1	XP_010907117.1 [143-154]	0	1404.72	Not Found	High	High	Not Found	High	0	1.899e-06	3.01
FALSE	High	[R].VLEGFQVSPIWHQGFIRDDGR.[S]			FALSE	0.000430138	0	1	2	6	XP_010915874.1	XP_010915874.1 [201-221]	1	2456.25	High	High	High	High	High	0	2.458e-06	4.53
FALSE	High	[K].VIELDVESDGSEVQSALAEWTGLR.[T]			FALSE	2.40352e-08	0	1	1	10	XP_010940165.1	XP_010940165.1 [60-83]	0	2603.28	High	High	High	High	High	0	3.623e-10	5.32
FALSE	High	[K].VLDIYEAR.[L]			FALSE	0.0747982	0.000517009	2	2	4	AIC33066.1; XP_010904819.1	AIC33066.1 [144-151]; XP_010904819.1 [144-151]	0	978.525	High	High	High	High	High	0.0002288	0.00949	2.38
FALSE	High	[R].VLELEGIPVER.[V]			FALSE	0.00583618	0	1	4	1	XP_010908786.1	XP_010908786.1 [1067-1077]	0	1253.71	Not Found	Not Found	High	Not Found	High	0	0.000146	2.63
FALSE	High	[R].VGPFGSEPRELSQTALR.[V]			FALSE	0.0158575	0	1	1	1	XP_010921586.1	XP_010921586.1 [446-462]	1	1843.97	High	Not Found	Not Found	Not Found	High	0	0.0007276	2.71
FALSE	High	[R].VGPAVPSIDLVLQNANVFWR.[I]			FALSE	2.11321e-08	0	1	1	30	XP_010938774.1	XP_010938774.1 [339-358]	0	2195.2	High	High	High	High	High	0	7.384e-11	5.54
FALSE	High	[K].VFGNWAPASPMGNVEPASPVAPVAVE.[-]			FALSE	0.0297314	0	1	1	4	XP_010921816.1	XP_010921816.1 [227-252]	0	2593.28	High	High	Not Found	Not Found	High	0.0009624	0.0452	2.7
FALSE	High	[R].VFLAGDSAGANIAHHMALR.[A]			FALSE	2.90209e-08	0	1	1	12	XP_010943009.1	XP_010943009.1 [157-175]	0	1951	High	High	High	High	High	0	4.838e-13	7.38
FALSE	High	[R].VFLAGDSAGANIAHNVVQR.[A]			FALSE	4.36287e-10	0	1	1	8	XP_010943016.1	XP_010943016.1 [157-175]	0	1939.01	High	High	High	High	High	0	1.448e-13	6.44
FALSE	High	[K].VFNDAIEALR.[VI]			FALSE	0.00293438	0	1	12	2	XP_010932370.1	XP_010932370.1 [276-285]	0	1147.61	High	Not Found	Not Found	High	High	0	4.865e-05	2.59
FALSE	High	[R].VFPLTIR.[A]			FALSE	0.186455	0.00420678	2	3	31	XP_010919743.1; XP_019705665.1	XP_010919743.1 [386-392]; XP_019705665.1 [386-392]	0	845.524	High	High	High	High	High	0.001527	0.07007	1.68
FALSE	High	[K].VFVGPFLR.[RK]			FALSE	0.0397886	0.000267242	2	6	5	XP_010906556.1; XP_010928349.1	XP_010906556.1 [190-197]; XP_010928349.1 [191-198]	0	934.551	High	High	High	High	High	3.345e-05	0.003249	2.37
FALSE	High	[K].VFVHVPSEIAAHEVEEIGVEHLLR.[D]			FALSE	9.62755e-09	0	1	5	4	XP_019710682.1	XP_019710682.1 [501-524]	0	2709.44	High	High	High	Not Found	High	0	8.316e-14	6.12
FALSE	High	[K].VGAATETELEDR.[K]			FALSE	2.55717e-05	0	2	7	27	XP_010918679.1; XP_010940621.1	XP_010918679.1 [422-433]; XP_010940621.1 [418-429]	0	1290.62	High	High	High	High	High	0	2.472e-08	3.89
FALSE	High	[K].VGDSVRELER.[H]			FALSE	0.313165	0.00974405	1	1	1	XP_010910380.1	XP_010910380.1 [88-97]	1	1159.61	Not Found	High	Not Found	Not Found	High	0.002432	0.1116	1.77
FALSE	High	[R].VGPFGSEPR.[E]			FALSE	0.0223791	0	2	3	31	XP_010921586.1; XP_010910148.1	XP_010921586.1 [446-454]; XP_010910148.1 [446-454]	0	945.479	High	High	High	High	High	3.345e-05	0.002659	2.11
FALSE	High	[R].VGEAVEGTPEPEELAR.[V]			FALSE	2.77577e-06	0	1	1	7	XP_010943331.1	XP_010943331.1 [408-423]	0	1682.82	High	High	High	High	High	0	1.972e-06	3.77
FALSE	High	[K].VGESVQELER.[H]			FALSE	0.00104906	0	1	2	7	XP_010931643.1	XP_010931643.1 [87-96]	0	1145.58	High	High	High	High	High	0	9.363e-06	3.35
FALSE	High	[K].VGETTEPAMYR.[I]			FALSE	0.000237731	0	1	2	9	XP_010923440.1	XP_010923440.1 [301-311]	0	1253.58	High	High	High	High	High	0	1.027e-06	3.71
FALSE	High	[K].VGFPDTEITAR.[D]			FALSE	0.00107344	0	1	2	12	XP_010914552.1	XP_010914552.1 [209-219]	0	1205.62	High	High	High	High	High	0	3.366e-05	2.39
FALSE	High	[K].VGGGGNTGNALTSAAR.[L]			FALSE	4.25355e-07	0	1	2	2	XP_019709712.1	XP_019709712.1 [118-133]	0	1402.7	High	Not Found	High	Not Found	High	0	7.702e-09	4.49
FALSE	High	[R].VGHDNLIGEIIR.[L]			FALSE	0.0433086	0.000267242	2	5	5	XP_010913759.1; XP_010928724.1	XP_010913759.1 [46-57]; XP_010928724.1 [46-57]	0	1335.74	High	High	High	High	High	3.345e-05	0.004078	2.62
FALSE	High	[K].VGLAQMLR.[G]			FALSE	0.0368761	0.000267242	1	4	1	XP_008778106.1	XP_008778106.1 [35-42]	0	887.513	Not Found	High	Not Found	Not Found	High	3.345e-05	0.00288	2.63
FALSE	High	[K].VGINGFGR.[I]			FALSE	0.139144	0.00252783	1	3	1	XP_010941678.1	XP_010941678.1 [96-103]	0	819.447	High	Not Found	Not Found	Not Found	High	0.0005365	0.02621	1.78
FALSE	High	[K].VGLSLVLRP.[-]			FALSE	0.00386403	0	2	3	8	XP_008786741.1; XP_010925360.1	XP_008786741.1 [268-276]; XP_010925360.1 [267-275]	0	953.614	High	High	Not Found	High	High	0	7.552e-05	3.03
FALSE	High	[R].VGLTGLTVAEHFR.[D]			FALSE	1.25395e-05	0	2	8	13	XP_010924170.1; XP_008806282.1	XP_010924170.1 [316-328]; XP_008806282.1 [309-321]	0	1399.77	High	High	High	High	High	0	1.558e-08	4.28
FALSE	High	[K].VGEDGVITLASEVDGTPIR.[F]			FALSE	2.69826e-07	0	1	1	1	XP_010939896.1	XP_010939896.1 [124-142]	0	1928	Not Found	Not Found	High	Not Found	High	0	1.715e-11	4.68
FALSE	High	[R].VTLFLNLANDPTIER.[I]			FALSE	8.13353e-07	0	1	10	10	XP_010915243.1	XP_010915243.1 [235-249]	0	1715.93	High	High	High	High	High	0	2.103e-07	4.1
FALSE	High	[R].VLELNNNMIDYTGFASLAGALLENNAIR.[S]			FALSE	1.73415e-08	0	1	6	4	XP_008793815.1	XP_008793815.1 [293-320]	0	3036.55	High	Not Found	Not Found	High	High	0	6.108e-12	6.48
FALSE	High	[R].VLESLGADPSNIR.[T]			FALSE	0.000104404	0	1	3	2	XP_008791045.1	XP_008791045.1 [213-225]	0	1370.73	High	Not Found	High	Not Found	High	0	2.339e-07	3.45
FALSE	High	[K].VLQAMQLMTDNRIR.[H]			FALSE	1.15436e-05	0	1	1	11	XP_010909683.1	XP_010909683.1 [150-163]	1	1688.89	High	High	High	High	High	0	1.397e-08	4.33
FALSE	High	[K].VLQFAGIEDVFTSSR.[G]			FALSE	2.80141e-06	0	3	4	9	XP_010937193.1; XP_010923421.1; XP_010906118.1	XP_010937193.1 [196-210]; XP_010923421.1 [198-212]; XP_010906118.1 [197-211]	0	1668.86	High	High	High	High	High	0	4.334e-07	4.08
FALSE	High	[K].VLQLETAAGAAIR.[F]			FALSE	1.1178e-05	0	1	2	19	XP_010935335.1	XP_010935335.1 [331-343]	0	1312.76	High	High	High	High	High	0	1.87e-07	3.57
FALSE	High	[K].VLQLETAAGAAIRFFDNAIGINVPR.[S]			FALSE	1.14296e-06	0	1	2	2	XP_010935335.1	XP_010935335.1 [331-355]	1	2656.46	High	Not Found	High	Not Found	High	0	1.72e-10	5.3
FALSE	High	[K].VLQPENEYRR.[Q]			FALSE	0.0372077	0.000267242	1	2	3	XP_010922576.1	XP_010922576.1 [973-982]	1	1303.68	High	High	High	Not Found	High	3.345e-05	0.002917	2.36
FALSE	High	[R].VLRPAEVGVTR.[A]			FALSE	0.00289427	0	1	1	3	XP_010932064.1	XP_010932064.1 [323-333]	0	1196.71	High	High	High	Not Found	High	0	4.746e-05	4.1
FALSE	High	[R].VLSDRDFPYR.[SN]			FALSE	0.0543094	0.000267242	1	6	12	XP_010943439.1	XP_010943439.1 [70-79]	1	1267.64	High	High	High	High	High	0.0004432	0.02346	2.72
FALSE	High	[R].VISFEQQYER.[F]			FALSE	0.00336736	0	1	3	6	XP_010918525.1	XP_010918525.1 [64-73]	0	1298.64	High	High	High	High	High	0	6.039e-05	2.77
FALSE	High	[R].VLSGGAPLGR.[E]			FALSE	0.0209111	0	2	4	2	XP_010943943.1; XP_010905239.2	XP_010943943.1 [319-328]; XP_010905239.2 [356-365]	0	926.542	High	High	Not Found	Not Found	High	0	0.001139	1.63
FALSE	High	[K].VLQAMQLMTDNR.[VI]			FALSE	4.98044e-05	0	1	2	4	XP_010909683.1	XP_010909683.1 [150-161]	0	1419.71	High	High	High	High	High	0	1.761e-06	3.91
FALSE	High	[K].VLSPYSSEDAR.[G]			FALSE	0.000566725	0	1	2	13	XP_008801121.1	XP_008801121.1 [185-195]	0	1223.59	High	High	High	High	High	0	3.5e-06	2.39
FALSE	High	[R].VLSTEEIDEHLTAISERD.[-]			FALSE	7.82828e-09	0	1	3	17	XP_010937324.1	XP_010937324.1 [229-246]	1	2057	High	High	High	High	High	0	3.461e-12	5.3
FALSE	High	[R].VLTPAEIDDYLAEVE.[-]			FALSE	0.0521903	0.000267242	1	2	14	XP_008803137.1	XP_008803137.1 [221-235]	0	1676.83	High	High	High	High	High	0.001286	0.06463	2.63
FALSE	High	[R].VLTRPFPDRLPTIYR.[T]			FALSE	0.00681876	0	1	2	3	XP_008786481.1	XP_008786481.1 [105-119]	1	1844.05	High	High	High	Not Found	High	6.634e-05	0.007029	3.24
FALSE	High	[R].VLTRPLPDHLPTIYR.[T]			FALSE	0.0106217	0	1	2	1	XP_008795254.1	XP_008795254.1 [105-119]	0	1791.03	High	Not Found	Not Found	Not Found	High	0	0.0003831	3.18
FALSE	High	[R].VIVAIENPQDIIVQSARPYGQR.[A]			FALSE	3.488e-08	0	1	8	20	XP_010937280.1	XP_010937280.1 [63-84]	0	2466.35	High	High	High	High	High	0	6.482e-13	5.18
FALSE	High	[R].VLVAVPPGSFGFDPATGAGTVVDSGTVITR.[F]			FALSE	3.42696e-07	0	1	1	14	XP_010916666.1	XP_010916666.1 [286-315]	0	2887.52	High	High	High	High	High	0	5.872e-08	4.92
FALSE	High	[K].VIVDLHAAPGSQNGNEHSASR.[D]			FALSE	3.9395e-05	0	0	1	1			0	2159.06	High	Not Found	Not Found	Not Found	High	0	4.925e-08	4.55
FALSE	High	[K].VIVDLHAAPGSQNGNEHSGTR.[D]			FALSE	6.96164e-06	0	1	1	1	XP_010916909.1	XP_010916909.1 [764-784]	0	2159.06	High	Not Found	Not Found	Not Found	High	0	3.091e-09	4.65
FALSE	High	[K].VIVHPLVLLSIVDNYNR.[V]			FALSE	6.52768e-06	0	1	5	1	XP_019710682.1	XP_019710682.1 [356-372]	0	1964.13	High	Not Found	Not Found	Not Found	High	0	2.787e-09	4.95
FALSE	High	[R].VLSSTGEASDIDDDLWLSSR.[A]			FALSE	1.1273e-06	0	1	1	1	XP_010934528.1	XP_010934528.1 [477-496]	0	2166.02	Not Found	Not Found	Not Found	High	High	0	1.681e-10	4.38
FALSE	High	[R].VLENPASSPEALR.[I]			FALSE	0.0028547	0	1	1	2	XP_010917140.1	XP_010917140.1 [36-48]	0	1382.73	High	High	Not Found	Not Found	High	0	4.654e-05	2.96
FALSE	High	[K].VLPSEEGFSWAEDNYR.[A]			FALSE	4.0311e-05	0	1	1	1	XP_019701280.1	XP_019701280.1 [134-149]	0	1898.86	Not Found	High	Not Found	Not Found	High	0	5.108e-08	3.77
FALSE	High	[R].VINTWADIINR.[A]			FALSE	0.000408931	0	1	3	5	YP_003540911.1	YP_003540911.1 [313-323]	0	1314.72	Not Found	High	High	High	High	0	2.068e-06	3.25
FALSE	High	[R].VIFDTAPTGHTLR.[L]			FALSE	0.000961361	0	1	1	2	XP_008784005.1	XP_008784005.1 [214-226]	0	1427.76	High	Not Found	High	Not Found	High	0	8.154e-06	2.48
FALSE	High	[R].VLFDVPNGR.[L]			FALSE	0.0096509	0	1	2	16	XP_010938557.1	XP_010938557.1 [429-437]	0	1016.55	High	High	High	High	High	0	0.001181	2.35
FALSE	High	[R].VIGDVLDPFIR.[S]			FALSE	0.000484738	0	1	6	7	XP_019705100.1	XP_019705100.1 [21-31]	0	1243.7	High	High	High	High	High	0	4.043e-05	2.88
FALSE	High	[K].VIGDVMTPAPLVVR.[E]			FALSE	0.000103925	0	1	2	7	XP_010928346.1	XP_010928346.1 [168-181]	0	1466.84	High	High	High	High	High	0	6.486e-06	3.42
FALSE	High	[R].VLGSVGEPINPSAWR.[W]			FALSE	3.46116e-06	0	1	4	9	XP_010942302.1	XP_010942302.1 [502-516]	0	1581.84	High	High	High	High	High	0	3.858e-08	3.75
FALSE	High	[K].VLGTEHTHILR.[V]			FALSE	0.000383445	0	1	9	11	XP_010937277.1	XP_010937277.1 [356-366]	0	1275.72	High	High	High	High	High	0	0.001383	3.32
FALSE	High	[K].VIGVGGGGSNAVNR.[M]			FALSE	2.18713e-05	0	2	6	3	XP_010912291.1; XP_010905974.1	XP_010912291.1 [130-143]; XP_010905974.1 [131-144]	0	1256.67	High	Not Found	High	High	High	0	1.922e-08	3.41
FALSE	High	[R].VIGVLLGSSFR.[G]			FALSE	0.00364042	0	1	5	6	XP_019710682.1	XP_019710682.1 [381-391]	0	1147.68	High	High	High	High	High	6.634e-05	0.00595	1.95
FALSE	High	[K].VIGVVGGGQMGSGIAQLAAVAGYDVWLHDSDPAALGR.[A]			FALSE	0.225925	0.00510898	1	1	1	XP_010943970.1	XP_010943970.1 [12-48]	0	3607.83	Not Found	Not Found	Not Found	High	High	0.001259	0.06154	1.06
FALSE	High	[R].VIPGNIIVR.[Q]			FALSE	0.119243	0.00152702	1	2	3	XP_008790378.1	XP_008790378.1 [70-78]	0	980.625	High	Not Found	High	Not Found	High	0.0003812	0.02023	2.21
FALSE	High	[R].VLLETLASRLPPNTISFSSR.[LM]			FALSE	9.20849e-07	0	2	3	4	XP_010919743.1; XP_019705665.1	XP_010919743.1 [148-167]; XP_019705665.1 [148-167]	1	2201.23	Not Found	High	High	Not Found	High	0	1.215e-10	5.38
FALSE	High	[R].VLISGSIHYPR.[S]			FALSE	0.00019242	0	1	4	12	XP_008791517.1	XP_008791517.1 [41-51]	0	1241.7	High	High	High	High	High	0	4.66e-06	3.74
FALSE	High	[R].VLITTDLLAR.[G]			FALSE	0.00329101	0	2	14	3	XP_008793233.1; XP_008782542.1	XP_008793233.1 [332-341]; XP_008782542.1 [332-341]	0	1114.68	High	High	High	Not Found	High	0	5.849e-05	2.27
FALSE	High	[R].VLLYQGIYDLR.[D]			FALSE	0.00453647	0	1	2	8	XP_010926697.1	XP_010926697.1 [343-353]	0	1352.76	High	High	High	High	High	0	9.75e-05	2.5
FALSE	High	[K].VLMATNRIDILDQALLRPGR.[I]			FALSE	0.0131595	0	1	4	1	XP_008785391.1	XP_008785391.1 [312-331]	1	2265.29	Not Found	High	Not Found	Not Found	High	0	0.0005382	2.73
FALSE	High	[K].VIMLAQEEARR.[L]			FALSE	0.0260919	0	1	6	4	XP_008791045.1	XP_008791045.1 [102-112]	1	1315.72	High	High	High	High	High	0	0.001634	2.56
FALSE	High	[R].VLMSAPLSSDLR.[N]			FALSE	0.000145367	0	1	4	2	XP_010916473.1	XP_010916473.1 [28-39]	0	1288.69	Not Found	High	Not Found	High	High	0	3.974e-07	2.95
FALSE	High	[K].VLNFAIDDAILEER.[I]			FALSE	6.03693e-06	0	1	5	4	XP_010930130.1	XP_010930130.1 [142-155]	0	1617.85	High	High	High	High	High	0	2.465e-09	3.94
FALSE	High	[R].VLNTGSPIAVPVGR.[A]			FALSE	1.15883e-06	0	1	1	19	XP_010924170.1	XP_010924170.1 [157-170]	0	1379.8	High	High	High	High	High	0	3.991e-07	3.42
FALSE	High	[R].VLNTGSPITVPVGR.[A]			FALSE	8.028e-06	0	1	7	27	XP_008806282.1	XP_008806282.1 [150-163]	0	1409.81	High	High	High	High	High	0	2.915e-07	3.43
FALSE	High	[R].VILGDVR.[D]			FALSE	0.237462	0.00510898	1	4	1	XP_010925637.2	XP_010925637.2 [1594-1600]	0	771.472	Not Found	Not Found	Not Found	High	High	0.001347	0.06696	1.59
FALSE	High	[R].VTLGPGGDLMLISR.[I]			FALSE	7.16141e-05	0	1	1	1	XP_010929283.1	XP_010929283.1 [136-149]	0	1428.79	Not Found	High	Not Found	Not Found	High	0	1.282e-07	3.42
FALSE	High	[R].VTLGPGGDLMLTSR.[I]			FALSE	5.04961e-05	0	1	4	5	XP_010927073.1	XP_010927073.1 [137-150]	0	1416.75	High	High	High	High	High	0	1.918e-07	3.48
FALSE	High	[K].VTNPTLSPTHLQDLPGFTR.[S]			FALSE	6.27809e-09	0	1	5	6	XP_010919784.1	XP_010919784.1 [112-130]	0	2094.1	High	High	High	High	High	0	3.884e-11	6.28
FALSE	High	[R].YHSFMDVLSR.[T]			FALSE	0.00743785	0	1	1	4	XP_010935851.1	XP_010935851.1 [240-249]	0	1254.59	High	High	High	High	High	0	0.0002918	2.5
FALSE	High	[K].YLAGLGIAR.[Q]			FALSE	0.0183366	0	2	5	15	XP_010925060.1; XP_008808433.1	XP_010925060.1 [197-205]; XP_008808433.1 [197-205]	0	933.552	High	High	High	High	High	0	0.001841	2.22
FALSE	High	[K].YIAVGNEVIPGAEAQYVLPAMR.[N]			FALSE	7.29588e-11	0	1	1	542	XP_010921891.1	XP_010921891.1 [116-137]	0	2361.23	High	High	High	High	High	0	7.8e-14	6.2
FALSE	High	[K].YIAVGNEVIPGAQAQYVLPAMR.[N]			FALSE	0.00170712	0	1	1	32	XP_010907249.1	XP_010907249.1 [116-137]	0	2360.24	High	High	High	High	High	0	0.001081	3.83
FALSE	High	[R].YIAVGNEVIPGNSAQYVLPAMR.[N]			FALSE	1.31102e-07	0	1	1	18	XP_010907251.1	XP_010907251.1 [115-136]	0	2362.22	High	High	High	High	High	0	1.206e-09	5.37
FALSE	High	[R].YIAVGNEVMR.[G]			FALSE	0.00472747	0	1	1	4	XP_010921895.1	XP_010921895.1 [116-125]	0	1151.59	High	High	High	High	High	0	0.0002402	2.62
FALSE	High	[R].YIDPDFVVEAISSTSASSQSARPSAR.[S]			FALSE	7.16141e-05	0	1	2	1	XP_010925345.1	XP_010925345.1 [58-83]	0	2741.34	Not Found	Not Found	High	Not Found	High	0	1.285e-07	3.64
FALSE	High	[R].YLENMGLGR.[Q]			FALSE	0.0139617	0	1	1	11	XP_010922767.1	XP_010922767.1 [291-299]	0	1052.52	High	High	High	High	High	0	0.001374	2.21
FALSE	High	[K].YIESSYGELPQSHSSLLTAHLAR.[M]			FALSE	3.14262e-06	0	1	3	2	XP_008801167.1	XP_008801167.1 [40-62]	0	2559.28	High	Not Found	Not Found	High	High	0	4.695e-09	5.46
FALSE	High	[K].YHLGTSYDRPTR.[G]			FALSE	0.0192742	0	2	5	4	XP_008788082.1; XP_010922391.1	XP_008788082.1 [338-349]; XP_010922391.1 [338-349]	0	1465.72	High	High	High	High	High	0	0.001002	2.86
FALSE	High	[K].YLFAGVVDGR.[N]			FALSE	0.00437316	0	1	7	22	XP_010917850.1	XP_010917850.1 [325-334]	0	1096.58	High	High	High	High	High	0	9.214e-05	2.67
FALSE	High	[R].YLFEDGSRLVFR.[L]			FALSE	0.01842	0	2	6	3	XP_010926112.1; XP_010917497.1	XP_010926112.1 [513-524]; XP_010917497.1 [513-524]	1	1501.78	High	High	High	Not Found	High	3.345e-05	0.003529	1.91
FALSE	High	[K].YLGLLATGMTADAR.[S]			FALSE	1.05781e-05	0	1	4	5	XP_010937324.1	XP_010937324.1 [75-88]	0	1452.75	High	High	High	High	High	0	6.031e-09	3.57
FALSE	High	[K].YIGLSEASPNTIR.[R]			FALSE	6.90281e-05	0	1	1	5	XP_010935668.1	XP_010935668.1 [158-170]	0	1420.74	High	High	High	High	High	0	1.317e-07	2.8
FALSE	High	[K].YIGLSEASPNTIRR.[A]			FALSE	0.151716	0.00325615	1	1	2	XP_010935668.1	XP_010935668.1 [158-171]	1	1576.84	Not Found	Not Found	High	High	High	0.0006923	0.0304	1.82
FALSE	High	[R].YILDQQSVAGSMVGVR.[L]			FALSE	5.87267e-06	0	1	1	1	XP_010943714.1	XP_010943714.1 [321-336]	0	1722.88	High	Not Found	Not Found	Not Found	High	0	2.351e-09	4.38
FALSE	High	[K].YLLEHGVDR.[K]			FALSE	0.109135	0.00127925	1	1	1	XP_010929878.1	XP_010929878.1 [808-816]	0	1101.57	Not Found	Not Found	High	Not Found	High	0.000351	0.01738	2.03
FALSE	High	[K].YIPSNTFSFYDQVLDTTAMLGAVPDRYR.[W]			FALSE	1.0824e-05	0	1	1	3	XP_010908721.1	XP_010908721.1 [56-83]	1	3240.57	Not Found	Not Found	High	High	High	0	6.542e-06	2.78
FALSE	High	[K].YIPSNTFSYYDQVLDATAMLGAVPQR.[Y]			FALSE	1.04582e-08	0	1	1	87	XP_010917850.1	XP_010917850.1 [93-118]	0	2920.42	High	High	High	High	High	0	6.652e-11	5.85
FALSE	High	[K].YISVGNEVIPGDHAQYVLPAMR.[N]			FALSE	1.0619e-06	0	1	1	7	XP_010921893.1	XP_010921893.1 [116-137]	0	2429.23	High	High	High	High	High	0	9.707e-10	5.16
FALSE	High	[R].YLFEDGSR.[L]			FALSE	0.194776	0.00444755	2	6	1	XP_010926112.1; XP_010917497.1	XP_010926112.1 [513-520]; XP_010917497.1 [513-520]	0	986.458	Not Found	Not Found	High	Not Found	High	0.0009926	0.04715	1.47
FALSE	High	[R].YLSVLGVENNRLYELR.[L]			FALSE	0.00490396	0	1	3	1	XP_019703921.1	XP_019703921.1 [183-198]	1	1938.04	High	Not Found	Not Found	Not Found	High	0	0.0001101	3.35
FALSE	High	[R].YGWSGGEIGFDTYFSMAR.[G]			FALSE	1.78396e-07	0	1	2	10	XP_010917850.1	XP_010917850.1 [119-136]	0	2043.89	High	High	High	High	High	0	2.95e-11	4.62
FALSE	High	[R].YGTAGLLSPNTEAR.[I]			FALSE	9.30685e-05	0	2	3	7	XP_010943943.1; XP_010905239.2	XP_010943943.1 [368-381]; XP_010905239.2 [405-418]	0	1449.73	High	High	High	High	High	0	1.947e-07	3.72
FALSE	High	[R].YAPFLNSPISAVQR.[W]			FALSE	0.000164578	0	1	2	2	XP_010925345.1	XP_010925345.1 [328-341]	0	1562.83	Not Found	High	High	Not Found	High	0	4.857e-07	3.25
FALSE	High	[R].YAPIHLAPELTGLSEADREALSYVLR.[A]			FALSE	6.91444e-09	0	1	2	2	XP_010914037.1	XP_010914037.1 [210-235]	1	2884.52	Not Found	High	High	Not Found	High	0	4.895e-14	6.64
FALSE	High	[K].YAQAAAVAAGLPLTNFSFMR.[G]			FALSE	7.47103e-10	0	1	3	19	XP_010937183.1	XP_010937183.1 [222-241]	0	2099.07	High	High	High	High	High	0	7.582e-12	6.79
FALSE	High	[K].YAREDDDLETLER.[D]			FALSE	0.0107681	0	1	5	2	XP_008781557.1	XP_008781557.1 [281-293]	1	1624.74	Not Found	Not Found	Not Found	High	High	0	0.0003913	2.42
FALSE	High	[R].YASPHPALADHTPILSTPETR.[V]			FALSE	8.62811e-08	0	1	1	22	XP_010939148.1	XP_010939148.1 [70-90]	0	2274.15	High	High	High	High	High	0	1.448e-10	6.74
FALSE	High	[R].YDFDRFGVIFRPSPR.[Q]			FALSE	0.00651381	0	1	2	10	XP_008795466.1	XP_008795466.1 [100-114]	1	1871.96	High	High	High	High	High	0	0.00228	3.4
FALSE	High	[RK].YDLNSIR.[F]			FALSE	0.219051	0.00510898	1	4	2	XP_010923945.1	XP_010923945.1 [61-67]	0	880.452	Not Found	High	Not Found	High	High	0.001286	0.06345	2.29
FALSE	High	[R].YDSNSAESSTYAAGIALETIAGVVSLADR.[K]			FALSE	3.11902e-10	0	1	1	5	XP_010934313.1	XP_010934313.1 [174-202]	0	2931.42	High	High	High	High	High	0	1.263e-10	5.68
FALSE	High	[R].YEAVIDAYLDGLESSGLDDLSR.[IL]			FALSE	1.71701e-09	0	1	4	1	XP_010911579.1	XP_010911579.1 [211-232]	0	2401.14	Not Found	Not Found	Not Found	High	High	0	8.009e-15	3.54
FALSE	High	[R].YGVLSASDASDAAR.[R]			FALSE	9.91866e-06	0	1	2	3	XP_010936526.1	XP_010936526.1 [72-85]	0	1382.65	Not Found	Not Found	High	High	High	0	5.416e-09	3.16
FALSE	High	[R].YEQLATPTNWGVR.[I]			FALSE	2.68981e-05	0	1	1	6	XP_010934892.1	XP_010934892.1 [52-64]	0	1534.76	High	High	High	High	High	0	2.683e-08	3.89
FALSE	High	[K].YFSSPAPAR.[S]			FALSE	0.215678	0.00490488	1	2	3	XP_010923900.1	XP_010923900.1 [160-168]	0	995.495	Not Found	High	High	High	High	0.00117	0.05761	2.2
FALSE	High	[K].YFSTAAEPVLDAAVTLGLSR.[E]			FALSE	6.14897e-06	0	1	1	2	XP_010913749.1	XP_010913749.1 [259-278]	0	2081.09	Not Found	Not Found	Not Found	High	High	0	2.55e-06	3.4
FALSE	High	[K].YGAGIGPGVYDIHSPR.[I]			FALSE	1.36014e-07	0	3	8	24	XP_010909225.1; XP_010908721.1; XP_010917850.1	XP_010909225.1 [690-705]; XP_010908721.1 [690-705]; XP_010917850.1 [727-742]	0	1658.83	High	High	High	High	High	0	5.686e-10	4.75
FALSE	High	[R].YGDGPNDELAFESSGDYTR.[K]			FALSE	6.54813e-08	0	1	1	3	XP_010915872.1	XP_010915872.1 [154-172]	0	2092.87	High	Not Found	High	High	High	0	1.184e-11	5.06
FALSE	High	[K].YGGIMVWNR.[Y]			FALSE	0.00960693	0	1	3	23	XP_008798676.1	XP_008798676.1 [276-284]	0	1095.54	High	High	High	High	High	0	0.0003571	2.45
FALSE	High	[R].YGLAAGVFTNNLDTANTLMR.[A]			FALSE	4.69936e-09	0	1	1	5	XP_010913576.1	XP_010913576.1 [467-486]	0	2142.06	High	High	High	High	High	0	5.329e-14	6.23
FALSE	High	[R].YGLAAGVFTNNLDTANTLTR.[A]			FALSE	1.35191e-09	0	1	2	14	XP_010914166.1	XP_010914166.1 [495-514]	0	2112.07	High	High	High	High	High	0	4.771e-10	5.87
FALSE	High	[K].YGINVPR.[G]			FALSE	0.188694	0.00420678	1	2	4	XP_008785202.1	XP_008785202.1 [42-48]	0	818.452	High	High	High	High	High	0.0009624	0.0446	2.29
FALSE	High	[R].YGQYLYDGLILFSPSIQR.[F]			FALSE	1.39921e-06	0	1	1	7	XP_010923440.1	XP_010923440.1 [74-91]	0	2133.1	High	Not Found	High	High	High	0	1.154e-08	4.37
FALSE	High	[R].YEVEVTIGSAR.[D]			FALSE	0.00152895	0	1	1	10	XP_010940561.1	XP_010940561.1 [5-15]	0	1223.63	High	High	High	High	High	0	0.0001501	2.97
FALSE	High	[R].YAMADAQEIVQYAERR.[G]			FALSE	0.00152895	0	1	1	1	XP_019704170.1	XP_019704170.1 [243-258]	1	1913.92	High	Not Found	Not Found	Not Found	High	0	1.707e-05	2.45
FALSE	High	[R].YISYNALR.[R]			FALSE	0.0771074	0.000517009	1	1	2	XP_010938417.1	XP_010938417.1 [82-89]	0	999.526	Not Found	Not Found	High	High	High	0.0002573	0.01305	2.05
FALSE	High	[R].YMALMDLQERNER.[L]			FALSE	0.000158635	0	1	3	10	XP_008810493.1	XP_008810493.1 [158-170]	1	1668.78	High	High	High	High	High	0	5.194e-07	2.99
FALSE	High	[K].YSTELSSVAYDQLWRFDMEALPADLIR.[R]			FALSE	6.52768e-06	0	1	1	2	XP_010913914.2	XP_010913914.2 [645-671]	1	3189.56	Not Found	High	High	Not Found	High	0	2.791e-09	3.88
FALSE	High	[K].YSTELSSVAYDQLWRFDMEALPADLIRR.[G]			FALSE	1.60614e-06	0	1	1	3	XP_010913914.2	XP_010913914.2 [645-672]	2	3345.66	High	High	High	Not Found	High	0	2.96e-10	4.57
FALSE	High	[R].YTAYGQTESGR.[Q]			FALSE	0.000864945	0	1	1	4	XP_010932417.1	XP_010932417.1 [283-293]	0	1232.55	High	High	High	High	High	0	1.207e-05	2.57
FALSE	High	[R].YTIEELTAMEPDLRR.[R]			FALSE	0.00028572	0	2	3	1	XP_010943943.1; XP_010905239.2	XP_010943943.1 [175-189]; XP_010905239.2 [212-226]	1	1836.92	Not Found	Not Found	Not Found	High	High	0	1.166e-06	3.25
FALSE	High	[R].YTMEINALAR.[EQ]			FALSE	0.00381124	0	1	5	1	XP_008807550.1	XP_008807550.1 [608-617]	0	1181.6	Not Found	High	Not Found	Not Found	High	0	7.384e-05	2.6
FALSE	High	[R].YTMEINANAR.[E]			FALSE	0.00166072	0	1	2	22	XP_010913914.2	XP_010913914.2 [617-626]	0	1182.56	High	High	High	High	High	0	0.0003342	2.88
FALSE	High	[K].YTPENPPTGPR.[G]			FALSE	0.00720351	0	1	4	1	XP_010904662.1	XP_010904662.1 [261-271]	0	1228.6	High	Not Found	Not Found	Not Found	High	0	0.0002051	1.84
FALSE	High	[R].YTPNAGTLELR.[K]			FALSE	0.170712	0.00373434	1	5	5	XP_010911889.1	XP_010911889.1 [149-159]	0	1234.64	Not Found	High	High	High	High	0.0008741	0.03736	1.63
FALSE	High	[K].YTSITPLGDR.[V]			FALSE	0.00573027	0	1	2	28	XP_010932378.1	XP_010932378.1 [64-73]	0	1122.58	High	High	High	High	High	0	0.002515	2.63
FALSE	High	[K].YSTELSSVAYDQLWR.[F]			FALSE	2.14727e-05	0	1	1	3	XP_010913914.2	XP_010913914.2 [645-659]	0	1817.87	Not Found	High	High	High	High	0	1.868e-08	4.18
FALSE	High	[K].YTTVDEYLNR.[F]			FALSE	0.00455731	0	2	3	3	XP_010911620.1; XP_010940092.1	XP_010911620.1 [298-307]; XP_010940092.1 [298-307]	0	1273.61	High	Not Found	High	High	High	0	9.799e-05	2.72
FALSE	High	[K].YVGEPMTHLESIASSAVR.[A]			FALSE	2.32014e-06	0	2	4	8	XP_008777772.1; XP_010912195.1	XP_008777772.1 [386-403]; XP_010912195.1 [386-403]	0	1946.96	High	High	High	High	High	0	8.802e-10	5.62
FALSE	High	[K].YVPWHIINR.[I]			FALSE	0.0533576	0.000267242	1	2	8	XP_008802935.1	XP_008802935.1 [92-100]	0	1197.65	High	High	High	Not Found	High	3.345e-05	0.005602	2.56
FALSE	High	[K].YVVPLGR.[R]			FALSE	0.223327	0.00510898	1	2	9	XP_010915489.1	XP_010915489.1 [139-145]	0	803.477	High	High	High	High	High	0.001933	0.09442	1.85
FALSE	High	[K].YVVPLGRR.[D]			FALSE	0.158047	0.00325615	1	2	2	XP_010915489.1	XP_010915489.1 [139-146]	1	959.579	High	Not Found	Not Found	High	High	0.006335	0.2552	2.07
FALSE	High	[R].YWIVSLPVQSSASSR.[W]			FALSE	1.0725e-05	0	1	2	5	XP_010939209.1	XP_010939209.1 [5-19]	0	1679.88	High	High	High	High	High	0	6.168e-09	3.15
FALSE	High	[R].YYDNDVVAAVILGTGTNAAYVER.[A]			FALSE	0.0198053	0	1	1	4	XP_010915190.1	XP_010915190.1 [240-262]	0	2474.22	High	High	Not Found	Not Found	High	0	0.001046	1.71
FALSE	High	[R].YYDPVTR.[G]			FALSE	0.243865	0.00606418	1	1	10	XP_010920378.1	XP_010920378.1 [212-218]	0	913.441	High	High	High	High	High	0.003391	0.1487	2.04
FALSE	High	[R].YYDPYAPPYGQR.[S]			FALSE	0.0001601	0	1	1	5	XP_010940561.1	XP_010940561.1 [140-151]	0	1489.67	High	High	High	High	High	0	4.648e-07	2.47
FALSE	High	[R].YYLHFYER.[I]			FALSE	0.0408691	0.000267242	2	5	40	XP_010921586.1; XP_010910148.1	XP_010921586.1 [199-206]; XP_010910148.1 [199-206]	0	1190.56	High	High	High	High	High	3.345e-05	0.003436	2.72
FALSE	High	[K].YTTVDEYLNRFI.[-]			FALSE	0.00213785	0	2	3	42	XP_010911620.1; XP_010940092.1	XP_010911620.1 [298-309]; XP_010940092.1 [298-309]	1	1533.76	High	High	High	High	High	0	3.68e-05	3.13
FALSE	High	[R].YISYNALRR.[D]			FALSE	0.0373745	0.000267242	1	1	7	XP_010938417.1	XP_010938417.1 [82-90]	1	1155.63	High	High	High	High	High	3.345e-05	0.003241	2.2
FALSE	High	[R].YSSPHPALADHTPILVAPETR.[V]			FALSE	4.17605e-07	0	1	1	25	XP_010936330.1	XP_010936330.1 [72-92]	0	2272.17	High	High	High	High	High	0	1.036e-07	5.79
FALSE	High	[K].YSNAYMLVYIR.[E]			FALSE	0.0228906	0	1	24	3	XP_019704893.1	XP_019704893.1 [577-587]	0	1392.7	High	Not Found	High	Not Found	High	0	0.001319	2.12
FALSE	High	[R].YMPNHAMTPHISGTTIDAQLR.[Y]			FALSE	3.15015e-09	0	1	2	2	XP_008787955.1	XP_008787955.1 [328-348]	0	2354.14	Not Found	High	Not Found	Not Found	High	0	1.639e-14	5.97
FALSE	High	[R].YMPNHAMTPHISGTTIDGQLR.[Y]			FALSE	4.27001e-08	0	1	1	25	XP_008782445.1	XP_008782445.1 [328-348]	0	2340.12	High	High	High	High	High	0	7.998e-12	6.01
FALSE	High	[K].YMVIQGEPGAVIR.[G]			FALSE	3.38495e-05	0	1	11	14	XP_008795503.1	XP_008795503.1 [72-84]	0	1432.76	High	High	High	High	High	0	3.463e-07	2.85
FALSE	High	[K].YMVIQGEPGSVIR.[G]			FALSE	4.43969e-05	0	1	6	9	XP_008794098.1	XP_008794098.1 [72-84]	0	1448.76	High	High	High	High	High	0	5.956e-08	3.01
FALSE	High	[R].YNPDYLDESVLWTESADTGEGFR.[C]			FALSE	3.29835e-09	0	1	1	8	XP_010921290.1	XP_010921290.1 [198-220]	0	2664.17	High	High	High	High	High	0	1.739e-14	5.19
FALSE	High	[K].YNQLLRIEEELGNVR.[Y]			FALSE	9.88002e-05	0	1	2	4	XP_008782057.1	XP_008782057.1 [468-482]	1	1845.98	High	High	High	High	High	0	2.136e-07	5.54
FALSE	High	[K].YPDAQVISLGIGDTTEPIPEVITSAMAMR.[A]			FALSE	9.99559e-08	0	1	4	4	XP_010907175.1	XP_010907175.1 [88-116]	0	3075.54	High	High	High	High	High	0	3.486e-12	5.09
FALSE	High	[K].YPGVPYTFFSQR.[QR]			FALSE	9.56714e-05	0	2	5	25	XP_010907269.1; XP_010925209.1	XP_010907269.1 [170-181]; XP_010925209.1 [167-178]	0	1461.72	High	High	High	High	High	0	8.282e-07	3.34
FALSE	High	[R].YPTHAAPHADE.[-]			FALSE	0.121262	0.00152702	1	1	2	XP_010909743.1	XP_010909743.1 [721-731]	0	1208.53	High	Not Found	High	Not Found	High	0.0006296	0.02961	2.22
FALSE	High	[K].YSNSNIEIHTFNQSQYPR.[IL]			FALSE	4.72102e-09	0	1	2	18	XP_010935335.1	XP_010935335.1 [152-169]	0	2198.03	High	High	High	High	High	0	4.742e-11	6.31
FALSE	High	[K].YQEIVNIR.[L]			FALSE	0.0227874	0	1	10	17	XP_010915243.1	XP_010915243.1 [42-49]	0	1034.56	High	High	High	High	High	0.0001639	0.00861	2.26
FALSE	High	[R].YRPGTVALR.[E]			FALSE	0.0486174	0.000267242	1	2	8	XP_010939695.1	XP_010939695.1 [42-50]	0	1032.59	High	High	High	High	High	9.917e-05	0.007634	3
FALSE	High	[K].YRPTMPVLSVVIPR.[L]			FALSE	1.69068e-05	0	2	3	8	XP_008777772.1; XP_010912195.1	XP_008777772.1 [429-442]; XP_010912195.1 [429-442]	0	1627.94	High	High	High	High	High	0	7.946e-08	4.73
FALSE	High	[R].YRSWAPDRQER.[F]			FALSE	0.153592	0.00325615	1	4	3	NP_001306842.1	NP_001306842.1 [435-445]	2	1463.71	High	Not Found	Not Found	High	High	0.0007218	0.03112	3.43
FALSE	High	[K].YRVENLYEGPLDDIYATAIR.[N]			FALSE	3.45608e-08	0	2	2	6	XP_008795866.1; XP_010924672.1	XP_008795866.1 [349-368]; XP_010924672.1 [349-368]	1	2371.19	High	High	Not Found	High	High	0	6.412e-13	7.19
FALSE	High	[K].YRVENLYEGPLDDVYANAIR.[N]			FALSE	8.43204e-08	0	1	1	3	XP_010915202.1	XP_010915202.1 [349-368]	1	2370.17	High	Not Found	High	Not Found	High	0	1.114e-11	7.32
FALSE	High	[K].YSDGTGHPDTGLGFDAAPDIDHLNLR.[V]			FALSE	8.2283e-10	0	1	2	7	XP_010943052.1	XP_010943052.1 [155-180]	0	2754.28	High	High	High	High	High	0	3.346e-15	7.71
FALSE	High	[R].YSGPTVHFVDEHYDTGR.[I]			FALSE	9.7447e-05	0	1	3	1	XP_008799339.1	XP_008799339.1 [230-246]	0	1979.89	High	Not Found	Not Found	Not Found	High	0	2.102e-07	4.54
FALSE	High	[R].YSLPNSR.[I]			FALSE	0.247585	0.00629746	1	5	3	XP_008808669.1	XP_008808669.1 [207-213]	0	836.426	High	High	Not Found	High	High	0.00182	0.08465	2.01
FALSE	High	[K].YSLSPLVPR.[L]			FALSE	0.00987374	0	1	2	2	XP_008786111.1	XP_008786111.1 [160-168]	0	1031.59	High	Not Found	Not Found	High	High	0	0.0007348	2.51
FALSE	High	[R].YQWDQGYFQQEIYRR.[V]			FALSE	0.00488155	0	1	3	1	YP_003540957.1	YP_003540957.1 [273-287]	1	2079.97	High	Not Found	Not Found	Not Found	High	0	0.0001099	2.89
FALSE	High	[K].VFGNESPGSPVAAAAAE.[-]			FALSE	0.000314676	0	1	1	5	XP_010910380.1	XP_010910380.1 [227-243]	0	1573.75	High	High	High	High	High	0	3.068e-06	3.09
FALSE	High	[K].YAGFTGVR.[L]			FALSE	0.0805225	0.000517009	1	5	3	XP_010907175.1	XP_010907175.1 [306-313]	0	870.447	High	High	Not Found	High	High	0.0002573	0.01041	2.26
FALSE	High	[R].YAAIAQDNGLVPIVEPEILLDGDHPIER.[T]			FALSE	1.14401e-11	0	1	4	38	XP_010926082.1	XP_010926082.1 [203-230]	0	3057.59	High	High	High	High	High	0	4.022e-17	6.92
FALSE	High	[K].VVEVEGPR.[G]			FALSE	0.0920297	0.000517009	1	1	1	XP_010934051.1	XP_010934051.1 [24-31]	0	884.484	Not Found	Not Found	Not Found	High	High	0.0002573	0.013	2.11
FALSE	High	[R].VVFGGDNQLMATLTGPGVVFIQSLPFHR.[L]			FALSE	4.92408e-08	0	1	2	17	XP_010932760.1	XP_010932760.1 [210-237]	0	3000.58	High	High	High	High	High	0	1.131e-12	5.09
FALSE	High	[R].VVGDPFR.[K]			FALSE	0.270832	0.00696867	2	3	4	XP_010914166.1; XP_010913576.1	XP_010914166.1 [400-406]; XP_010913576.1 [372-378]	0	789.425	High	High	High	High	High	0.002169	0.101	1.82
FALSE	High	[K].VVGFFGR.[A]			FALSE	0.257076	0.00652813	1	2	34	XP_010932961.1	XP_010932961.1 [269-275]	0	781.436	High	High	High	High	High	0.001704	0.07726	1.81
FALSE	High	[R].VVGIGGTAGLVHPSTGYMVAR.[T]			FALSE	4.12484e-05	0	1	1	2	XP_010942591.1	XP_010942591.1 [354-374]	0	2042.09	High	Not Found	High	Not Found	High	0	5.314e-08	4.99
FALSE	High	[K].VVGTQAPVQLGSLR.[A]			FALSE	5.33601e-05	0	1	4	6	XP_008802271.1	XP_008802271.1 [359-372]	0	1424.82	High	High	High	High	High	0	7.981e-08	3.78
FALSE	High	[KR].VVGVGGGGNNAVNR.[M]			FALSE	1.40669e-05	0	1	6	4	XP_008782917.1	XP_008782917.1 [64-77]	0	1269.67	High	High	High	High	High	0	9.52e-09	3.3
FALSE	High	[K].VVLLGGAAVYGALNSLYNVDGGHR.[A]			FALSE	0.00292095	0	1	2	3	XP_010911837.1	XP_010911837.1 [21-44]	0	2415.28	High	High	High	Not Found	High	0	0.0003614	3.12
FALSE	High	[R].VVLNIFDVR.[T]			FALSE	0.00743785	0	1	3	1	XP_010933521.1	XP_010933521.1 [286-294]	0	1074.63	Not Found	High	Not Found	Not Found	High	0	0.000215	2.64
FALSE	High	[R].VVEEGYSPSYGARPLRR.[A]			FALSE	0.0368761	0.000267242	1	4	1	XP_008791045.1	XP_008791045.1 [852-868]	1	1936	Not Found	Not Found	High	Not Found	High	3.345e-05	0.002867	2.79
FALSE	High	[R].VVMEGERSEEIRR.[N]			FALSE	0.0575164	0.000267242	1	3	8	XP_008788243.1	XP_008788243.1 [412-424]	2	1589.81	High	High	High	High	High	6.634e-05	0.005941	3.41
FALSE	High	[RK].VVNDGVTIAR.[A]			FALSE	0.00195925	0	2	9	13	XP_010918679.1; XP_010940621.1	XP_010918679.1 [90-99]; XP_010940621.1 [86-95]	0	1043.58	High	High	High	High	High	0	0.0002128	2.86
FALSE	High	[R].VVNVMTAGAAPPPSLLASMSR.[L]			FALSE	3.45862e-07	0	1	1	5	XP_010938304.1	XP_010938304.1 [314-334]	0	2069.09	High	Not Found	High	High	High	0	2.535e-11	5.6
FALSE	High	[K].VVPAGTAASLLDPNDPPQLR.[G]			FALSE	1.03624e-08	0	1	2	17	XP_010920221.1	XP_010920221.1 [367-386]	0	2031.09	High	High	High	High	High	0	9.319e-14	4.3
FALSE	High	[K].VVPGYGHGVLR.[K]			FALSE	0.0042157	0	1	6	2	XP_010928809.1	XP_010928809.1 [347-357]	0	1153.65	Not Found	High	High	Not Found	High	0	8.664e-05	2.88
FALSE	High	[K].VVPIVQVGTIAVVVAGDQIFPR.[L]			FALSE	1.9393e-06	0	1	1	4	XP_010907404.1	XP_010907404.1 [120-141]	0	2277.33	High	High	High	Not Found	High	0	3.997e-10	4.02
FALSE	High	[K].VVPTVYTDISGR.[T]			FALSE	0.00267706	0	1	2	4	XP_008790816.1	XP_008790816.1 [286-297]	0	1306.7	High	High	High	High	High	0	5.084e-05	2.85
FALSE	High	[R].VVPVLANDTAEQLAAR.[V]			FALSE	6.74117e-06	0	1	3	6	XP_008799339.1	XP_008799339.1 [252-267]	0	1666.91	High	High	High	High	High	0	1.852e-07	3.73
FALSE	High	[R].VVSEPIEMTQEFR.[Y]			FALSE	1.62216e-05	0	1	1	5	YP_005090396.1	YP_005090396.1 [164-176]	0	1564.77	High	High	High	High	High	0	1.191e-08	3.43
FALSE	High	[R].VVSVGDGIAR.[V]			FALSE	0.0044337	0	1	2	27	YP_005090378.1	YP_005090378.1 [33-42]	0	972.547	High	High	High	High	High	0	9.414e-05	2.56
FALSE	High	[K].VVNAAPDAFYAR.[R]			FALSE	0.00012899	0	1	1	16	XP_010937250.1	XP_010937250.1 [459-470]	0	1293.66	High	High	High	High	High	0	6.349e-07	3.1
FALSE	High	[R].VVTDHGDEIMADVVLFATGR.[S]			FALSE	1.84672e-10	0	1	2	16	XP_010905846.1	XP_010905846.1 [278-297]	0	2145.06	High	High	High	High	High	0	2.773e-14	5.97
FALSE	High	[R].VVDSMTDNLRPTRAEATDVANAVLDGTDGILLGAETLR.[G]			FALSE	2.23636e-06	0	1	2	3	XP_008786531.1	XP_008786531.1 [314-351]	1	3970.02	Not Found	High	High	Not Found	High	0	5.012e-10	5.78
FALSE	High	[R].VVDSMTDNLRPTR.[A]			FALSE	9.01212e-05	0	4	10	6	XP_008777772.1; XP_008776915.1; XP_008786531.1; XP_010912195.1	XP_008777772.1 [315-327]; XP_008776915.1 [381-393]; XP_008786531.1 [314-326]; XP_010912195.1 [315-327]	0	1503.76	High	High	High	High	High	0	2.695e-06	2.86
FALSE	High	[R].VTNTPDVLTDDVADLAIGLAIATMR.[R]			FALSE	1.04736e-06	0	1	3	4	XP_008795067.1	XP_008795067.1 [95-119]	0	2585.35	Not Found	Not Found	High	High	High	0	1.492e-10	5.14
FALSE	High	[R].VTPMRTEIIIR.[A]			FALSE	0.0368761	0.000267242	2	12	3	XP_008784293.1; XP_008797588.1	XP_008784293.1 [41-51]; XP_008797588.1 [41-51]	1	1328.77	Not Found	High	High	Not Found	High	3.345e-05	0.002874	2.78
FALSE	High	[R].VTPPLPQGYLGNAIFR.[T]			FALSE	3.00359e-05	0	1	1	7	XP_010942060.1	XP_010942060.1 [283-298]	0	1742.96	High	High	High	High	High	0	3.189e-08	2.81
FALSE	High	[R-].VTPQPGVPPEEAGAAVAAESSTGTWTTVWTDGLTSLDR.[Y]			FALSE	2.9289e-08	0	1	61	4	YP_006073112.1	YP_006073112.1 [49-86]	0	3854.87	Not Found	Not Found	Not Found	High	High	0	4.933e-13	5.25
FALSE	High	[K].VTSSFDPDAR.[T]			FALSE	0.00733651	0	1	3	4	XP_010935788.1	XP_010935788.1 [546-555]	0	1094.51	High	High	High	High	High	0	0.0002143	2.5
FALSE	High	[K].VTTSDGHSVVSYNVAPAGWSFGQTFSGGQFR.[-]			FALSE	1.92473e-10	0	1	1	2	XP_010937180.1	XP_010937180.1 [221-251]	0	3246.52	Not Found	Not Found	High	High	High	0	2.388e-15	8.61
FALSE	High	[R].VTVATITGTLIDEDPLAVYTIDQVLEPR.[E]			FALSE	7.38498e-07	0	1	2	6	XP_010943291.1	XP_010943291.1 [302-329]	0	3042.62	High	High	High	High	High	0	8.314e-10	5.07
FALSE	High	[K].VVAAFAER.[R]			FALSE	0.0948317	0.000517009	1	4	1	XP_010922576.1	XP_010922576.1 [501-508]	0	862.478	Not Found	Not Found	Not Found	High	High	0.0002573	0.0137	1.93
FALSE	High	[K].VVAAGANPVQITR.[G]			FALSE	6.1773e-06	0	2	8	13	XP_010909417.1; XP_008809220.1	XP_010909417.1 [169-181]; XP_008809220.1 [173-185]	0	1295.74	High	High	High	High	High	0	6.429e-09	3.61
FALSE	High	[R].VVDSMTDNLRPTRAEATDVANAVLDGSDAILLGAETLR.[G]			FALSE	4.94313e-09	0	3	8	9	XP_008777772.1; XP_008776915.1; XP_010912195.1	XP_008777772.1 [315-352]; XP_008776915.1 [381-418]; XP_010912195.1 [315-352]	1	3970.02	High	High	High	High	High	0	2.046e-13	6.5
FALSE	High	[R].VVAALGYDDGMFAPGR.[C]			FALSE	1.99207e-07	0	1	1	23	XP_010906974.1	XP_010906974.1 [210-225]	0	1638.79	High	High	High	High	High	0	1.052e-11	4.2
FALSE	High	[R].VVDALGVPIDGR.[G]			FALSE	7.19441e-05	0	1	2	18	YP_005090378.1	YP_005090378.1 [109-120]	0	1210.68	High	High	High	High	High	0	2.219e-07	3.34
FALSE	High	[R].VVDALGVPIDGRGALSDHER.[R]			FALSE	6.74595e-05	0	1	2	30	YP_005090378.1	YP_005090378.1 [109-128]	1	2076.08	High	High	High	High	High	0	5.7e-06	4.17
FALSE	High	[R].VVDALGVPIDGRGALSDHERR.[R]			FALSE	0.212348	0.00466381	1	2	1	YP_005090378.1	YP_005090378.1 [109-129]	2	2232.18	High	Not Found	Not Found	Not Found	High	0.00111	0.05512	2.64
FALSE	High	[K].VVDALVPLAEMFQYVSTLR.[G]			FALSE	2.65104e-06	0	1	4	2	XP_010919459.1	XP_010919459.1 [724-742]	0	2151.15	High	High	Not Found	Not Found	High	0	9.459e-10	4.39
FALSE	High	[K].VVDLLAPYQR.[G]			FALSE	0.00168376	0	2	8	18	XP_010924170.1; XP_008806282.1	XP_010924170.1 [221-230]; XP_008806282.1 [214-223]	0	1173.66	High	High	High	High	High	0	0.0001293	2.65
FALSE	High	[K].VVDLLAPYRR.[G]			FALSE	0.158693	0.00325615	1	11	1	Q9BA86.1	Q9BA86.1 [155-164]	1	1201.71	High	Not Found	Not Found	Not Found	High	0.0007529	0.03302	1.98
FALSE	High	[K].VVDIPPAALTFDAATGGGTIFDSGTMFTR.[L]			FALSE	6.39932e-08	0	1	1	10	XP_010938557.1	XP_010938557.1 [305-333]	0	2928.44	High	High	High	Not Found	High	0	1.019e-10	5.33
FALSE	High	[K].VVDIVDTFR.[L]			FALSE	0.01842	0	1	9	1	Q5J907.1	Q5J907.1 [67-75]	0	1063.58	Not Found	Not Found	Not Found	High	High	0	0.0009301	2.34
FALSE	High	[K].VVDSLYVR.[S]			FALSE	0.114327	0.00127925	1	3	1	XP_010917140.1	XP_010917140.1 [413-420]	0	950.531	High	Not Found	Not Found	Not Found	High	0.000351	0.01875	1.91
FALSE	High	[K].VVASFEGNFPNR.[I]			FALSE	0.0294652	0	1	5	4	XP_008779526.1	XP_008779526.1 [369-380]	0	1336.66	High	High	High	High	High	0	0.001987	2.08
FALSE	High	[K].YAFEYAYLNNR.[K]			FALSE	0.000346566	0	3	11	3	XP_010911012.2; XP_010932248.1; XP_019702320.1	XP_010911012.2 [195-205]; XP_010932248.1 [195-205]; XP_019702320.1 [194-204]	0	1423.66	High	Not Found	High	High	High	0	1.712e-06	3.11
FALSE	High	[R].VVVLNTQNLPLVGEVGLGADLVR.[I]			FALSE	6.9463e-09	0	1	2	20	XP_010920723.1	XP_010920723.1 [208-230]	0	2375.37	High	High	High	High	High	0	3.879e-13	6.47
FALSE	High	[R].VVVPGVIGAR.[S]			FALSE	0.00943305	0	1	2	4	XP_010926705.2	XP_010926705.2 [241-250]	0	966.609	High	High	High	Not Found	High	6.634e-05	0.006562	2.36
FALSE	High	[K].WILAYTSFSPLFPLLGSAR.[L]			FALSE	0.302159	0.00908622	1	1	1	XP_010928413.1	XP_010928413.1 [156-174]	0	2139.16	Not Found	Not Found	Not Found	High	High	0.002288	0.1045	0.95
FALSE	High	[R].WIQEAGGIEDSEMRR.[T]			FALSE	0.000739834	0	1	1	1	XP_010914531.2	XP_010914531.2 [344-358]	1	1776.83	High	Not Found	Not Found	Not Found	High	0	5.367e-06	3.52
FALSE	High	[R].WISAQMNR.[VA]			FALSE	0.0390838	0.000267242	2	14	5	XP_010937277.1; XP_010921619.1	XP_010937277.1 [644-651]; XP_010921619.1 [644-651]	0	1005.49	High	High	Not Found	High	High	3.345e-05	0.003161	2.39
FALSE	High	[R].WMEDGVFQPASPFR.[Y]			FALSE	0.0904633	0.000517009	1	3	1	XP_017701498.1	XP_017701498.1 [565-578]	0	1666.77	Not Found	Not Found	High	Not Found	High	0.0002573	0.01262	2.11
FALSE	High	[RK].WNEQRENGTFPGPL.[-]			FALSE	0.101535	0.000774539	1	5	2	XP_008804786.1	XP_008804786.1 [151-164]	1	1644.78	Not Found	High	Not Found	High	High	0.0002891	0.01531	2.25
FALSE	High	[R].WNFEWFGAGSPVSFAAR.[F]			FALSE	2.98545e-07	0	1	1	8	XP_010928813.1	XP_010928813.1 [126-142]	0	1928.91	High	High	High	High	High	0	1.15e-10	4.65
FALSE	High	[R].WNISLFHYR.[A]			FALSE	0.00157167	0	1	4	4	XP_010933388.1	XP_010933388.1 [561-569]	0	1235.63	High	High	Not Found	High	High	0	1.792e-05	3.03
FALSE	High	[R].WRGEGEGGFPTINSFR.[Y]			FALSE	1.73543e-07	0	1	2	8	XP_010918014.1	XP_010918014.1 [29-44]	1	1809.87	High	High	High	High	High	0	1.502e-06	4.16
FALSE	High	[R].WSFTGAFEAR.[Q]			FALSE	0.00470586	0	3	9	1	XP_008777772.1; XP_008776915.1; XP_010912195.1	XP_008777772.1 [450-459]; XP_008776915.1 [516-525]; XP_010912195.1 [450-459]	0	1171.55	High	Not Found	Not Found	Not Found	High	0	0.0001034	2.52
FALSE	High	[K].WLHANVSAEIAGSTR.[I]			FALSE	0.000270386	0	1	2	2	XP_010922320.1	XP_010922320.1 [192-206]	0	1611.82	Not Found	Not Found	High	High	High	0	1.067e-06	3.35
FALSE	High	[R].WSLQGMTALVTGGTR.[G]			FALSE	6.74595e-05	0	1	2	2	XP_010920509.1	XP_010920509.1 [16-30]	0	1577.81	High	Not Found	High	Not Found	High	0	1.164e-07	3.63
FALSE	High	[R].WTPSAADR.[A]			FALSE	0.0722389	0.000517009	1	2	12	XP_010941404.1	XP_010941404.1 [240-247]	0	903.432	High	High	High	High	High	0.0008741	0.03646	2.07
FALSE	High	[R].WTPSAADRAAGR.[V]			FALSE	0.217359	0.00510898	1	2	1	XP_010941404.1	XP_010941404.1 [240-251]	1	1258.63	Not Found	Not Found	Not Found	High	High	0.00117	0.05737	2.47
FALSE	High	[K].WTVQQAAELSVAAPTIAASLDSR.[FY]			FALSE	2.3632e-06	0	3	5	14	XP_008788546.1; XP_010905189.1; XP_010917535.1	XP_008788546.1 [269-291]; XP_010905189.1 [271-293]; XP_010917535.1 [271-293]	0	2385.24	Not Found	High	High	High	High	0	5.469e-10	5.24
FALSE	High	[K].WVASHAGASGGPEPWLSEHGDFNR.[V]			FALSE	2.06518e-08	0	1	1	3	XP_010943016.1	XP_010943016.1 [133-156]	0	2564.17	High	Not Found	High	High	High	0	2.815e-13	7.56
FALSE	High	[K].WVASHAGASGGPEPWLSEHGDFNRVFLAGDSAGANIAHNVVQR.[A]			FALSE	2.41991e-05	0	1	1	1	XP_010943016.1	XP_010943016.1 [133-175]	1	4484.17	Not Found	Not Found	Not Found	High	High	0	2.263e-08	7.27
FALSE	High	[R].WVASHSGSGGPDAWLAEHGDFLR.[V]			FALSE	2.08426e-08	0	1	1	7	XP_010943009.1	XP_010943009.1 [134-156]	0	2452.14	High	High	High	High	High	0	2.858e-13	6.58
FALSE	High	[KR].WVPPATGELRPDVW.[-]			FALSE	0.00234342	0	1	4	7	XP_008789401.1	XP_008789401.1 [130-143]	0	1622.83	High	High	High	High	High	0	0.0001312	2.52
FALSE	High	[R].WVVPGWR.[L]			FALSE	0.0904633	0.000517009	1	2	8	XP_010916004.1	XP_010916004.1 [259-265]	0	899.489	High	High	High	Not Found	High	0.000351	0.01887	2.35
FALSE	High	[R].YAAIAQDNGLVPIVEPEILLDGDHGIER.[TS]			FALSE	3.89203e-09	0	2	4	4	XP_010930830.1; XP_010919394.1	XP_010930830.1 [201-228]; XP_010919394.1 [209-236]	0	3017.56	High	High	High	High	High	0	2.393e-14	6.39
FALSE	High	[R].WSPDHVPEVYHFDRPMSLIAMR.[Y]			FALSE	9.17937e-05	0	1	1	5	XP_010928400.1	XP_010928400.1 [96-117]	0	2683.29	High	High	High	Not Found	High	0	4.015e-07	5.07
FALSE	High	[R].VVVPAAAHLSEGYNR.[A]			FALSE	1.19673e-06	0	1	1	11	XP_010931643.1	XP_010931643.1 [157-171]	0	1582.83	High	High	High	High	High	0	2.385e-08	4.02
FALSE	High	[K].WLETNVSAQVAESTR.[IL]			FALSE	2.3078e-07	0	2	2	10	XP_010920579.1; XP_008784587.1	XP_010920579.1 [192-206]; XP_008784587.1 [192-206]	0	1690.84	High	High	High	High	High	0	2.303e-11	4.43
FALSE	High	[K].WGSTAFHNMLVVPPGSGIVHQVNLEYLGR.[V]			FALSE	6.34075e-08	0	1	2	2	XP_010929878.1	XP_010929878.1 [272-300]	0	3178.63	Not Found	High	Not Found	High	High	0	1.688e-12	5.8
FALSE	High	[R].VVVYLDPSEPDHSR.[V]			FALSE	1.34348e-05	0	1	1	21	XP_010926169.1	XP_010926169.1 [123-136]	0	1612.8	High	High	High	High	High	0	6.415e-08	3.47
FALSE	High	[K].VVYTSARDPDDLDTR.[I]			FALSE	0.00021095	0	1	2	8	XP_010928633.1	XP_010928633.1 [430-444]	1	1722.83	High	High	High	High	High	0	2.513e-06	3.33
FALSE	High	[R].VWAVGPISPAGPATGR.[G]			FALSE	7.53288e-05	0	1	1	5	XP_010943331.1	XP_010943331.1 [251-266]	0	1535.83	High	Not Found	High	High	High	0	1.995e-05	3.5
FALSE	High	[R].VWVGQNGLLSTPAVSAVIR.[E]			FALSE	4.40642e-09	0	1	1	8	XP_010917497.1	XP_010917497.1 [87-105]	0	1967.11	High	High	High	High	High	0	4.41e-14	5.25
FALSE	High	[K].VWVSEFLR.[N]			FALSE	0.0636375	0.000267242	1	2	11	XP_010926169.1	XP_010926169.1 [151-158]	0	1035.56	High	High	High	High	High	0.000351	0.01661	2.09
FALSE	High	[KR].VYDQMPEPR.[W]			FALSE	0.00710535	0	1	3	5	XP_008795466.1	XP_008795466.1 [136-144]	0	1134.52	High	High	High	High	High	0	0.000314	2.56
FALSE	High	[R].VYGVDISASHR.[G]			FALSE	0.000635728	0	1	2	4	XP_010935585.1	XP_010935585.1 [331-341]	0	1203.61	High	High	High	High	High	0	2.168e-05	3.27
FALSE	High	[K].VYPLDAVYDTPEDVPDDVR.[T]			FALSE	4.46761e-09	0	1	4	58	XP_010928434.1	XP_010928434.1 [160-178]	0	2178.02	High	High	High	High	High	0	3.424e-13	4.97
FALSE	High	[R].WAEALREISGR.[L]			FALSE	0.0228906	0	2	5	11	XP_010913759.1; XP_010928724.1	XP_010913759.1 [355-365]; XP_010928724.1 [355-365]	1	1287.68	High	High	High	High	High	0	0.001323	2.86
FALSE	High	[R].WGVNVQPYSGSPANFAAYTAILNPHDR.[I]			FALSE	4.523e-11	0	2	3	24	XP_010913093.1; XP_010908557.2	XP_010913093.1 [97-123]; XP_010908557.2 [163-189]	0	2945.43	High	High	High	High	High	0	1.329e-14	7.83
FALSE	High	[K].WAGRIWGR.[T]			FALSE	0.283059	0.00768059	1	1	1	XP_010933188.1	XP_010933188.1 [69-76]	1	1001.54	Not Found	High	Not Found	Not Found	High	0.001933	0.09258	2.17
FALSE	High	[R].WAHTGLWNWQR.[Y]			FALSE	5.19084e-05	0	1	1	6	XP_010915872.1	XP_010915872.1 [143-153]	0	1454.71	High	High	High	Not Found	High	0	6.826e-05	4.07
FALSE	High	[R].WAVQNYLRPGDAVILLHVR.[T]			FALSE	5.63866e-05	0	1	1	3	XP_008793627.1	XP_008793627.1 [66-84]	0	2220.24	High	High	High	Not Found	High	0	1.705e-07	4.8
FALSE	High	[R].WEFSHPTPFIR.[SY]			FALSE	0.000653502	0	1	6	4	XP_019705135.1	XP_019705135.1 [258-268]	0	1416.71	High	High	High	Not Found	High	0	5.402e-06	3.49
FALSE	High	[K].WEGGEYEGDDNQRFEALR.[F]			FALSE	0.000163071	0	1	2	2	XP_008813741.1	XP_008813741.1 [71-88]	1	2170.94	High	High	Not Found	Not Found	High	0	4.869e-07	3.72
FALSE	High	[R].WFFNVVGDSR.[C]			FALSE	0.000922416	0	1	4	7	XP_010942302.1	XP_010942302.1 [517-526]	0	1226.6	High	High	High	High	High	0	7.608e-06	3.12
FALSE	High	[R].WFYTGDIGR.[FI]			FALSE	0.0113222	0	2	4	6	XP_010912477.1; XP_010930884.1	XP_010912477.1 [537-545]; XP_010930884.1 [537-545]	0	1114.53	High	High	High	High	High	0	0.0004232	2.34
FALSE	High	[R].WGNDNTVYTEIR.[E]			FALSE	0.000137565	0	1	1	8	XP_010920410.1	XP_010920410.1 [148-159]	0	1467.69	High	High	High	High	High	0	7.011e-07	3.42
FALSE	High	[K].WGSNAFHNMLVVPPGSGIVHQVNLEYLAR.[V]			FALSE	1.84944e-08	0	1	2	3	XP_010918136.1	XP_010918136.1 [255-283]	0	3205.64	Not Found	High	High	High	High	0	1.909e-11	7.81
FALSE	High	[K].WGSSAFHNMLVVPPGSGIVHQVNLEYLAR.[V]			FALSE	1.84366e-06	0	1	2	1	XP_010943467.1	XP_010943467.1 [258-286]	0	3178.63	Not Found	Not Found	High	Not Found	High	0	3.694e-10	6.65
FALSE	High	[K].WAHPPFSAALDPATGNLYAR.[G]			FALSE	5.79223e-06	0	1	1	1	XP_010932091.1	XP_010932091.1 [130-149]	0	2155.07	High	Not Found	Not Found	Not Found	High	0	2.292e-09	5.7
FALSE	High	[R].SLGYAYVNYSNPIDAAR.[A]			FALSE	7.22245e-06	0	1	1	5	XP_010906556.1	XP_010906556.1 [72-88]	0	1873.91	High	High	High	High	High	0	3.284e-09	4.38
FALSE	High	[R].VFFDMAIGGAPAGR.[I]			FALSE	7.42446e-06	0	1	1	20	XP_010941286.1	XP_010941286.1 [7-20]	0	1408.7	High	High	High	High	High	0	3.429e-09	3.32
FALSE	High	[K].VFFDILIGR.[A]			FALSE	0.00800234	0	1	1	2	XP_010940596.1	XP_010940596.1 [6-14]	0	1079.62	Not Found	High	High	Not Found	High	0	0.0002427	2.23
FALSE	High	[R].SVGGTSILDGQIELMLHRR.[L]			FALSE	0.00039236	0	1	1	7	XP_010929675.1	XP_010929675.1 [798-816]	1	2082.11	High	High	High	High	High	0	1.948e-06	4.23
FALSE	High	[K].SVGILTVGIVTTPFTFEGR.[R]			FALSE	2.85547e-05	0	1	1	1	XP_010912291.1	XP_010912291.1 [239-257]	0	1994.1	Not Found	Not Found	Not Found	High	High	0	2.949e-08	3.61
FALSE	High	[R].SVLFAAVGTAGQR.[C]			FALSE	5.66464e-05	0	1	2	3	XP_010917487.1	XP_010917487.1 [288-300]	0	1276.7	High	Not Found	High	High	High	0	1.986e-07	3.39
FALSE	High	[R].SVLHIALRAPR.[D]			FALSE	0.152339	0.00325615	1	3	1	XP_010942803.1	XP_010942803.1 [94-104]	1	1232.76	Not Found	High	Not Found	Not Found	High	0.0007218	0.03075	2.72
FALSE	High	[K].SVITSVQNAASSVAR.[T]			FALSE	4.75325e-06	0	1	2	51	XP_010928413.1	XP_010928413.1 [262-276]	0	1489.8	High	High	High	High	High	0	3.457e-09	4.76
FALSE	High	[K].SVNAPLILR.[L]			FALSE	0.0223791	0	1	2	3	XP_010938666.1	XP_010938666.1 [245-253]	0	982.604	High	Not Found	High	Not Found	High	0	0.00127	2.49
FALSE	High	[K].SVNGTTYAGIR.[A]			FALSE	0.0012665	0	1	6	3	XP_008775703.1	XP_008775703.1 [489-499]	0	1138.59	High	High	High	Not Found	High	0	1.744e-05	2.87
FALSE	High	[R].SVNLPMLGEVR.[F]			FALSE	0.000231264	0	1	1	20	XP_010935327.1	XP_010935327.1 [213-223]	0	1214.66	High	High	High	High	High	0	8.335e-07	2.79
FALSE	High	[K].SVPIEETMR.[E]			FALSE	0.101104	0.000517009	1	1	1	XP_010917618.1	XP_010917618.1 [138-146]	0	1061.53	Not Found	High	Not Found	Not Found	High	0.0002891	0.01529	1.58
FALSE	High	[R].SVPVNVAHELLQAGHR.[Y]			FALSE	3.77982e-05	0	1	2	7	XP_010905226.1	XP_010905226.1 [72-87]	0	1726.93	High	High	High	Not Found	High	0	4.612e-08	5.37
FALSE	High	[K].SVQFVLEHAFGDSDFSPAGTFTAR.[L]			FALSE	0.00200475	0	1	1	8	XP_010930251.1	XP_010930251.1 [79-102]	0	2586.23	High	High	High	Not Found	High	0	2.627e-05	3.85
FALSE	High	[R].SVSALASALSSR.[L]			FALSE	0.000348163	0	1	1	14	XP_010943943.1	XP_010943943.1 [72-83]	0	1148.63	High	High	High	High	High	0	2.167e-06	3.12
FALSE	High	[K].SVSTLVEVVEGDAR.[N]			FALSE	9.56048e-06	0	1	2	6	XP_010921685.1	XP_010921685.1 [105-118]	0	1460.76	High	High	High	High	High	0	5.109e-09	3.73
FALSE	High	[R].SVVGEVQR.[S]			FALSE	0.142638	0.00277124	1	2	4	XP_010921816.1	XP_010921816.1 [123-130]	0	873.479	High	High	High	High	High	0.00108	0.05095	1.62
FALSE	High	[R].SVVLEQGDSLR.[T]			FALSE	0.000693734	0	2	3	7	XP_010919743.1; XP_019705665.1	XP_010919743.1 [72-82]; XP_019705665.1 [72-82]	0	1202.64	High	High	High	High	High	0	9.895e-06	2.82
FALSE	High	[K].SVVPAYIPIIER.[R]			FALSE	0.000408931	0	2	4	13	XP_010941727.1; XP_010914333.1	XP_010941727.1 [310-321]; XP_010914333.1 [305-316]	0	1356.79	High	High	High	High	High	0	3.688e-06	2.78
FALSE	High	[K].SVVTPIYGSPWL.[-]			FALSE	0.00246479	0	2	4	12	XP_010926057.1; XP_019708786.1	XP_010926057.1 [489-500]; XP_019708786.1 [489-500]	0	1318.7	High	High	High	High	High	3.345e-05	0.002691	2.91
FALSE	High	[R].SVYEPLQTGLIAIDSMIPIGR.[G]			FALSE	2.66963e-09	0	1	3	33	YP_003540916.1	YP_003540916.1 [142-162]	0	2273.22	High	High	High	High	High	0	3.596e-11	5.28
FALSE	High	[K].LVWLESPTNPR.[Q]			FALSE	0.00329101	0	1	3	1	XP_010910738.1	XP_010910738.1 [227-237]	0	1311.71	Not Found	High	Not Found	Not Found	High	0	5.84e-05	2.53
FALSE	High	[R].SVGGSSILDGQIELMLHRR.[L]			FALSE	3.07343e-05	0	1	2	3	XP_010942369.1	XP_010942369.1 [797-815]	1	2068.1	High	Not Found	High	Not Found	High	0	1.445e-07	4.26
FALSE	High	[K].SVGDWYFDR.[A]			FALSE	0.0312383	0	1	11	2	XP_010914803.1	XP_010914803.1 [370-378]	0	1144.51	Not Found	Not Found	High	High	High	3.345e-05	0.003984	2.24
FALSE	High	[R].SVGALIALYER.[A]			FALSE	0.000696929	0	1	2	5	XP_010939741.1	XP_010939741.1 [500-510]	0	1191.67	High	High	High	High	High	0	4.856e-06	2.97
FALSE	High	[R].SVDTTPNELLSFFRDMSMMRR.[M]			FALSE	0.0277908	0	1	2	1	XP_010929105.1	XP_010929105.1 [83-103]	2	2533.2	High	Not Found	Not Found	Not Found	High	0	0.001814	2.84
FALSE	High	[K].SSVQLHIDGTSPVAEDIGR.[Q]			FALSE	7.47103e-10	0	1	1	19	XP_010936330.1	XP_010936330.1 [442-460]	0	1981	High	High	High	High	High	0	3.299e-10	6.32
FALSE	High	[K].SSVQLHIDGTSPVAEDIGRQLLTYGR.[R]			FALSE	1.56244e-06	0	1	1	2	XP_010936330.1	XP_010936330.1 [442-467]	1	2812.46	Not Found	High	Not Found	High	High	0	2.834e-10	5.91
FALSE	High	[R].SSVSGIVATVFGATGFLGR.[Y]			FALSE	5.91822e-08	0	1	2	8	XP_010940664.2	XP_010940664.2 [84-102]	0	1825.98	High	High	Not Found	High	High	0	1.515e-12	4.79
FALSE	High	[K].STANMDPYER.[A]			FALSE	0.0104296	0	1	1	1	XP_010933598.1	XP_010933598.1 [130-139]	0	1183.5	High	Not Found	Not Found	Not Found	High	0	0.0003704	2.79
FALSE	High	[R].STEAENREINSAMLR.[N]			FALSE	0.000781778	0	1	1	1	XP_010939097.1	XP_010939097.1 [179-193]	1	1720.83	High	Not Found	Not Found	Not Found	High	0	5.854e-06	3.5
FALSE	High	[K].STELLIR.[KR]			FALSE	0.139721	0.00252783	2	8	8	XP_010939695.1; XP_010916783.1	XP_010939695.1 [58-64]; XP_010916783.1 [58-64]; [203-209]	0	831.493	High	High	High	High	High	0.0009333	0.04028	2.31
FALSE	High	[R].STGEFVLTHPSIQIPR.[R]			FALSE	1.31295e-05	0	1	1	2	XP_010941718.1	XP_010941718.1 [254-269]	0	1781.95	Not Found	High	High	Not Found	High	0	3.224e-08	4.74
FALSE	High	[R].STGTVRPVVFLPGR.[V]			FALSE	0.0039718	0	1	1	13	XP_010916062.2	XP_010916062.2 [130-143]	0	1485.85	High	High	High	High	High	0	0.0007054	3.22
FALSE	High	[R].STLDIAPFGLVDPLSPMR.[T]			FALSE	0.000424248	0	1	1	1	XP_010918305.1	XP_010918305.1 [81-98]	0	1929.02	Not Found	Not Found	Not Found	High	High	0	2.196e-06	3.02
FALSE	High	[K].SVYVGGDYR.[C]			FALSE	0.0416051	0.000267242	2	3	3	XP_010914811.1; XP_008798591.1	XP_010914811.1 [292-300]; XP_008798591.1 [292-300]	0	1015.48	High	Not Found	Not Found	Not Found	High	3.345e-05	0.003485	1.88
FALSE	High	[R].STLDISPFGLTDPLSPMR.[T]			FALSE	1.20136e-07	0	1	1	14	XP_010918304.1	XP_010918304.1 [81-98]	0	1946.99	High	High	High	High	High	0	2.219e-11	4.76
FALSE	High	[K].STLTDSLVAAAGIIAQEVAGDVR.[M]			FALSE	8.8841e-12	0	2	7	11	XP_010915202.1; XP_010924672.1	XP_010915202.1 [33-55]; XP_010924672.1 [33-55]	0	2257.2	High	High	High	High	High	0	2.226e-13	6.7
FALSE	High	[K].STPLQPYTEVFGLQR.[F]			FALSE	8.60116e-06	0	1	2	5	XP_008800353.1	XP_008800353.1 [119-133]	0	1735.9	High	High	High	High	High	0	4.342e-09	3.32
FALSE	High	[K].STVAASAAMAINPALHVEALQNR.[A]			FALSE	2.4954e-07	0	1	2	2	XP_019702554.1	XP_019702554.1 [598-620]	0	2335.22	High	Not Found	High	Not Found	High	0	1.511e-11	5.48
FALSE	High	[K].STVGGGVEDTYGEDRASEDQLVTPWTVSVASGYSLLRDPR.[H]			FALSE	0.00323117	0	1	1	1	XP_010915394.1	XP_010915394.1 [67-106]	2	4270.05	Not Found	Not Found	Not Found	High	High	0	5.671e-05	3.18
FALSE	High	[R].STVYEVLR.[L]			FALSE	0.0256255	0	1	2	20	XP_010926169.1	XP_010926169.1 [350-357]	0	966.525	High	High	High	High	High	3.345e-05	0.003558	2.38
FALSE	High	[R].STYQVAALPMNAR.[I]			FALSE	8.76693e-05	0	1	2	13	XP_010923900.1	XP_010923900.1 [169-181]	0	1421.72	High	High	High	High	High	0	1.981e-07	3.06
FALSE	High	[R].STYVAADLQALVPDPGAMAAAAWYR.[A]			FALSE	2.47618e-05	0	1	1	1	XP_010936858.1	XP_010936858.1 [555-579]	0	2608.29	Not Found	Not Found	High	Not Found	High	0	2.339e-08	4.56
FALSE	High	[R].STYVPPHLR.[NS]			FALSE	0.0355785	0.000267242	1	5	3	XP_008788973.1	XP_008788973.1 [36-44]	0	1069.58	High	High	High	Not Found	High	3.345e-05	0.002703	2.63
FALSE	High	[R].SVDTTPNELLSFFRDMSMMR.[R]			FALSE	4.52209e-05	0	1	2	4	XP_010929105.1	XP_010929105.1 [83-102]	1	2377.1	High	High	Not Found	Not Found	High	0	6.15e-08	3.35
FALSE	High	[R].STLFPNFGSMFSVAEHQPR.[T]			FALSE	2.40529e-07	0	1	2	1	XP_010909820.1	XP_010909820.1 [324-342]	0	2152.03	Not Found	Not Found	High	Not Found	High	0	1.42e-11	5.03
FALSE	High	[R].SWAPDRQER.[F]			FALSE	0.194776	0.00444755	1	4	4	NP_001306842.1	NP_001306842.1 [437-445]	1	1144.55	High	High	High	High	High	0.0009926	0.04713	2.27
FALSE	High	[R].SWPQELPDVVQR.[T]			FALSE	0.00360718	0	1	1	7	XP_019705665.1	XP_019705665.1 [288-299]	0	1453.74	High	Not Found	High	High	High	0	0.0001474	2.22
FALSE	High	[R].SYDPLELLR.[L]			FALSE	0.0181711	0	1	3	3	XP_019711064.1	XP_019711064.1 [215-223]	0	1105.59	High	High	Not Found	Not Found	High	0	0.0009116	2.11
FALSE	High	[R].TAVHQGTGHQTYSESR.[G]			FALSE	0.0182537	0	1	2	2	XP_008804207.1	XP_008804207.1 [49-64]	0	1758.82	Not Found	Not Found	High	High	High	0	0.0009141	2.31
FALSE	High	[K].TDANIDQTVAVIDFLTAR.[Y]			FALSE	1.58529e-05	0	1	2	1	XP_010916909.1	XP_010916909.1 [793-810]	0	1963.01	High	Not Found	Not Found	Not Found	High	0	1.146e-08	3.87
FALSE	High	[KR].TDDPVFR.[GV]			FALSE	0.146813	0.00277124	1	2	4	XP_010937324.1	XP_010937324.1 [222-228]	0	849.41	High	High	High	High	High	0.000567	0.02884	2.23
FALSE	High	[R].TDDVSLVPEDQFLAQHPGPVR.[VI]			FALSE	0.0416051	0.000267242	1	2	3	XP_010932274.1	XP_010932274.1 [715-735]	0	2320.16	High	High	Not Found	High	High	3.345e-05	0.003758	2.87
FALSE	High	[K].TDGVAGLYR.[G]			FALSE	0.00583618	0	1	1	3	XP_010943967.1	XP_010943967.1 [247-255]	0	951.489	High	High	Not Found	High	High	0	0.0001465	2.98
FALSE	High	[R].TDQFIVR.[G]			FALSE	0.170024	0.00373434	1	1	2	XP_010922296.1	XP_010922296.1 [30-36]	0	878.473	High	High	Not Found	Not Found	High	0.0008741	0.03722	1.87
FALSE	High	[R].TDRLGSLAEAR.[E]			FALSE	0.0200762	0	1	1	1	XP_010925875.1	XP_010925875.1 [214-224]	1	1188.63	High	Not Found	Not Found	Not Found	High	0	0.001066	2.76
FALSE	High	[K].TDYLPPILTT.[-]			FALSE	0.116762	0.00127925	1	2	1	XP_010925209.1	XP_010925209.1 [801-810]	0	1133.61	High	Not Found	Not Found	Not Found	High	0.000351	0.01946	2.43
FALSE	High	[K].TEDGIRVVTDHGDEIMADVVLFATGR.[S]			FALSE	4.99981e-06	0	1	1	1	XP_010905846.1	XP_010905846.1 [272-297]	1	2816.39	Not Found	High	Not Found	Not Found	High	0	1.823e-09	3.79
FALSE	High	[R].TAVHQGTGHQTFSESR.[G]			FALSE	8.62811e-08	0	1	1	8	XP_010935424.1	XP_010935424.1 [49-64]	0	1742.82	High	High	High	High	High	0	1.441e-10	5.35
FALSE	High	[R].TEELQPYVLNVVR.[K]			FALSE	6.68421e-05	0	1	2	4	XP_008784801.1	XP_008784801.1 [90-102]	0	1559.84	High	High	High	High	High	0	1.891e-07	3.14
FALSE	High	[K].TELSLVR.[V]			FALSE	0.152964	0.00325615	2	2	4	XP_010921586.1; XP_010910148.1	XP_010921586.1 [439-445]; XP_010910148.1 [439-445]	0	817.478	High	High	High	High	High	0.0007218	0.03087	1.93
FALSE	High	[R].TENSPYLGFIYTSFQER.[A]			FALSE	6.28734e-07	0	1	12	6	XP_010926734.1	XP_010926734.1 [211-227]	0	2051.97	High	High	High	High	High	0	6.594e-11	4.65
FALSE	High	[R].TESFLTWESLESVRR.[N]			FALSE	6.62303e-05	0	1	4	1	XP_008807653.1	XP_008807653.1 [81-95]	1	1839.92	Not Found	High	Not Found	Not Found	High	0	1.131e-07	3.83
FALSE	High	[R].TFADIMFRR.[L]			FALSE	0.0294652	0	1	1	2	XP_010932479.1	XP_010932479.1 [189-197]	1	1156.59	High	High	Not Found	Not Found	High	0	0.001991	2.2
FALSE	High	[R].TFADPFEVYR.[A]			FALSE	0.00170712	0	1	2	4	XP_010905354.1	XP_010905354.1 [334-343]	0	1244.59	High	Not Found	High	High	High	0	0.0004965	2.59
FALSE	High	[K].TFGATDFPPVYLTER.[V]			FALSE	0.152964	0.00325615	1	1	1	XP_010937564.1	XP_010937564.1 [105-119]	0	1713.85	Not Found	High	Not Found	Not Found	High	0.0007218	0.03085	1.72
FALSE	High	[K].TFIPNPDYYGALLWSR.[L]			FALSE	2.26906e-05	0	1	2	11	XP_010923582.1	XP_010923582.1 [368-383]	0	1912.96	High	High	High	High	High	0	2.172e-08	3.76
FALSE	High	[K].TFPALFNLFR.[Q]			FALSE	0.0150158	0	1	6	1	XP_008792156.1	XP_008792156.1 [58-67]	0	1225.67	Not Found	High	Not Found	Not Found	High	0	0.0006668	1.43
FALSE	High	[KR].TFPQQAGTIR.[K]			FALSE	0.0412355	0.000267242	1	15	4	XP_010923567.1	XP_010923567.1 [19-28]	0	1118.6	High	High	High	High	High	3.345e-05	0.003845	1.93
FALSE	High	[K].TEEVSHTDDRIFSSPLAR.[K]			FALSE	2.45352e-05	0	1	1	12	XP_010934602.1	XP_010934602.1 [266-283]	1	2060	High	High	High	High	High	0	6.605e-06	4.54
FALSE	High	[R].SSVPSIWAVGDVTNR.[I]			FALSE	1.34967e-05	0	1	1	6	XP_010905846.1	XP_010905846.1 [327-341]	0	1587.81	High	High	High	High	High	0	6.341e-08	4.02
FALSE	High	[K].TAVFTGTENGLR.[I]			FALSE	0.000146037	0	1	2	5	XP_010908556.1	XP_010908556.1 [264-275]	0	1265.65	High	High	High	High	High	0	1.883e-06	3.08
FALSE	High	[R].TAVDVDQVTEFVPEEAVPYVGEALTILR.[A]			FALSE	1.95721e-06	0	1	1	4	XP_010921115.1	XP_010921115.1 [150-177]	0	3060.58	High	Not Found	High	High	High	0	5.26e-10	3.24
FALSE	High	[KR].SYELPDGQVITIGAER.[F]			FALSE	2.77577e-06	0	4	24	36	XP_010941107.1; XP_008794560.1; XP_019706201.1; XP_008793942.1	XP_010941107.1 [241-256]; XP_008794560.1 [241-256]; XP_019706201.1 [300-315]; XP_008793942.1 [241-256]	0	1747.89	High	High	High	High	High	0	1.592e-07	4.7
FALSE	High	[R].SYLENQMAVALGGR.[V]			FALSE	4.22076e-05	0	1	2	1	XP_008812082.1	XP_008812082.1 [581-594]	0	1508.75	High	Not Found	Not Found	Not Found	High	0	5.486e-08	3.41
FALSE	High	[K].SYLPSQTPNGLR.[R]			FALSE	0.00117674	0	1	1	9	XP_010913914.2	XP_010913914.2 [230-241]	0	1332.69	High	High	High	High	High	0	1.127e-05	2.61
FALSE	High	[K].SYLPSQTPNGLRR.[L]			FALSE	0.00764474	0	1	1	16	XP_010913914.2	XP_010913914.2 [230-242]	1	1488.79	High	High	High	High	High	9.917e-05	0.007572	3.08
FALSE	High	[KR].SYYFSGSLR.[L]			FALSE	0.0397886	0.000267242	1	2	8	XP_010916666.1	XP_010916666.1 [241-249]	0	1079.52	High	High	High	High	High	3.345e-05	0.003242	2.04
FALSE	High	[K].TAAASFSGDVSR.[A]			FALSE	7.63749e-05	0	1	2	2	XP_010922738.1	XP_010922738.1 [80-91]	0	1168.56	Not Found	Not Found	High	High	High	0	1.424e-07	3.01
FALSE	High	[R].TAGPPVVMNPISR.[Q]			FALSE	1.58529e-05	0	1	3	15	XP_019709224.1	XP_019709224.1 [139-151]	0	1338.72	High	High	High	High	High	0	2.326e-08	3.03
FALSE	High	[R].TAHPNPDYASAVAFLSSEAQSIGLQTLTLEFAR.[G]			FALSE	8.1785e-12	0	1	2	4	XP_010943121.2	XP_010943121.2 [87-119]	0	3505.76	High	High	High	High	High	0	1.421e-17	8.46
FALSE	High	[K].TAIAEGLAQR.[I]			FALSE	0.00197733	0	1	7	3	XP_008791045.1	XP_008791045.1 [307-316]	0	1029.57	Not Found	Not Found	Not Found	High	High	0	3.091e-05	2.64
FALSE	High	[R].TAVDVDQVTEFVPEESVPYVGEALTILR.[A]			FALSE	0.000237731	0	1	1	1	XP_010937989.1	XP_010937989.1 [150-177]	0	3076.57	Not Found	High	Not Found	Not Found	High	0	8.707e-07	2.84
FALSE	High	[R].TALAFVTLR.[AKEN]			FALSE	0.0129809	0	1	7	13	XP_010932642.1	XP_010932642.1 [159-167]	0	991.593	High	High	High	High	High	0	0.0005273	2.52
FALSE	High	[R].TAIIPMQDILGLGSSAR.[M]			FALSE	6.04122e-05	0	1	2	2	XP_010916966.1	XP_010916966.1 [531-547]	0	1742.95	High	Not Found	Not Found	High	High	0	9.746e-08	4.12
FALSE	High	[R].TAITYIDSDGNWYR.[A]			FALSE	4.75666e-05	0	1	3	1	XP_008783452.1	XP_008783452.1 [414-427]	0	1674.78	Not Found	High	Not Found	Not Found	High	0	6.681e-08	3.17
FALSE	High	[R].TALTYTDGDGNMHR.[V]			FALSE	2.56895e-05	0	1	1	8	XP_010933786.1	XP_010933786.1 [411-424]	0	1551.69	High	High	High	High	High	0	1.193e-07	3.93
FALSE	High	[R].TALTYVDGDGNWHR.[A]			FALSE	0.00012095	0	1	1	3	XP_010914190.1	XP_010914190.1 [412-425]	0	1604.75	High	High	High	Not Found	High	0	2.962e-07	4.2
FALSE	High	[KR].TAIVLLNR.[S]			FALSE	0.0877816	0.000517009	1	2	1	XP_010910002.1	XP_010910002.1 [338-345]	0	899.567	Not Found	Not Found	High	Not Found	High	0.0002573	0.01204	2.14
FALSE	High	[R].TANLTNNQIINYR.[C]			FALSE	2.70221e-05	0	1	2	4	XP_010922576.1	XP_010922576.1 [151-163]	0	1534.8	High	High	High	High	High	0	1.539e-07	3.95
FALSE	High	[R].TAPPDLPSLLLDAR.[I]			FALSE	0.00039236	0	1	2	3	XP_010933602.1	XP_010933602.1 [177-190]	0	1478.82	High	Not Found	Not Found	High	High	0	3.876e-06	1.96
FALSE	High	[K].TASRPWDRER.[D]			FALSE	0.304338	0.00931449	1	1	1	XP_010932377.1	XP_010932377.1 [275-284]	1	1273.64	Not Found	Not Found	High	Not Found	High	0.002345	0.1055	3.25
FALSE	High	[K].TATPYGPGGGMNLPDGLDASGR.[RK]			FALSE	7.83981e-07	0	1	2	1	XP_010906509.1	XP_010906509.1 [48-69]	0	2103.98	Not Found	Not Found	Not Found	High	High	0	9.421e-11	3.95
FALSE	High	[KR].TALGTSNPSALR.[E]			FALSE	0.000260624	0	1	8	12	XP_010935717.1	XP_010935717.1 [460-471]	0	1187.64	High	High	High	High	High	0	1.013e-06	3.27
FALSE	High	[K].SSVILASEAAMMDQVNR.[A]			FALSE	4.23716e-06	0	1	4	5	XP_010934892.1	XP_010934892.1 [248-264]	0	1821.88	High	High	High	High	High	0	2.234e-09	4.31
FALSE	High	[K].SSVLESIVGRDFLPR.[G]			FALSE	0.000107818	0	1	11	3	XP_008812821.1	XP_008812821.1 [52-66]	1	1674.92	High	High	High	Not Found	High	0	1.514e-06	3.54
FALSE	High	[K].SSVHEVVLVGGSTR.[I]			FALSE	8.52244e-06	0	2	5	12	XP_008802761.1; XP_008776699.1	XP_008802761.1 [335-348]; XP_008776699.1 [335-348]	0	1426.76	High	High	High	High	High	0	1.326e-05	3.64
FALSE	High	[R].SLQNFDIGGEREQMPEPIIR.[A]			FALSE	4.91222e-05	0	1	2	6	XP_008790868.1	XP_008790868.1 [63-82]	1	2329.16	High	High	High	High	High	0	2.193e-07	4.26
FALSE	High	[R].SLREEVYR.[A]			FALSE	0.221608	0.00510898	1	2	1	XP_008803786.1	XP_008803786.1 [335-342]	1	1051.55	Not Found	High	Not Found	Not Found	High	0.001199	0.05913	2.09
FALSE	High	[R].SIRPLDRGTINASVR.[K]			FALSE	0.0815744	0.000517009	1	1	1	XP_010943741.1	XP_010943741.1 [281-295]	1	1654.93	High	Not Found	Not Found	Not Found	High	0.0002573	0.01064	3.27
FALSE	High	[R].SIRVDGNDALAVYSAVHAAR.[E]			FALSE	2.61089e-08	0	1	5	1	XP_010930655.1	XP_010930655.1 [365-384]	1	2085.08	Not Found	High	Not Found	Not Found	High	0	4.104e-13	6.53
FALSE	High	[R].SLSALQAALR.[K]			FALSE	0.00177915	0	1	1	12	XP_010937277.1	XP_010937277.1 [202-211]	0	1029.61	High	High	High	High	High	0	0.000208	2.85
FALSE	High	[K].SLSELPAGSLVGSASLRR.[Q]			FALSE	0.000235555	0	1	1	2	XP_010941629.1	XP_010941629.1 [170-187]	1	1800	Not Found	High	Not Found	High	High	0	3.781e-06	3.62
FALSE	High	[K].SLSGNASNLESR.[T]			FALSE	0.000988234	0	1	2	1	XP_010930429.1	XP_010930429.1 [136-147]	0	1234.6	High	Not Found	Not Found	Not Found	High	0	8.519e-06	2.74
FALSE	High	[R].SLSPPIAFPSDPDLSMLPFLFRR.[T]			FALSE	0.000254702	0	1	1	4	XP_010918637.1	XP_010918637.1 [15-37]	1	2603.37	High	High	High	Not Found	High	0	2.45e-05	3.38
FALSE	High	[R].SLSQVLNLMDQMMESPFAAVR.[G]			FALSE	4.23093e-08	0	1	2	2	XP_010910970.1	XP_010910970.1 [88-108]	0	2367.15	Not Found	High	Not Found	High	High	0	1.932e-11	5.66
FALSE	High	[K].SLQENDALSSFFR.[I]			FALSE	0.00028572	0	1	2	3	XP_008792313.1	XP_008792313.1 [279-291]	0	1513.73	High	High	Not Found	High	High	0	1.172e-06	3.14
FALSE	High	[R].SLSQVLNMMDQMLNNPFTAASR.[G]			FALSE	5.37355e-08	0	1	2	5	XP_010937389.1	XP_010937389.1 [86-107]	0	2468.17	High	High	High	High	High	0	3.32e-12	5.86
FALSE	High	[K].SITSGFGVLLREQGLR.[G]			FALSE	9.34974e-05	0	1	5	9	XP_010916594.1	XP_010916594.1 [116-131]	1	1732.97	High	High	High	High	High	0	2.129e-07	3.88
FALSE	High	[R].SLVDVGGGTGTMAR.[A]			FALSE	1.02431e-05	0	1	1	13	XP_010920170.1	XP_010920170.1 [199-212]	0	1320.66	High	High	High	High	High	0	1.096e-07	3.74
FALSE	High	[K].SLVHVFFAQR.[A]			FALSE	0.00205131	0	1	2	12	XP_010931678.1	XP_010931678.1 [282-291]	0	1203.66	High	High	High	High	High	0	0.0007381	2.92
FALSE	High	[R].SIWRQESTHQIQVR.[E]			FALSE	1.24729e-06	0	1	2	1	XP_010934992.1	XP_010934992.1 [559-572]	1	1767.92	Not Found	Not Found	High	Not Found	High	0	1.973e-10	4.48
FALSE	High	[R].SLYSQIRPNAIALVDAFNYTDHYLGSVLGR.[Y]			FALSE	1.43069e-07	0	1	1	1	XP_010941056.1	XP_010941056.1 [591-620]	0	3353.73	Not Found	Not Found	High	Not Found	High	0	6.183e-12	4.82
FALSE	High	[K].SLYTAGPLPFTSR.[EN]			FALSE	0.00187994	0	1	4	1	XP_010935362.1	XP_010935362.1 [289-301]	0	1409.74	Not Found	High	Not Found	Not Found	High	0	2.379e-05	2.83
FALSE	High	[R].SMDGARDSEIAMGAYQPFYLSTR.[G]			FALSE	6.11177e-08	0	1	1	5	XP_010907269.1	XP_010907269.1 [686-708]	1	2566.17	High	High	High	High	High	0	2.736e-12	6.66
FALSE	High	[K].SMVEELEAMLDVVDPQPR.[A]			FALSE	5.3489e-08	0	1	1	29	XP_010906615.1	XP_010906615.1 [369-386]	0	2057.99	High	High	High	High	High	0	6.431e-10	4.9
FALSE	High	[R].SMVHVNLIR.[R]			FALSE	0.0587973	0.000267242	1	2	1	XP_010913452.1	XP_010913452.1 [161-169]	0	1068.6	High	Not Found	Not Found	Not Found	High	6.634e-05	0.006194	2.47
FALSE	High	[K].SITSGFGVLLR.[E]			FALSE	0.00212805	0	1	6	12	XP_010916594.1	XP_010916594.1 [116-126]	0	1149.66	High	High	High	High	High	0	6.149e-05	2.87
FALSE	High	[K].SNFEIGLPFIQR.[A]			FALSE	0.000237731	0	1	1	4	XP_010905194.1	XP_010905194.1 [107-118]	0	1420.76	High	High	Not Found	High	High	0	8.689e-07	3.29
FALSE	High	[K].SIQEASSTTVR.[V]			FALSE	0.00207023	0	1	2	1	XP_008775276.1	XP_008775276.1 [163-173]	0	1178.6	Not Found	Not Found	High	Not Found	High	0	2.779e-05	2.36
FALSE	High	[R].SIQDAYINAIR.[R]			FALSE	0.000853104	0	2	4	5	XP_010907269.1; XP_010925209.1	XP_010907269.1 [504-514]; XP_010925209.1 [501-511]	0	1263.67	High	High	High	High	High	0	6.738e-06	2.92
FALSE	High	[K].SIHDEMFYLR.[E]			FALSE	0.0340191	0	1	2	2	XP_008787708.1	XP_008787708.1 [163-172]	0	1310.62	High	Not Found	High	Not Found	High	0	0.002509	2.5
FALSE	High	[K].SLLADAER.[Q]			FALSE	0.0900756	0.000517009	1	2	2	XP_010916495.1	XP_010916495.1 [120-127]	0	874.463	High	Not Found	High	Not Found	High	0.0004432	0.02358	1.88
FALSE	High	[K].SLLAGDERDFLVR.[N]			FALSE	0.0199855	0	1	1	4	XP_019710017.1	XP_019710017.1 [22-34]	1	1490.8	High	High	High	High	High	0	0.001748	2.7
FALSE	High	[R].SILDLYFGEDPFDRR.[A]			FALSE	0.00261633	0	1	2	2	XP_010923399.1	XP_010923399.1 [250-264]	1	1842.9	High	Not Found	Not Found	Not Found	High	0	0.0001475	2.95
FALSE	High	[K].SIIDVARDQGYQVEER.[L]			FALSE	0.00246479	0	1	1	2	XP_010936201.1	XP_010936201.1 [331-346]	1	1877.94	High	High	Not Found	Not Found	High	0	3.682e-05	3.01
FALSE	High	[R].SILIINDVQSR.[S]			FALSE	0.00156447	0	1	1	2	XP_010921546.1	XP_010921546.1 [514-524]	0	1257.72	High	Not Found	High	Not Found	High	0	1.769e-05	2.87
FALSE	High	[R].SILIQMTAASR.[C]			FALSE	0.0497078	0.000267242	1	2	1	XP_010916006.1	XP_010916006.1 [154-164]	0	1190.66	Not Found	High	Not Found	Not Found	High	3.345e-05	0.004686	2.32
FALSE	High	[R].SILNEDESGFRR.[A]			FALSE	0.00341402	0	1	2	14	XP_010941239.1	XP_010941239.1 [93-104]	1	1422.7	High	High	High	High	High	0	8.515e-05	3.53
FALSE	High	[R].SLIPSYIR.[D]			FALSE	0.322172	0.00974405	1	12	3	XP_010941189.1	XP_010941189.1 [73-80]	0	948.551	High	Not Found	High	High	High	0.002575	0.1201	1.76
FALSE	High	[R].SIQDAYINAIRR.[A]			FALSE	0.000674866	0	2	4	25	XP_010907269.1; XP_010925209.1	XP_010907269.1 [504-515]; XP_010925209.1 [501-512]	1	1419.77	High	High	High	High	High	0	0.002448	2.91
FALSE	High	[K].SLIQSLSR.[I]			FALSE	0.0347903	0.000267242	1	1	5	XP_010920588.1	XP_010920588.1 [373-380]	0	903.526	Not Found	High	High	High	High	0.0004432	0.02388	2.19
FALSE	High	[K].SIMANDAPWILTVGASTVSR.[R]			FALSE	1.97239e-08	0	1	2	28	XP_010919953.1	XP_010919953.1 [329-348]	0	2089.07	High	High	High	High	High	0	1.506e-12	4.92
FALSE	High	[K].SIMANDAPWILTVGASTVSRR.[I]			FALSE	8.91686e-07	0	1	2	5	XP_010919953.1	XP_010919953.1 [329-349]	1	2245.18	High	High	High	High	High	0	2.346e-10	4.33
FALSE	High	[R].SLMASHSPPLHALVVPSEDNHQSEYVSAR.[D]			FALSE	5.43616e-11	0	1	3	5	XP_010943162.1	XP_010943162.1 [10-38]	0	3158.53	High	High	Not Found	High	High	0	1.344e-16	7.8
FALSE	High	[R].SLNGGDVGAVSR.[L]			FALSE	0.00152895	0	1	2	1	XP_008786197.1	XP_008786197.1 [56-67]	0	1131.58	High	Not Found	Not Found	Not Found	High	0	1.707e-05	2.69
FALSE	High	[R].SLNNVLGGMSFVLLAR.[L]			FALSE	8.63446e-07	0	1	1	2	XP_019702168.1	XP_019702168.1 [309-324]	0	1690.93	Not Found	Not Found	High	Not Found	High	0	1.098e-10	4.14
FALSE	High	[R].SLNRLPLFPQVAQR.[VA]			FALSE	4.12187e-06	0	1	2	47	XP_010931643.1	XP_010931643.1 [143-156]	1	1638.94	High	High	High	High	High	0	4.607e-08	4.37
FALSE	High	[R].SLNRLPLFPR.[V]			FALSE	0.00310048	0	1	1	18	XP_010910380.1	XP_010910380.1 [173-182]	1	1212.72	High	High	High	High	High	0	5.314e-05	3.84
FALSE	High	[K].SLNVPFETLNILENEMLR.[Q]			FALSE	1.27535e-07	0	1	1	12	XP_010906960.1	XP_010906960.1 [122-139]	0	2132.11	High	High	High	High	High	0	4.103e-10	4.2
FALSE	High	[K].SLPGVLALDDA.[-]			FALSE	0.0667792	0.000517009	2	5	10	XP_010936568.1; XP_010941660.1	XP_010936568.1 [391-401]; XP_010941660.1 [399-409]	0	1070.57	High	High	High	High	High	9.917e-05	0.007607	2.28
FALSE	High	[R].SLMAATELSSAGFSGITDIAGGYSAWVQNGLPTEQ.[-]			FALSE	0.326742	0.00974405	1	2	1	XP_010905226.1	XP_010905226.1 [148-182]	0	3529.68	Not Found	Not Found	Not Found	High	High	0.002575	0.1204	1.39
FALSE	High	[KR].TFPTLDPR.[T]			FALSE	0.131834	0.00203038	3	7	28	XP_010914166.1; XP_010928603.1; XP_010913576.1	XP_010914166.1 [107-114]; XP_010928603.1 [74-81]; XP_010913576.1 [79-86]	0	946.499	High	High	High	High	High	0.0009624	0.04544	1.6
FALSE	High	[R].SNLPLETQR.[R]			FALSE	0.0479742	0.000267242	1	1	2	XP_010939922.1	XP_010939922.1 [341-349]	0	1057.56	Not Found	High	High	Not Found	High	3.345e-05	0.004416	1.85
FALSE	High	[K].SNNTVYNATSAGIVSR.[I]			FALSE	1.05218e-06	0	1	1	1	YP_006073117.1	YP_006073117.1 [201-216]	0	1653.82	Not Found	Not Found	High	Not Found	High	0	1.508e-10	3.96
FALSE	High	[R].SSAASTAVSIVDAIR.[S]			FALSE	2.45174e-06	0	1	2	1	XP_010935814.1	XP_010935814.1 [330-344]	0	1447.78	Not Found	Not Found	Not Found	High	High	0	5.802e-10	3.96
FALSE	High	[K].SSAGSTNRDAVLAR.[V]			FALSE	0.00822484	0	1	1	3	XP_010934733.1	XP_010934733.1 [65-78]	1	1404.72	High	Not Found	High	High	High	0	0.000254	3.13
FALSE	High	[K].SSAVFIPHGPGAVR.[D]			FALSE	0.0140254	0	1	2	2	XP_010932564.1	XP_010932564.1 [255-268]	0	1394.75	Not Found	High	High	Not Found	High	0	0.0005963	3.08
FALSE	High	[K].SSESPVRPAEQTPSGTLLLSWLDRYPTHR.[G]			FALSE	1.29998e-06	0	1	1	2	XP_010915023.1	XP_010915023.1 [8-36]	1	3280.67	High	Not Found	High	Not Found	High	0	2.107e-10	6.45
FALSE	High	[R].SSGGFFSWLTGER.[S]			FALSE	1.43279e-05	0	1	2	10	XP_010914811.1	XP_010914811.1 [37-49]	0	1430.67	High	High	High	High	High	0	1.26e-08	3.91
FALSE	High	[K].SSGIEQNFGLFYPNMQPVYPINFT.[-]			FALSE	0.000119843	0	1	1	135	XP_010921891.1	XP_010921891.1 [316-339]	0	2763.31	High	High	High	High	High	0	5.894e-05	4.75
FALSE	High	[K].SSIHDVVLVGGSTR.[I]			FALSE	1.50712e-05	0	2	4	16	XP_010918390.1; XP_019706236.1	XP_010918390.1 [334-347]; XP_019706236.1 [334-347]	0	1426.76	High	High	High	High	High	0	0.0001945	3.76
FALSE	High	[R].SSLRNDFAEGVR.[A]			FALSE	0.00149424	0	1	4	8	XP_008809029.1	XP_008809029.1 [383-394]	1	1350.68	High	High	High	High	High	0	1.651e-05	4.07
FALSE	High	[R].SSLVEVVDLIR.[D]			FALSE	0.00338284	0	1	2	2	XP_010915023.1	XP_010915023.1 [298-308]	0	1229.71	Not Found	Not Found	High	High	High	0	6.088e-05	2.19
FALSE	High	[R].SSAASQPQSPPSSGEVPNYR.[F]			FALSE	9.44516e-10	0	1	1	8	XP_010915650.1	XP_010915650.1 [37-56]	0	2045.95	High	High	High	High	High	0	3.949e-15	4.98
FALSE	High	[R].SSLYYVDMVGIR.[V]			FALSE	0.000144037	0	1	2	15	XP_010938557.1	XP_010938557.1 [289-300]	0	1402.7	High	High	High	High	High	0	2.039e-06	3.12
FALSE	High	[R].SSPFGVGLSSR.[Q]			FALSE	0.00393555	0	1	2	3	XP_010935831.1	XP_010935831.1 [250-260]	0	1093.56	High	High	High	Not Found	High	0	7.75e-05	2.36
FALSE	High	[R].SSSFGDDVVVVAAYR.[T]			FALSE	3.49313e-06	0	1	2	10	XP_010940650.1	XP_010940650.1 [44-58]	0	1571.77	High	High	High	High	High	0	1.696e-07	4.06
FALSE	High	[R].SSSIGNGVQFLNR.[H]			FALSE	3.35397e-05	0	2	4	9	XP_010921619.1; XP_010938368.1	XP_010921619.1 [151-163]; XP_010938368.1 [151-163]	0	1378.71	High	High	High	High	High	0	7.125e-07	3.39
FALSE	High	[R].SSSSSATENARPHSSGSGTTTSAPPGR.[N]			FALSE	0.000818542	0	1	1	4	XP_010924217.1	XP_010924217.1 [84-110]	0	2574.18	High	High	High	High	High	0	6.279e-06	4.64
FALSE	High	[K].SSSVFIPHGPGAVR.[D]			FALSE	0.0286804	0	1	2	4	XP_008808433.1	XP_008808433.1 [255-268]	0	1410.75	High	Not Found	High	Not Found	High	0	0.001902	3.18
FALSE	High	[K].SSTDIWNNIER.[T]			FALSE	0.000371304	0	1	3	5	XP_010940006.1	XP_010940006.1 [252-262]	0	1334.63	High	High	High	High	High	0	7.412e-06	3.1
FALSE	High	[R].SSTTAVEADSVVVATGAVAR.[R]			FALSE	7.28917e-06	0	1	1	1	XP_010932150.1	XP_010932150.1 [145-164]	0	1890.98	Not Found	Not Found	High	Not Found	High	0	3.323e-09	4.15
FALSE	High	[R].SSVGFFSWLTGER.[S]			FALSE	0.000100634	0	1	1	2	XP_010924455.1	XP_010924455.1 [37-49]	0	1472.72	High	Not Found	Not Found	Not Found	High	0	2.211e-07	3.65
FALSE	High	[K].SSVHDVVLVGGSTR.[I]			FALSE	0.0101479	0	1	1	3	XP_010937646.1	XP_010937646.1 [335-348]	0	1412.75	High	Not Found	High	High	High	0	0.0003545	2.63
FALSE	High	[K].SSMGGGSSASSSSPGFGR.[Q]			FALSE	2.79935e-07	0	1	1	3	XP_010906198.1	XP_010906198.1 [194-211]	0	1602.68	Not Found	High	High	High	High	0	1.814e-11	4.29
FALSE	High	[K].SNNIELMR.[L]			FALSE	0.151716	0.00325615	1	1	1	XP_010921895.1	XP_010921895.1 [52-59]	0	976.488	High	Not Found	Not Found	Not Found	High	0.0007218	0.03052	2.29
FALSE	High	[R].SRGFGFVTFSNEQSMRDAIEGMNGQTLDGR.[S]			FALSE	2.0354e-09	0	0	1	2			2	3307.52	High	Not Found	High	Not Found	High	0	9.778e-15	8.05
FALSE	High	[R].SRGFGFVTFSNEQAMR.[D]			FALSE	0.000930932	0	1	1	1	XP_010939297.1	XP_010939297.1 [48-63]	1	1833.87	Not Found	High	Not Found	Not Found	High	0	7.73e-06	3.86
FALSE	High	[K].SNYMSAGQISVPIVFR.[G]			FALSE	0.0207227	0	1	1	1	XP_010943741.1	XP_010943741.1 [141-156]	0	1768.91	Not Found	Not Found	High	Not Found	High	0	0.001124	2.91
FALSE	High	[K].SPAAIMYNILGEDEGDAGFYLAHQLIGR.[A]			FALSE	4.1922e-08	0	1	2	4	XP_010915413.1	XP_010915413.1 [392-419]	0	3021.48	Not Found	Not Found	High	High	High	0	8.735e-13	4.9
FALSE	High	[K].SPAQIPASTEFVGVAVNPVQFPGLHTLGMSFVR.[A]			FALSE	4.7945e-13	0	1	1	3	XP_010907117.1	XP_010907117.1 [68-100]	0	3453.8	High	Not Found	Not Found	High	High	0	4.947e-19	5.45
FALSE	High	[K].SPARPLLDQIIR.[L]			FALSE	0.00307216	0	1	1	2	XP_010913007.1	XP_010913007.1 [271-282]	0	1378.82	Not Found	High	Not Found	High	High	0	5.24e-05	2.86
FALSE	High	[R].SPATTLGALLAEVAR.[V]			FALSE	9.47298e-06	0	1	2	2	XP_010916455.1	XP_010916455.1 [144-158]	0	1469.83	High	High	Not Found	Not Found	High	0	5.066e-09	2.83
FALSE	High	[R].SPIAVSWR.[EQ]			FALSE	0.0503734	0.000267242	1	2	2	XP_008792869.1	XP_008792869.1 [767-774]	0	915.505	High	High	Not Found	Not Found	High	3.345e-05	0.004784	2.51
FALSE	High	[K].SPLEDPEAVEFASPR.[G]			FALSE	2.54544e-05	0	1	1	1	XP_010934574.1	XP_010934574.1 [111-125]	0	1643.79	High	Not Found	Not Found	Not Found	High	0	2.447e-08	3.55
FALSE	High	[K].SPLMFGGDLR.[H]			FALSE	0.000983703	0	1	2	2	XP_010929920.1	XP_010929920.1 [349-358]	0	1092.55	High	Not Found	Not Found	High	High	0	1.111e-05	3.05
FALSE	High	[R].SPSIINHLLR.[H]			FALSE	0.000130182	0	1	1	9	XP_010913007.1	XP_010913007.1 [121-130]	0	1149.67	High	High	High	High	High	0	1.517e-06	3.73
FALSE	High	[R].SRGFGFVTFSNEQAMRDAIEGMNGQTLDGR.[N]			FALSE	4.67436e-10	0	1	1	6	XP_010939297.1	XP_010939297.1 [48-77]	2	3291.53	High	High	High	High	High	0	1.776e-14	8.55
FALSE	High	[K].SPSPEIFSLFR.[I]			FALSE	0.000438119	0	1	1	5	XP_010911317.1	XP_010911317.1 [384-394]	0	1279.67	High	High	High	High	High	0	2.373e-06	3.15
FALSE	High	[K].SPVQSQPSMQSMR.[L]			FALSE	2.00419e-05	0	1	6	11	XP_008796120.1	XP_008796120.1 [23-35]	0	1462.68	High	High	High	High	High	0	1.536e-07	3.34
FALSE	High	[R].SPYFWERPNEFEPER.[F]			FALSE	0.0172082	0	1	1	1	XP_010914244.1	XP_010914244.1 [456-470]	0	1982.9	Not Found	Not Found	Not Found	High	High	0	0.0008305	2.78
FALSE	High	[R].SQGELTGLLR.[E]			FALSE	0.00537444	0	1	1	11	XP_010914901.1	XP_010914901.1 [307-316]	0	1073.59	High	High	High	High	High	0	0.0001279	2.59
FALSE	High	[R].SQLDFTPGGISSMVQVTDLR.[N]			FALSE	9.3656e-09	0	1	3	7	XP_010910878.1	XP_010910878.1 [351-370]	0	2151.08	High	Not Found	High	High	High	0	2.099e-10	5.41
FALSE	High	[R].SQIQAYVFDVIR.[A]			FALSE	0.000231264	0	1	1	4	XP_010932564.1	XP_010932564.1 [95-106]	0	1438.77	High	High	High	Not Found	High	0	1.36e-06	3.76
FALSE	High	[K].SQVFSTAADNQTQVGIR.[V]			FALSE	1.07092e-07	0	1	2	11	XP_019709302.1	XP_019709302.1 [464-480]	0	1821.91	High	High	High	High	High	0	1.222e-09	4.88
FALSE	High	[R].SRDHTVSATHGDMDQNAR.[D]			FALSE	3.73978e-07	0	1	2	2	XP_008782542.1	XP_008782542.1 [301-318]	1	1997.88	Not Found	Not Found	High	High	High	0	2.885e-11	5.51
FALSE	High	[R].SRDHTVSATHGDMDQNTR.[D]			FALSE	4.00678e-07	0	1	9	4	XP_008793233.1	XP_008793233.1 [301-318]	1	2027.89	High	High	High	High	High	0	1.547e-09	5.94
FALSE	High	[R].SRDHTVSATHGDMDQNTRDIIMR.[E]			FALSE	2.47438e-06	0	1	9	2	XP_008793233.1	XP_008793233.1 [301-323]	2	2656.23	Not Found	Not Found	Not Found	High	High	0	4.206e-09	6.51
FALSE	High	[K].SPSPLLLPAR.[D]			FALSE	0.00057724	0	1	3	19	XP_008803997.1	XP_008803997.1 [159-168]	0	1050.63	High	High	High	High	High	0	1.498e-05	3.03
FALSE	High	[K].TFQGPPHGIQSER.[D]			FALSE	6.96657e-05	0	1	9	18	YP_006073112.1	YP_006073112.1 [154-166]	0	1453.72	High	High	High	High	High	0	1.319e-06	3.74
FALSE	High	[R].TFQLDAIPLVVGAFLSATSQSVR.[T]			FALSE	2.22978e-10	0	1	3	2	XP_010926012.1	XP_010926012.1 [183-205]	0	2420.32	Not Found	High	Not Found	Not Found	High	0	7.124e-16	6.24
FALSE	High	[K].TFTTAETMLNAR.[T]			FALSE	0.000335592	0	1	3	11	XP_010942803.1	XP_010942803.1 [214-225]	0	1355.66	High	High	High	High	High	0	4.036e-06	3.01
FALSE	High	[K].TVPHLADAIHAAVTR.[MT]			FALSE	4.11884e-07	0	1	2	56	XP_010920378.1	XP_010920378.1 [448-462]	0	1571.87	High	High	High	High	High	0	1.246e-09	3.9
FALSE	High	[K].TVPVEDASAGSASGTTER.[A]			FALSE	1.23587e-06	0	1	1	10	XP_010918518.1	XP_010918518.1 [169-186]	0	1734.81	High	High	High	High	High	0	4.335e-10	3.56
FALSE	High	[K].TVQEAAYLAEAVAAGMGNSVQGVMR.[R]			FALSE	1.67399e-06	0	1	1	1	XP_019710620.1	XP_019710620.1 [270-294]	0	2523.23	Not Found	Not Found	Not Found	High	High	0	3.174e-10	3.04
FALSE	High	[R].TVTINADGVTR.[N]			FALSE	0.00166836	0	1	2	5	XP_008798167.1	XP_008798167.1 [188-198]	0	1146.61	High	High	High	High	High	0	1.967e-05	2.99
FALSE	High	[R].TVTNVGDANSVYDAR.[I]			FALSE	9.47298e-06	0	1	2	1	XP_010937154.1	XP_010937154.1 [685-699]	0	1581.75	High	Not Found	Not Found	Not Found	High	0	5.039e-09	4.17
FALSE	High	[R].TVTQRPDSFGR.[F]			FALSE	0.0448794	0.000267242	1	1	2	XP_010931811.1	XP_010931811.1 [72-82]	0	1263.64	Not Found	High	High	Not Found	High	3.345e-05	0.003958	2.35
FALSE	High	[K].TVVHNWLGVGVAPR.[V]			FALSE	6.28734e-07	0	1	1	11	XP_019704170.1	XP_019704170.1 [388-401]	0	1504.84	High	High	High	High	High	0	6.598e-11	4.53
FALSE	High	[R].TVVSIPNGPSALAVNEAAWGLAR.[Y]			FALSE	3.91284e-08	0	1	1	10	XP_010919394.1	XP_010919394.1 [186-208]	0	2293.23	High	High	High	High	High	0	1.103e-11	4.69
FALSE	High	[R].TVYILFSR.[S]			FALSE	0.0433086	0.000267242	1	1	6	AEQ94122.1	AEQ94122.1 [149-156]	0	998.567	High	High	High	Not Found	High	3.345e-05	0.00454	2.24
FALSE	High	[R].TVPDRLTFGEMWR.[M]			FALSE	0.0122904	0	1	1	9	XP_010920301.1	XP_010920301.1 [161-173]	1	1607.8	High	High	High	High	High	0	0.001136	2.96
FALSE	High	[K].TWPEDLLPLQPVGR.[LM]			FALSE	0.000152206	0	1	6	30	NP_001306842.1	NP_001306842.1 [292-305]	0	1620.87	High	High	High	High	High	0	8.771e-05	2.83
FALSE	High	[R].TYGHLVPHSWR.[F]			FALSE	0.0106217	0	1	1	1	XP_010917618.1	XP_010917618.1 [326-336]	0	1352.69	Not Found	High	Not Found	Not Found	High	0	0.0003835	3.28
FALSE	High	[R].TYLLMLQEIR.[I]			FALSE	0.00344548	0	1	1	1	XP_010927351.1	XP_010927351.1 [122-131]	0	1279.71	High	Not Found	Not Found	Not Found	High	0	6.263e-05	2.72
FALSE	High	[RK].TYNQNLINHVGQGTPR.[R]			FALSE	5.72657e-09	0	3	5	265	XP_010907249.1; XP_010921894.1; XP_010921891.1	XP_010907249.1 [281-296]; XP_010921894.1 [283-298]; XP_010921891.1 [281-296]	0	1811.91	High	High	High	High	High	0	6.535e-11	5.46
FALSE	High	[K].TYNQNLINHVGQGTPRR.[S]			FALSE	3.38495e-05	0	1	2	143	XP_010921891.1	XP_010921891.1 [281-297]	1	1968.02	High	High	High	High	High	0	0.0002029	4.84
FALSE	High	[R].TYPEEMIQTGISTIDVMNSIAR.[G]			FALSE	2.04327e-10	0	1	10	57	XP_010915243.1	XP_010915243.1 [138-159]	0	2469.2	High	High	High	High	High	0	1.12e-11	5.18
FALSE	High	[KR].TYPGGPIPQESIVR.[G]			FALSE	0.000188914	0	1	3	21	XP_019704574.1	XP_019704574.1 [289-302]	0	1513.8	High	High	High	High	High	0	2.281e-06	2.51
FALSE	High	[R].VAALVNDTVGTLAGGR.[Y]			FALSE	2.72319e-07	0	1	1	7	XP_010915379.1	XP_010915379.1 [224-239]	0	1513.83	High	High	High	High	High	0	4.311e-09	4.11
FALSE	High	[K].VADGVNPTTGNATR.[DE]			FALSE	6.46793e-06	0	1	3	3	XP_008803115.1	XP_008803115.1 [216-229]	0	1372.68	Not Found	High	High	High	High	0	2.954e-09	3.51
FALSE	High	[K].VAEAMEVLR.[N]			FALSE	0.00537444	0	2	6	1	XP_010906556.1; XP_010928349.1	XP_010906556.1 [620-628]; XP_010928349.1 [623-631]	0	1017.54	Not Found	High	Not Found	Not Found	High	0	0.0001282	2.72
FALSE	High	[K].TYGFLTPDFWR.[E]			FALSE	0.000596112	0	2	4	4	XP_010937193.1; XP_010906118.1	XP_010937193.1 [230-240]; XP_010906118.1 [231-241]	0	1402.68	Not Found	Not Found	Not Found	High	High	0	3.785e-06	2.77
FALSE	High	[K].VAETPQESAEEIQTYQR.[Y]			FALSE	4.66999e-05	0	1	4	1	XP_008801482.1	XP_008801482.1 [333-349]	0	1978.94	Not Found	Not Found	Not Found	High	High	0	6.452e-08	3.68
FALSE	High	[R].TVNMMMFR.[A]			FALSE	0.0271719	0	1	1	12	XP_010915489.1	XP_010915489.1 [39-46]	0	1029.47	High	High	High	High	High	0	0.001974	2.49
FALSE	High	[K].TVGAGVIQSIIE.[-]			FALSE	0.212348	0.00466381	1	4	4	XP_010906951.1	XP_010906951.1 [470-481]	0	1186.67	High	High	High	Not Found	High	0.003126	0.1421	2.37
FALSE	High	[R].TSVEVPTVGFHFPQGR.[E]			FALSE	8.09622e-07	0	1	1	11	XP_010916474.1	XP_010916474.1 [438-453]	0	1757.9	High	High	High	High	High	0	1.155e-09	5.09
FALSE	High	[R].TSVPTHSVPSSSR.[E]			FALSE	0.000373015	0	1	1	4	XP_010940102.1	XP_010940102.1 [61-73]	0	1341.68	High	High	High	High	High	0	2.128e-06	3.57
FALSE	High	[R].TTGIVLDSGDGVSHTVPIYEGYALPHAILR.[L]			FALSE	7.46553e-11	0	2	16	29	XP_010941107.1; XP_008794560.1	XP_010941107.1 [150-179]; XP_008794560.1 [150-179]	0	3151.64	High	High	High	High	High	0	9.122e-16	7.03
FALSE	High	[R].TTGIVLDSGDGVTHTVPIYEGFALPHAILR.[L]			FALSE	1.2784e-10	0	1	3	20	XP_008793942.1	XP_008793942.1 [150-179]	0	3149.66	High	High	High	High	High	0	6.038e-16	6.42
FALSE	High	[R].TTGIVLDSGDGVTHTVPIYEGYALPHAILR.[L]			FALSE	4.37888e-05	0	1	5	1	XP_019706201.1	XP_019706201.1 [209-238]	0	3165.66	Not Found	Not Found	Not Found	High	High	0	5.833e-08	4.43
FALSE	High	[K].TTGPSVPPQGLLGLGR.[G]			FALSE	1.73797e-05	0	1	2	17	XP_010938557.1	XP_010938557.1 [218-233]	0	1549.87	High	High	High	High	High	0	3.602e-07	3.16
FALSE	High	[R].TTLHDLYELQR.[Q]			FALSE	0.000130182	0	1	2	20	XP_010911579.1	XP_010911579.1 [45-55]	0	1388.72	High	High	High	High	High	0	5.613e-06	3.96
FALSE	High	[R].TTISSMER.[V]			FALSE	0.0747982	0.000517009	1	2	1	XP_010915108.1	XP_010915108.1 [76-83]	0	924.446	Not Found	Not Found	High	Not Found	High	0.0001639	0.009203	1.98
FALSE	High	[R].TTNDINDSWESMVSR.[A]			FALSE	1.55527e-06	0	1	1	8	XP_010910002.1	XP_010910002.1 [221-235]	0	1754.77	High	High	High	High	High	0	7.573e-09	4.23
FALSE	High	[R].TVMRPPQVLR.[E]			FALSE	0.0320915	0	1	5	3	XP_008788510.1	XP_008788510.1 [143-152]	0	1196.69	High	High	Not Found	High	High	0	0.002285	2.38
FALSE	High	[R].TTPSYVAFTDTER.[L]			FALSE	0.000195092	0	6	15	23	XP_008802761.1; XP_010918390.1; XP_019706236.1; XP_019706271.1; XP_010937646.1; XP_010905019.1	XP_008802761.1 [40-52]; XP_010918390.1 [39-51]; XP_019706236.1 [39-51]; XP_019706271.1 [40-52]; XP_010937646.1 [40-52]; XP_010905019.1 [40-52]	0	1487.7	High	High	High	High	High	0	6.363e-07	3.16
FALSE	High	[R].TTSETDFMTEYVVTR.[W]			FALSE	8.03365e-05	0	2	14	1	XP_008812083.1; XP_010941156.1	XP_008812083.1 [215-229]; XP_010941156.1 [229-243]	0	1779.81	Not Found	Not Found	High	Not Found	High	0	1.541e-07	3.57
FALSE	High	[K].TTVFNTAR.[V]			FALSE	0.269831	0.00696867	1	2	1	XP_008793242.1	XP_008793242.1 [421-428]	0	909.479	High	Not Found	Not Found	Not Found	High	0.00182	0.08448	1.9
FALSE	High	[K].TVAEAGLYVHLR.[I]			FALSE	0.000491468	0	1	3	2	XP_008791517.1	XP_008791517.1 [102-113]	0	1328.73	Not Found	Not Found	High	High	High	0	2.793e-06	3.15
FALSE	High	[R].TVAGGMTGHPVDDRR.[M]			FALSE	0.00288102	0	1	2	7	AEZ00900.1	AEZ00900.1 [119-133]	1	1568.76	High	High	High	High	High	0	0.0003447	3.19
FALSE	High	[K].TVDNDIGIIDR.[S]			FALSE	0.000308943	0	1	4	6	XP_010942916.1	XP_010942916.1 [247-257]	0	1230.63	High	High	High	High	High	0	1.322e-06	3.03
FALSE	High	[K].TVDTEELTVEER.[N]			FALSE	0.000632813	0	1	1	1	XP_010908756.1	XP_010908756.1 [37-48]	0	1420.68	Not Found	Not Found	Not Found	High	High	0	4.169e-06	2.58
FALSE	High	[K].TVDVEELSVEER.[N]			FALSE	6.68421e-05	0	1	2	4	XP_010932600.1	XP_010932600.1 [37-48]	0	1404.69	High	Not Found	Not Found	High	High	0	2.575e-07	3.02
FALSE	High	[R].TVDVGAPQLSMHSIR.[E]			FALSE	7.32793e-05	0	1	3	1	XP_008807556.1	XP_008807556.1 [440-454]	0	1610.83	High	Not Found	Not Found	Not Found	High	0	1.33e-07	3.37
FALSE	High	[K].TVEVYNAPWYIQDEPR.[F]			FALSE	2.67356e-07	0	1	1	6	XP_010937791.2	XP_010937791.2 [166-181]	0	1979.95	High	High	High	High	High	0	2.888e-10	4.86
FALSE	High	[R].TTPVAGDAVVSAVR.[S]			FALSE	1.97673e-05	0	1	1	5	XP_010916004.1	XP_010916004.1 [65-78]	0	1342.73	High	High	High	High	High	0	1.638e-08	3.11
FALSE	High	[K].TSPGFEGLFLSR.[D]			FALSE	0.00616573	0	1	3	2	XP_010936601.1	XP_010936601.1 [658-669]	0	1310.67	Not Found	High	High	Not Found	High	0	0.0001592	2.05
FALSE	High	[R].VALDSDALQFGGHGR.[V]			FALSE	0.000351378	0	1	1	2	XP_010935254.1	XP_010935254.1 [713-727]	0	1542.77	Not Found	High	Not Found	High	High	0	2.693e-05	3.23
FALSE	High	[K].VALSLGGATVGNQPVYFQPSSIDSWVNNAVDSLTR.[I]			FALSE	4.25042e-08	0	1	1	3	XP_010923493.1	XP_010923493.1 [106-140]	0	3662.84	High	Not Found	Not Found	High	High	0	8.941e-13	4.32
FALSE	High	[K].VDFSPIDFLTDTLEGAR.[K]			FALSE	7.95453e-06	0	1	1	2	XP_010921650.1	XP_010921650.1 [80-96]	0	1895.94	High	Not Found	Not Found	Not Found	High	0	3.82e-09	2.88
FALSE	High	[K].VDGFEIPLDVIGEPLER.[L]			FALSE	1.01886e-06	0	1	2	9	XP_008802556.1	XP_008802556.1 [232-248]	0	1897.99	High	High	High	High	High	0	2.493e-07	4.38
FALSE	High	[K].VEAILRPWR.[V]			FALSE	0.0365474	0.000267242	1	3	5	XP_010921387.1	XP_010921387.1 [75-83]	0	1139.67	High	High	High	Not Found	High	3.345e-05	0.003507	3.17
FALSE	High	[R].VEDTLSAHRNDLVFLLSR.[Y]			FALSE	1.85216e-06	0	2	4	11	XP_010921619.1; XP_010938368.1	XP_010921619.1 [16-33]; XP_010938368.1 [16-33]	1	2085.11	High	High	High	High	High	0	1.746e-08	5.29
FALSE	High	[R].VEFGDSTTTADPSSAHVISR.[A]			FALSE	3.488e-08	0	1	2	2	XP_010913868.1	XP_010913868.1 [36-55]	0	2076.98	High	Not Found	Not Found	Not Found	High	0	6.503e-13	5.33
FALSE	High	[R].VEIESLYEGLDFSEPLTR.[A]			FALSE	9.94974e-08	0	1	4	4	XP_019705677.1	XP_019705677.1 [318-335]	0	2097.04	High	Not Found	High	High	High	0	4.266e-09	4.44
FALSE	High	[K].VELGSVAGSGPMGR.[I]			FALSE	4.04968e-05	0	1	3	12	XP_010912576.1	XP_010912576.1 [197-210]	0	1316.66	High	High	High	High	High	0	8.857e-08	3.79
FALSE	High	[K].VENQEGVVNFDDILRETDFFMVAR.[G]			FALSE	3.77155e-08	0	2	4	11	XP_008802624.1; XP_010940385.1	XP_008802624.1 [241-264]; XP_010940385.1 [241-264]	1	2843.37	High	High	High	Not Found	High	0	5.475e-12	4.57
FALSE	High	[K].VEPLVNMGQITR.[A]			FALSE	0.000837566	0	1	4	3	XP_008779051.1	XP_008779051.1 [129-140]	0	1356.73	Not Found	High	High	High	High	0	8.361e-06	2.87
FALSE	High	[K].VDDSIQELEQHVPTR.[V]			FALSE	6.61833e-06	0	1	1	2	XP_010921816.1	XP_010921816.1 [88-102]	0	1765.87	High	Not Found	Not Found	High	High	0	2.844e-09	4.26
FALSE	High	[K].VETFYVSDLDVPSGVTSLR.[F]			FALSE	1.55527e-06	0	1	1	3	XP_010921546.1	XP_010921546.1 [698-716]	0	2084.05	High	Not Found	High	High	High	0	2.821e-10	5.42
FALSE	High	[R].VETVGNLVHDSVPISNDEANNAVIR.[T]			FALSE	1.91731e-09	0	1	1	8	XP_010938930.1	XP_010938930.1 [105-129]	0	2662.34	High	High	High	High	High	0	9.131e-15	7.6
FALSE	High	[K].VFAASATEGETAAATPPER.[E]			FALSE	3.31355e-09	0	1	1	13	XP_010931643.1	XP_010931643.1 [198-216]	0	1875.91	High	High	High	High	High	0	3.017e-13	5.86
FALSE	High	[K].VFAASATEGETAAATPPEREITVQ.[-]			FALSE	8.04131e-10	0	1	1	10	XP_010931643.1	XP_010931643.1 [198-221]	1	2446.21	High	High	High	High	High	0	3.318e-14	6.28
FALSE	High	[R].VFAESILR.[Y]			FALSE	0.158693	0.00325615	1	4	1	XP_010939209.1	XP_010939209.1 [301-308]	0	934.536	Not Found	Not Found	High	Not Found	High	0.0007529	0.03305	2.1
FALSE	High	[R].VFAYADTQR.[HY]			FALSE	0.0150158	0	1	4	18	NP_001306842.1	NP_001306842.1 [345-353]	0	1070.53	High	High	High	High	High	0	0.0008127	2.51
FALSE	High	[R].VFAYADTQRYR.[L]			FALSE	0.0567606	0.000267242	1	3	1	NP_001306842.1	NP_001306842.1 [345-355]	1	1389.69	Not Found	High	Not Found	Not Found	High	3.345e-05	0.005843	2.17
FALSE	High	[R].VFDMLRR.[Q]			FALSE	0.221608	0.00510898	2	10	2	XP_008793233.1; XP_008782542.1	XP_008793233.1 [169-175]; XP_008782542.1 [169-175]	1	936.508	High	High	Not Found	Not Found	High	0.001199	0.05916	1.76
FALSE	High	[K].VFEDNVLVR.[E]			FALSE	0.0375421	0.000267242	1	8	1	XP_008813125.1	XP_008813125.1 [49-57]	0	1090.59	Not Found	Not Found	High	Not Found	High	3.345e-05	0.002966	1.7
FALSE	High	[R].VFEYEGSAR.[K]			FALSE	0.0180888	0	1	4	9	XP_010941081.1	XP_010941081.1 [406-414]	0	1057.49	High	High	High	High	High	0	0.001647	2.29
FALSE	High	[R].VETIMSVSAAR.[S]			FALSE	0.00115002	0	1	2	5	XP_010925766.1	XP_010925766.1 [86-96]	0	1163.61	High	High	High	High	High	0	1.085e-05	2.92
FALSE	High	[K].VALIVDVPIFGR.[L]			FALSE	0.000383445	0	1	1	1	XP_010927880.1	XP_010927880.1 [153-164]	0	1298.78	Not Found	Not Found	Not Found	High	High	0	1.876e-06	2.77
FALSE	High	[K].VDDLMNWAR.[R]			FALSE	0.0160023	0	1	2	1	XP_008795466.1	XP_008795466.1 [66-74]	0	1119.53	High	Not Found	Not Found	Not Found	High	0	0.0007407	2.23
FALSE	High	[K].VAVGTLSWLR.[R]			FALSE	0.219051	0.00510898	1	1	13	XP_010937450.1	XP_010937450.1 [690-699]	0	1101.64	High	High	High	Not Found	High	0.002345	0.1059	2.03
FALSE	High	[K].VALSLGGATVGSQPVYFQPSSIDSWVDNAVSSLTR.[I]			FALSE	2.61089e-08	0	1	1	2	XP_019706699.1	XP_019706699.1 [105-139]	0	3608.82	Not Found	Not Found	High	High	High	0	2.394e-12	4.85
FALSE	High	[K].VALVYGQMNEPPGAR.[M]			FALSE	9.73079e-07	0	1	10	10	Q9BA86.1	Q9BA86.1 [232-246]	0	1601.81	High	High	High	High	High	0	3.198e-06	3.59
FALSE	High	[K].VANPIVEMDGDEMTR.[V]			FALSE	8.59486e-07	0	1	4	7	XP_008783873.1	XP_008783873.1 [8-22]	0	1676.76	High	High	High	High	High	0	4.093e-09	4.08
FALSE	High	[K].VANPVVEMDGDEMTR.[V]			FALSE	3.7945e-06	0	1	2	11	XP_010913457.1	XP_010913457.1 [8-22]	0	1662.75	High	High	High	High	High	0	1.173e-09	3.81
FALSE	High	[R].VANRFIFDQDVAIAAMGPIQR.[L]			FALSE	4.9051e-07	0	1	1	7	XP_010936330.1	XP_010936330.1 [489-509]	1	2332.22	High	High	High	High	High	0	1.298e-10	6.67
FALSE	High	[KR].VANVIFLDSPVGTGFSFSR.[K]			FALSE	1.49223e-06	0	1	5	5	XP_010939016.1	XP_010939016.1 [156-174]	0	2013.04	High	High	High	Not Found	High	0	3.859e-10	5.27
FALSE	High	[K].VAPEVVAEYAVR.[A]			FALSE	8.4116e-05	0	1	1	28	XP_010927580.1	XP_010927580.1 [238-249]	0	1302.71	High	High	High	High	High	0	1.661e-07	3.8
FALSE	High	[K].VAPEVVAEYTVR.[A]			FALSE	0.000238826	0	1	1	20	XP_010932289.1	XP_010932289.1 [305-316]	0	1332.72	High	High	High	High	High	0	9.096e-06	3.53
FALSE	High	[R].VAPTVGISETFSR.[L]			FALSE	0.000739834	0	1	1	2	XP_010923488.1	XP_010923488.1 [44-56]	0	1363.72	High	Not Found	High	Not Found	High	0	9.689e-06	2.84
FALSE	High	[K].VAVPAGQVLPLPPGVSLR.[D]			FALSE	5.6606e-06	0	1	1	15	XP_010921987.1	XP_010921987.1 [98-115]	0	1770.06	High	High	High	High	High	0	1.525e-08	4.41
FALSE	High	[K].VAPTYHLYSPSEVEAVIARL.[-]			FALSE	5.11232e-07	0	1	3	13	XP_010939851.1	XP_010939851.1 [218-237]	1	2215.18	High	High	High	Not Found	High	0	4.741e-11	6.36
FALSE	High	[R].VASPSHQDEAAVTR.[E]			FALSE	9.38628e-06	0	1	1	4	XP_010940832.1	XP_010940832.1 [72-85]	0	1467.72	High	High	High	High	High	0	4.969e-09	4.35
FALSE	High	[R].VASPSHQDEAAVTREEALDLYEDMVLGR.[S]			FALSE	9.79902e-10	0	1	1	9	XP_010940832.1	XP_010940832.1 [72-99]	1	3101.48	High	High	High	High	High	0	5.137e-14	6.29
FALSE	High	[R].VATESTLASR.[T]			FALSE	0.00261633	0	2	3	3	XP_010939148.1; XP_010936330.1	XP_010939148.1 [100-109]; XP_010936330.1 [102-111]	0	1034.55	High	High	Not Found	High	High	0	0.0001102	2.81
FALSE	High	[K].VATPAQAQEVHFALR.[K]			FALSE	1.18034e-06	0	1	1	6	XP_010920579.1	XP_010920579.1 [176-190]	0	1637.88	High	High	High	High	High	0	1.809e-10	4.79
FALSE	High	[K].VATPAQAQEVHSALR.[KM]			FALSE	6.11627e-07	0	1	3	22	XP_008784587.1	XP_008784587.1 [176-190]	0	1577.84	High	High	High	High	High	0	7.077e-10	4.91
FALSE	High	[K].VATPAQAQEVHSVLR.[K]			FALSE	1.37371e-06	0	1	2	16	XP_010922320.1	XP_010922320.1 [176-190]	0	1605.87	High	High	High	High	High	0	2.303e-10	5.21
FALSE	High	[RK].VATVQSLSGTGSLR.[L]			FALSE	9.17297e-06	0	1	2	4	XP_008784801.1	XP_008784801.1 [147-160]	0	1375.75	Not Found	High	High	High	High	0	4.811e-09	3.38
FALSE	High	[K].VAVEGQPDTIVEDIENMVR.[S]			FALSE	0.03	0	0	4	1			0	2114.04	Not Found	High	Not Found	Not Found	High	0	0.002044	3.58
FALSE	High	[K].VAVEGQPESIVQDIENMVR.[S]			FALSE	6.90281e-05	0	1	2	4	XP_008812821.1	XP_008812821.1 [153-171]	0	2113.06	Not Found	Not Found	High	High	High	0	2.619e-07	3.77
FALSE	High	[R].VAPTYHLYSPSEVESVITRL.[-]			FALSE	5.01916e-07	0	1	1	4	XP_010937251.1	XP_010937251.1 [218-237]	1	2261.18	High	High	High	High	High	0	4.617e-11	6.06
FALSE	High	[K].VFFDISIGNPVGNLVGR.[I]			FALSE	8.59486e-07	0	1	1	2	XP_010912997.1	XP_010912997.1 [93-109]	0	1803.98	High	Not Found	High	Not Found	High	0	1.091e-10	4.22
FALSE	High	[K].TSLAPGSGVVTR.[Y]			FALSE	0.000143376	0	1	2	21	XP_010918136.1	XP_010918136.1 [565-576]	0	1144.63	High	High	High	High	High	0	5.464e-06	2.89
FALSE	High	[R].TSGGPFITTSYDYDAPIDEYGLVR.[L]			FALSE	0.124872	0.00152702	1	4	3	XP_010907797.1	XP_010907797.1 [304-327]	0	2637.24	Not Found	High	High	High	High	0.003507	0.1513	2.05
FALSE	High	[R].TLGGSRPGPPTGR.[L]			FALSE	0.0156428	0	1	2	3	XP_008789427.1	XP_008789427.1 [143-155]	0	1252.68	High	High	High	Not Found	High	3.345e-05	0.005535	2.31
FALSE	High	[K].TLGTLFSSMMFPDRAPNDQYLYTTFVGGSR.[N]			FALSE	0.00249896	0	1	4	1	XP_010930131.1	XP_010930131.1 [378-407]	1	3372.6	Not Found	Not Found	Not Found	High	High	0	3.747e-05	2.83
FALSE	High	[K].TLHPNVHGGILAR.[R]			FALSE	0.00188859	0	1	2	5	XP_010914230.1	XP_010914230.1 [136-148]	0	1384.78	High	High	High	Not Found	High	0	2.392e-05	3.82
FALSE	High	[R].TILDHSVR.[G]			FALSE	0.0972961	0.000517009	1	2	1	XP_010934765.1	XP_010934765.1 [104-111]	0	940.521	Not Found	High	Not Found	Not Found	High	0.0002573	0.01427	2.14
FALSE	High	[R].TLIDHSVVESFAGGGR.[T]			FALSE	1.24065e-07	0	1	4	7	XP_010912307.1	XP_010912307.1 [513-528]	0	1644.83	High	High	High	High	High	0	5.634e-12	4.39
FALSE	High	[K].TIIHPGEVNR.[I]			FALSE	0.182773	0.00396529	1	6	1	XP_008795452.1	XP_008795452.1 [108-117]	0	1135.62	Not Found	Not Found	High	Not Found	High	0.0009333	0.0421	2.21
FALSE	High	[K].TILSTDTMEIPEGVTVR.[V]			FALSE	5.60055e-08	0	1	3	11	XP_010934051.1	XP_010934051.1 [3-19]	0	1861.96	High	High	High	High	High	0	5.292e-11	4.25
FALSE	High	[R].TLLVADPR.[R]			FALSE	0.0617118	0.000267242	2	6	3	XP_010916936.1; XP_010926242.1	XP_010916936.1 [117-124]; XP_010926242.1 [116-123]	0	884.52	High	High	High	Not Found	High	0.0002573	0.01116	1.86
FALSE	High	[R].TLLVADPRR.[C]			FALSE	0.196322	0.00466381	2	6	4	XP_010916936.1; XP_010926242.1	XP_010916936.1 [117-125]; XP_010926242.1 [116-124]	1	1040.62	High	High	Not Found	High	High	0.002432	0.1114	2.36
FALSE	High	[R].TIGENYNER.[V]			FALSE	0.00841495	0	3	8	4	XP_008795254.1; XP_008786481.1; XP_010911837.1	XP_008795254.1 [120-128]; XP_008786481.1 [120-128]; XP_010911837.1 [118-126]	0	1095.51	Not Found	High	Not Found	High	High	0	0.0002627	2.48
FALSE	High	[K].TIMFVGDSISLNQR.[D]			FALSE	2.46482e-05	0	2	5	5	XP_010915619.1; XP_019704574.1	XP_010915619.1 [105-118]; XP_019704574.1 [112-125]	0	1580.81	High	High	Not Found	High	High	0	2.329e-08	3.66
FALSE	High	[K].TLPHIVDR.[I]			FALSE	0.259978	0.00696867	1	4	1	XP_008779733.1	XP_008779733.1 [42-49]	0	950.542	Not Found	High	Not Found	Not Found	High	0.001792	0.07918	2.09
FALSE	High	[K].TIQYLIGSGMDPR.[T]			FALSE	0.000739834	0	1	13	4	XP_010926734.1	XP_010926734.1 [198-210]	0	1450.74	High	High	High	High	High	0	2.767e-05	3.6
FALSE	High	[R].TIRDTESIAASYDRYLR.[N]			FALSE	0.0948317	0.000517009	1	2	1	AEZ00900.1	AEZ00900.1 [90-106]	2	2030.03	Not Found	High	Not Found	Not Found	High	0.0002573	0.01369	3.33
FALSE	High	[K].TISSAITDSFQR.[G]			FALSE	0.00381124	0	1	4	1	XP_010928034.1	XP_010928034.1 [1097-1108]	0	1325.67	High	Not Found	Not Found	Not Found	High	0	7.386e-05	3.02
FALSE	High	[R].TLSSTAQTTIEIDSLYEGIDFYSPITR.[A]			FALSE	1.29807e-08	0	1	1	24	XP_019706236.1	XP_019706236.1 [278-304]	0	3021.49	High	High	High	High	High	0	1.75e-09	4.93
FALSE	High	[R].TLSSTAQTTIEIDSLYEGIDFYSTITR.[A]			FALSE	9.6488e-06	0	1	6	13	XP_008802761.1	XP_008802761.1 [279-305]	0	3025.49	Not Found	High	High	High	High	0	5.19e-09	4.32
FALSE	High	[R].TLTEGEPVEFTIAEGEGGR.[T]			FALSE	1.40462e-07	0	1	2	5	XP_008788618.1	XP_008788618.1 [47-65]	0	1991.96	High	High	High	High	High	0	6.276e-12	4.73
FALSE	High	[R].TITGATLLPR.[Q]			FALSE	0.00764474	0	1	7	3	XP_019707552.1	XP_019707552.1 [139-148]	0	1042.63	High	High	Not Found	High	High	0	0.0004665	2.63
FALSE	High	[K].TITLSSLVAPR.[L]			FALSE	0.000653502	0	2	4	6	XP_010942326.1; XP_019703074.1	XP_010942326.1 [39-49]; XP_019703074.1 [39-49]	0	1157.69	High	High	High	High	High	0	1.677e-05	2.81
FALSE	High	[R].TLNGLNVR.[G]			FALSE	0.0735081	0.000517009	1	1	5	XP_010943371.1	XP_010943371.1 [389-396]	0	886.51	High	High	High	High	High	0.0002573	0.01106	1.97
FALSE	High	[K].TITSLNGISGFGFDLVR.[G]			FALSE	1.89384e-07	0	1	3	53	XP_010917850.1	XP_010917850.1 [291-307]	0	1796.95	High	High	High	High	High	0	8.167e-08	4.63
FALSE	High	[K].TIFSFVVPDQR.[S]			FALSE	0.000351378	0	1	4	41	XP_008786741.1	XP_008786741.1 [91-101]	0	1308.69	High	High	High	High	High	0	2.516e-05	3.21
FALSE	High	[R].TIFIAHGPR.[F]			FALSE	0.0277908	0	1	1	1	XP_010942875.1	XP_010942875.1 [407-415]	0	1011.57	High	Not Found	Not Found	Not Found	High	0	0.001806	2.32
FALSE	High	[K].TFVAVPVTAR.[N]			FALSE	0.00350928	0	1	1	3	XP_010908321.1	XP_010908321.1 [124-133]	0	1060.61	High	High	Not Found	Not Found	High	0	6.484e-05	2.61
FALSE	High	[R].TGEMIAHVAEGDVEDVNR.[A]			FALSE	2.81898e-10	0	1	1	13	XP_010914166.1	XP_010914166.1 [115-132]	0	1941.9	High	High	High	High	High	0	1.451e-12	5.91
FALSE	High	[R].TGEMIAHVAEGDVEDVNRAVAAAR.[K]			FALSE	9.42262e-07	0	1	1	1	XP_010914166.1	XP_010914166.1 [115-138]	1	2481.22	High	Not Found	Not Found	Not Found	High	0	1.266e-10	4.77
FALSE	High	[R].TGEVIAHVAEADLEDVNRAVSAAR.[K]			FALSE	2.38503e-06	0	1	1	4	XP_010928603.1	XP_010928603.1 [82-105]	1	2493.27	High	High	High	Not Found	High	0	5.582e-10	5.52
FALSE	High	[R].TGEVIAHVAEGDVEDVNHAVAAAR.[K]			FALSE	1.47423e-10	0	1	1	6	XP_010913576.1	XP_010913576.1 [87-110]	0	2430.2	High	High	High	Not Found	High	0	2.484e-15	8.27
FALSE	High	[K].TGGLGDVVGGLPPALAANGHR.[V]			FALSE	1.02356e-06	0	1	1	2	XP_010940833.1	XP_010940833.1 [105-125]	0	1929.03	High	Not Found	High	Not Found	High	0	1.439e-10	5.61
FALSE	High	[K].TGGISVYPFTSSVR.[G]			FALSE	0.000209019	0	1	4	1	XP_010939450.1	XP_010939450.1 [699-712]	0	1470.76	Not Found	Not Found	Not Found	High	High	0	7.108e-07	3.68
FALSE	High	[K].TGPSVTEAAMGR.[I]			FALSE	0.000124332	0	1	2	1	XP_008795195.1	XP_008795195.1 [102-113]	0	1176.57	Not Found	Not Found	High	Not Found	High	0	3.088e-07	3.15
FALSE	High	[RK].TGYHFQPPR.[N]			FALSE	0.1403	0.00252783	1	6	2	XP_010912308.1	XP_010912308.1 [54-62]	0	1102.54	High	High	Not Found	Not Found	High	0.000567	0.02848	2.53
FALSE	High	[K].TIFSFVLPDQR.[S]			FALSE	0.000480303	0	1	1	11	XP_010925360.1	XP_010925360.1 [91-101]	0	1322.71	High	High	High	High	High	0	3.148e-05	2.99
FALSE	High	[K].THLRDLMNDVER.[C]			FALSE	0.000703365	0	1	1	2	XP_010942803.1	XP_010942803.1 [26-37]	1	1498.74	High	Not Found	Not Found	High	High	0	4.934e-06	2.76
FALSE	High	[K].THPMNFLNER.[T]			FALSE	0.0259745	0	1	3	5	XP_008795240.1	XP_008795240.1 [307-316]	0	1258.6	High	Not Found	High	High	High	0.0002288	0.009631	2.91
FALSE	High	[K].THVDILPDFTPDFGSQLR.[S]			FALSE	6.35008e-06	0	1	3	3	XP_010938591.1	XP_010938591.1 [271-288]	0	2058.03	High	High	Not Found	Not Found	High	0	4.748e-09	4.99
FALSE	High	[K].TIAEGTEQVLLFETPEMIDR.[D]			FALSE	0.000337138	0	1	1	1	XP_010913914.2	XP_010913914.2 [398-417]	0	2292.14	High	Not Found	Not Found	Not Found	High	0	1.527e-06	3.78
FALSE	High	[R].TIAMDGTEGLVR.[G]			FALSE	7.46393e-05	0	2	8	45	XP_010924170.1; XP_008806282.1	XP_010924170.1 [142-153]; XP_008806282.1 [135-146]	0	1262.64	High	High	High	High	High	0	2.376e-07	2.84
FALSE	High	[K].TIANSAPFEVLSLAGSIADALQI.[-]			FALSE	0.00960693	0	1	1	6	XP_010932113.1	XP_010932113.1 [297-319]	0	2301.23	High	High	High	High	High	0	0.000569	4.28
FALSE	High	[K].TLAPGDLSPAFR.[S]			FALSE	0.156763	0.00325615	1	1	3	XP_019711064.1	XP_019711064.1 [45-56]	0	1244.66	Not Found	High	High	High	High	0.0007218	0.03283	2.11
FALSE	High	[K].TLDQYYSR.[ED]			FALSE	0.0343255	0	1	8	8	XP_010915243.1	XP_010915243.1 [477-484]	0	1045.49	High	High	High	High	High	3.345e-05	0.003467	2.34
FALSE	High	[K].TLEAEAAHGTVTR.[H]			FALSE	1.20225e-06	0	2	10	22	XP_010913457.1; XP_008783873.1	XP_010913457.1 [302-314]; XP_008783873.1 [302-314]	0	1355.69	High	High	High	High	High	0	3.298e-10	3.74
FALSE	High	[RK].TIFHLNPSGR.[F]			FALSE	0.0177636	0	1	10	1	XP_008781205.1	XP_008781205.1 [231-240]	0	1141.61	High	Not Found	Not Found	Not Found	High	0	0.0008774	2.42
FALSE	High	[K].THPLNFLNER.[T]			FALSE	0.00433325	0	1	3	24	XP_010912630.1	XP_010912630.1 [307-316]	0	1240.64	High	High	High	High	High	3.345e-05	0.004357	3.27
FALSE	High	[K].TSHMASLLSR.[C]			FALSE	0.157404	0.00325615	1	1	2	XP_010923501.1	XP_010923501.1 [488-497]	0	1102.57	Not Found	High	Not Found	High	High	0.0007218	0.03245	1.93
FALSE	High	[R].TITSSYYR.[G]			FALSE	0.0761096	0.000517009	1	30	6	XP_010911919.1	XP_010911919.1 [72-79]	0	990.489	Not Found	High	High	High	High	0.0002288	0.009477	1.96
FALSE	High	[K].TIVSNESSDIIR.[M]			FALSE	0.00109838	0	1	3	1	XP_019704452.1	XP_019704452.1 [176-187]	0	1333.7	High	Not Found	Not Found	Not Found	High	0	1.009e-05	2.81
FALSE	High	[R].TPHSGYHFDGTAR.[A]			FALSE	0.000647523	0	1	2	5	XP_010915874.1	XP_010915874.1 [83-95]	0	1445.66	High	High	High	High	High	0	4.327e-06	3.8
FALSE	High	[R].TPLFLLNTAYDVWQIQESLAPR.[T]			FALSE	9.72363e-08	0	1	3	5	XP_019703936.1	XP_019703936.1 [275-296]	0	2575.36	High	High	High	High	High	0	3.347e-12	5.5
FALSE	High	[R].TPISGGVQSATSAHDLPPPALAVR.[N]			FALSE	1.89105e-09	0	1	6	5	XP_010927249.1	XP_010927249.1 [167-190]	0	2342.25	High	High	High	High	High	0	1.975e-14	7.49
FALSE	High	[K].TPLWDLLESTLTYQHR.[T]			FALSE	2.86234e-08	0	1	2	5	XP_008778236.1	XP_008778236.1 [362-377]	0	1973.01	High	High	High	Not Found	High	0	3.419e-11	5.23
FALSE	High	[R].TPPTPQDEMR.[FA]			FALSE	0.0178444	0	1	5	1	XP_008813762.1	XP_008813762.1 [228-237]	0	1171.54	High	Not Found	Not Found	Not Found	High	0	0.0008794	2.2
FALSE	High	[R].TPQADLVTSR.[S]			FALSE	0.00294788	0	1	1	1	XP_010921802.1	XP_010921802.1 [181-190]	0	1087.57	Not Found	Not Found	Not Found	High	High	0	4.873e-05	2.65
FALSE	High	[K].TPVSQDMLGR.[I]			FALSE	0.00256874	0	1	2	5	XP_010915243.1	XP_010915243.1 [95-104]	0	1103.55	High	High	High	High	High	0	6.072e-05	2.79
FALSE	High	[K].TPWLDQR.[H]			FALSE	0.0924252	0.000517009	1	3	7	XP_010912997.1	XP_010912997.1 [209-215]	0	915.468	High	High	High	High	High	0.0009624	0.04433	2.32
FALSE	High	[R].TPYLPLVAAAADR.[Q]			FALSE	1.37472e-05	0	1	3	2	XP_008802014.1	XP_008802014.1 [197-209]	0	1357.75	High	High	Not Found	Not Found	High	0	6.003e-06	3.46
FALSE	High	[K].TPGPGAQSALR.[A]			FALSE	0.000792631	0	1	4	4	XP_008778062.1	XP_008778062.1 [106-116]	0	1054.56	High	High	High	High	High	0	4.158e-05	2.72
FALSE	High	[R].TRPPITTHVLDVAR.[G]			FALSE	8.09622e-07	0	1	3	9	XP_010919883.1	XP_010919883.1 [208-221]	0	1575.9	High	High	High	High	High	0	2.18e-09	5.82
FALSE	High	[R].TRQASITTELIEIISGASALTG.[-]			FALSE	0.00481491	0	1	7	10	XP_019706983.1	XP_019706983.1 [360-381]	1	2232.21	High	High	High	High	High	0	0.0001071	3.12
FALSE	High	[R].TRVPYEQVSAT.[-]			FALSE	0.243865	0.00606418	1	2	4	XP_010916006.1	XP_010916006.1 [371-381]	1	1250.64	High	High	High	High	High	0.001527	0.07048	2.91
FALSE	High	[K].TRYDDVNLVTIR.[E]			FALSE	0.00317242	0	1	2	1	XP_008807653.1	XP_008807653.1 [140-151]	1	1464.78	Not Found	High	Not Found	Not Found	High	0	5.49e-05	3.7
FALSE	High	[K].TSATLEDTGGPIR.[S]			FALSE	0.145609	0.00277124	1	1	2	XP_010935374.1	XP_010935374.1 [316-328]	0	1317.66	Not Found	High	Not Found	High	High	0.000567	0.02832	1.77
FALSE	High	[R].TSDEMFAVRR.[A]			FALSE	0.00221782	0	1	2	13	XP_010916888.1	XP_010916888.1 [143-152]	1	1211.58	High	High	High	High	High	0	0.0002547	3.09
FALSE	High	[K].TSDSGLASYVAGQIDR.[S]			FALSE	1.11186e-06	0	1	1	2	XP_010907304.1	XP_010907304.1 [194-209]	0	1639.79	Not Found	High	High	Not Found	High	0	1.641e-10	2.9
FALSE	High	[R].TSEMSAVGLLPAALQGIDINEMLVGASLMDEATR.[T]			FALSE	1.20512e-09	0	1	1	8	XP_010939741.1	XP_010939741.1 [316-349]	0	3503.74	High	High	High	High	High	0	5.267e-15	6.06
FALSE	High	[R].TSGEYLVHNGIR.[T]			FALSE	1.33021e-06	0	3	8	30	XP_010938082.1; XP_010922826.1; XP_019708948.1	XP_010938082.1 [341-352]; XP_010922826.1 [341-352]; XP_019708948.1 [341-352]	0	1345.69	High	High	High	High	High	0	2.316e-08	3.94
FALSE	High	[R].TSGGPFIATSYDYDAPIDEYGIIR.[Q]			FALSE	5.08887e-07	0	1	4	6	XP_008791517.1	XP_008791517.1 [301-324]	0	2621.24	High	High	High	High	High	0	9.189e-11	4.98
FALSE	High	[K].TRPSVTFTDEEVEELTGR.[I]			FALSE	0.00128407	0	1	2	1	XP_010917049.1	XP_010917049.1 [282-299]	0	2066	Not Found	Not Found	Not Found	High	High	0	1.292e-05	3.45
FALSE	High	[K].TITTLNGVSGFGFDLVR.[G]			FALSE	0.00268937	0	0	1	1			0	1796.95	High	Not Found	Not Found	Not Found	High	0	4.211e-05	3.02
FALSE	High	[R].TPGFTGADLQNLMNEAAILAARR.[D]			FALSE	2.80141e-06	0	1	2	2	XP_008812082.1	XP_008812082.1 [471-493]	1	2430.26	High	Not Found	Not Found	Not Found	High	0	7.198e-10	3.97
FALSE	High	[R].TPGFSGADLANLLNEAAILAGRR.[G]			FALSE	3.44022e-08	0	1	3	16	XP_010919545.1	XP_010919545.1 [433-455]	1	2327.25	High	High	High	Not Found	High	0	3.534e-11	5.57
FALSE	High	[R].TIWLDSNGR.[Q]			FALSE	0.0162957	0	1	4	3	XP_010912307.1	XP_010912307.1 [354-362]	0	1061.54	High	Not Found	High	Not Found	High	0	0.0008615	2.03
FALSE	High	[R].TIYILFSR.[S]			FALSE	0.0382199	0.000267242	1	7	5	XP_010932997.1	XP_010932997.1 [171-178]	0	1012.58	High	High	High	High	High	3.345e-05	0.003723	2.18
FALSE	High	[R].TIYLSFVPDEEIGGNDGAGR.[FL]			FALSE	3.9395e-05	0	1	3	2	XP_010932091.1	XP_010932091.1 [178-197]	0	2110.01	Not Found	High	Not Found	High	High	0	4.939e-08	3.17
FALSE	High	[K].TMAITDQATALVQSGVPVIGLAAGEPDFDTPAAIAEAGINAIR.[E]			FALSE	3.17223e-12	0	1	2	8	XP_010911889.1	XP_010911889.1 [101-143]	0	4236.19	High	High	High	High	High	0	5.307e-15	7.45
FALSE	High	[K].TMAITDQATALVQSGVPVIGLAAGEPDFDTPAAIAEAGINAIREGYTR.[Y]			FALSE	1.18949e-08	0	1	2	5	XP_010911889.1	XP_010911889.1 [101-148]	1	4842.46	High	High	High	High	High	0	1.163e-13	5.73
FALSE	High	[K].TMAPVPADGTTLGEIVMR.[G]			FALSE	1.90256e-07	0	1	2	5	XP_010938304.1	XP_010938304.1 [393-410]	0	1858.94	High	High	High	High	High	0	1.07e-09	4.28
FALSE	High	[K].TMSAEPVAVVELPNRVPYGFHAFFVR.[E]			FALSE	1.64228e-07	0	1	1	5	XP_010931015.1	XP_010931015.1 [509-534]	1	2933.51	High	High	High	High	High	0	4.083e-11	5.35
FALSE	High	[K].TMSAEPVAVVELPNRVPYGFHAFFVREEQLQR.[Q]			FALSE	0.000574593	0	1	1	10	XP_010931015.1	XP_010931015.1 [509-540]	2	3716.9	High	High	High	High	High	0	5.978e-06	4.88
FALSE	High	[K].TMSTALNATR.[A]			FALSE	0.0713006	0.000517009	1	4	1	XP_019710881.1	XP_019710881.1 [264-273]	0	1065.54	High	Not Found	Not Found	Not Found	High	0.0001639	0.008471	2.06
FALSE	High	[R].TPGFTGADLQNLMNEAAILAAR.[R]			FALSE	1.01269e-08	0	1	2	18	XP_008812082.1	XP_008812082.1 [471-492]	0	2274.15	High	Not Found	High	High	High	0	6.122e-12	4.95
FALSE	High	[R].TMVINVEYNQLDPLLR.[A]			FALSE	0.000148747	0	1	2	1	XP_008798136.1	XP_008798136.1 [339-354]	0	1918.01	Not Found	Not Found	Not Found	High	High	0	4.109e-07	3.34
FALSE	High	[K].TNDSAGDGTTTASVLAR.[E]			FALSE	1.67923e-08	0	1	2	7	XP_010918679.1	XP_010918679.1 [122-138]	0	1636.78	High	High	High	High	High	0	8.484e-12	4.62
FALSE	High	[K].TNDTAGDGTTTASVLAR.[E]			FALSE	3.03862e-08	0	1	3	11	XP_010940621.1	XP_010940621.1 [118-134]	0	1650.79	High	High	High	High	High	0	1.038e-10	4.91
FALSE	High	[K].TNHFLPIHR.[E]			FALSE	0.0285517	0	2	4	9	XP_010924170.1; XP_008806282.1	XP_010924170.1 [192-200]; XP_008806282.1 [185-193]	0	1134.62	High	High	High	High	High	0.0007529	0.03316	3.23
FALSE	High	[K].TNLGDLLSGSLVNLER.[A]			FALSE	5.7087e-07	0	1	1	2	XP_010924892.1	XP_010924892.1 [149-164]	0	1700.92	Not Found	Not Found	High	High	High	0	1.997e-10	4.33
FALSE	High	[K].TNLNVEQVFFSIAR.[D]			FALSE	8.84791e-05	0	1	11	2	XP_008807734.1	XP_008807734.1 [197-210]	0	1637.86	High	Not Found	Not Found	Not Found	High	0	1.796e-07	3.89
FALSE	High	[K].TNPNELTPDEVRR.[F]			FALSE	0.000524131	0	1	1	2	XP_010932479.1	XP_010932479.1 [206-218]	1	1540.77	Not Found	High	High	Not Found	High	0	3.083e-06	3.57
FALSE	High	[K].TPALGSLMR.[L]			FALSE	0.0230984	0	2	3	9	XP_010916034.1; XP_010916033.1	XP_010916034.1 [71-79]; XP_010916033.1 [68-76]	0	945.519	High	High	High	High	High	3.345e-05	0.00285	2.89
FALSE	High	[R].TPDMSAMHHDTSSDLR.[V]			FALSE	0.0557677	0.000267242	2	5	1	XP_008795834.1; XP_010915190.1	XP_008795834.1 [383-398]; XP_010915190.1 [357-372]	0	1800.76	Not Found	Not Found	High	Not Found	High	3.345e-05	0.005644	1.85
FALSE	High	[R].TPGFSGADLANLLNEAAILAGR.[R]			FALSE	5.40724e-12	0	1	3	52	XP_010919545.1	XP_010919545.1 [433-454]	0	2171.15	High	High	High	High	High	0	6.937e-15	5.87
FALSE	High	[K].TMYLEDR.[T]			FALSE	0.147418	0.00277124	1	12	1	XP_010941189.1	XP_010941189.1 [50-56]	0	927.424	Not Found	Not Found	Not Found	High	High	0.000567	0.02906	1.99
FALSE	High	[K].LVVTLVPR.[IV]			FALSE	0.0454825	0.000267242	2	4	23	XP_010921586.1; XP_010910148.1	XP_010921586.1 [558-565]; XP_010910148.1 [558-565]	0	896.593	High	High	High	High	High	3.345e-05	0.005513	2.4
FALSE	High	[K].AAAEAGLTVAEVTGSNVVSVAEDELLR.[I]			FALSE	7.83405e-08	0	1	2	8	XP_008782445.1	XP_008782445.1 [136-162]	0	2671.38	High	High	High	Not Found	High	0	7.325e-12	6.17
FALSE	High	[K].IVVHTLSHNFR.[S]			FALSE	0.0109664	0	1	2	2	XP_010943028.1	XP_010943028.1 [151-161]	0	1322.73	High	High	Not Found	Not Found	High	0	0.0004014	2.99
FALSE	High	[K].ELQPLLTR.[I]			FALSE	0.229426	0.00510898	1	5	1	XP_010904662.1	XP_010904662.1 [282-289]	0	969.573	Not Found	Not Found	High	Not Found	High	0.001286	0.06307	1.83
FALSE	High	[R].EIRGDPAYVR.[A]			FALSE	0.0694584	0.000517009	1	1	4	XP_010929910.2	XP_010929910.2 [97-106]	1	1175.62	High	High	High	High	High	0.000351	0.01798	2.71
FALSE	High	[K].ELSADEVGNTAAFLVSPLASAVTGSVVYVDNGLNTMGLATDSPTLAV.[-]			FALSE	6.77223e-06	0	1	1	18	XP_010928434.1	XP_010928434.1 [338-384]	0	4637.32	High	High	High	High	High	0	1.923e-07	6.68
FALSE	High	[R].ELSENPHASLLFFWNPLHR.[Q]			FALSE	2.12762e-05	0	1	1	4	XP_019707125.1	XP_019707125.1 [419-437]	0	2307.17	High	High	High	High	High	0	2.787e-08	4.83
FALSE	High	[R].ELSGSSLRGELPAGR.[T]			FALSE	0.00154306	0	1	1	9	XP_010909145.1	XP_010909145.1 [287-301]	1	1528.81	Not Found	High	High	High	High	0	2.473e-05	3.99
FALSE	High	[R].ELSQTALR.[V]			FALSE	0.118743	0.00152702	1	1	8	XP_010921586.1	XP_010921586.1 [455-462]	0	917.505	High	High	High	High	High	0.0004745	0.02457	1.98
FALSE	High	[K].ELVMPVPAFNVINGGSHAGNNLAMQEFMILPVGATSFAEALR.[M]			FALSE	1.85216e-06	0	1	2	4	XP_008782057.1	XP_008782057.1 [201-242]	0	4413.22	High	High	High	High	High	0	3.718e-10	5.31
FALSE	High	[R].EIVPGMIVTGMEVAEIDGAPR.[M]			FALSE	1.80741e-08	0	1	3	19	XP_010923945.1	XP_010923945.1 [285-305]	0	2184.1	High	High	High	High	High	0	1.985e-11	5.9
FALSE	High	[K].EIVWEPSTSR.[Y]			FALSE	0.112414	0.00127925	1	1	1	XP_010925285.1	XP_010925285.1 [54-63]	0	1203.6	Not Found	High	Not Found	Not Found	High	0.000351	0.01827	1.99
FALSE	High	[K].ELPYLDFGGRR.[F]			FALSE	0.00251046	0	1	1	5	XP_010915872.1	XP_010915872.1 [70-80]	1	1322.69	High	High	High	High	High	3.345e-05	0.003033	2.97
FALSE	High	[RK].EMAAASPFADLDHALQSAR.[ED]			FALSE	5.57486e-08	0	1	6	9	XP_010919883.1	XP_010919883.1 [22-40]	0	2000.95	High	High	High	High	High	0	8.425e-11	5.92
FALSE	High	[KR].EMGPAAVER.[G]			FALSE	0.0270498	0	1	6	1	XP_010943439.1	XP_010943439.1 [128-136]	0	959.461	High	Not Found	Not Found	Not Found	High	0	0.001735	2
FALSE	High	[K].EMIYADYYER.[A]			FALSE	0.0140894	0	1	2	1	XP_010928855.1	XP_010928855.1 [430-439]	0	1352.58	Not Found	High	Not Found	Not Found	High	0	0.0006038	2.32
FALSE	High	[K].EMPVLQDGPPPGGFPPVR.[Y]			FALSE	0.000130781	0	1	4	1	XP_008789401.1	XP_008789401.1 [17-34]	0	1889.96	Not Found	Not Found	Not Found	High	High	0	3.341e-07	3.41
FALSE	High	[K].ENAPAIIFIDEVDAIATAR.[F]			FALSE	1.16246e-08	0	1	4	22	XP_008788111.1	XP_008788111.1 [256-274]	0	2029.06	High	High	High	High	High	0	3.167e-08	4.43
FALSE	High	[R].ENMQNFQNR.[ED]			FALSE	0.0560144	0.000267242	1	4	1	XP_010942336.1	XP_010942336.1 [236-244]	0	1180.52	Not Found	Not Found	High	Not Found	High	3.345e-05	0.005697	2.28
FALSE	High	[R].EPVPFFLSPR.[L]			FALSE	0.0218788	0	1	1	1	XP_010922580.1	XP_010922580.1 [220-229]	0	1188.64	Not Found	High	Not Found	Not Found	High	0	0.001231	2.23
FALSE	High	[R].EPWHDIHAR.[L]			FALSE	0.0176832	0	1	3	2	XP_010925209.1	XP_010925209.1 [403-411]	0	1160.56	High	High	Not Found	Not Found	High	0	0.001083	2.74
FALSE	High	[R].EPWHDLHSR.[LI]			FALSE	0.0135239	0	1	4	6	XP_010907269.1	XP_010907269.1 [406-414]	0	1176.55	High	High	High	Not Found	High	0	0.0005656	2.68
FALSE	High	[K].EPYTATIVSVER.[L]			FALSE	0.000317582	0	1	5	15	XP_010907335.1	XP_010907335.1 [95-106]	0	1364.71	High	High	High	High	High	0	3.405e-06	2.52
FALSE	High	[R].EMEEVEGQTEEVIFDHLHATAFQYTPLGR.[T]			FALSE	5.72657e-09	0	2	4	25	XP_010939148.1; XP_010936330.1	XP_010939148.1 [213-241]; XP_010936330.1 [215-243]	0	3376.58	High	High	High	High	High	0	7.268e-11	7.06
FALSE	High	[R].EQLELVDPALPSLITVLR.[S]			FALSE	3.35155e-06	0	1	3	20	XP_010935577.1	XP_010935577.1 [33-50]	0	2006.15	High	High	High	High	High	0	1.826e-08	4.96
FALSE	High	[R].ELPVSADPSYRVPMPVPDSGYVLPPVQR.[E]			FALSE	0.00485923	0	1	1	1	XP_010916468.1	XP_010916468.1 [429-456]	1	3065.58	Not Found	Not Found	Not Found	High	High	0	0.0001088	3.73
FALSE	High	[K].ELPENHPWNFYQQAR.[V]			FALSE	2.47618e-05	0	1	1	2	XP_010910148.1	XP_010910148.1 [151-165]	0	1928.9	Not Found	High	High	Not Found	High	0	3.431e-08	3.96
FALSE	High	[K].EIAFDQISR.[S]			FALSE	0.0280422	0	1	2	7	XP_010940621.1	XP_010940621.1 [43-51]	0	1078.55	High	High	High	High	High	0.0001639	0.009208	2.23
FALSE	High	[R].EIAQTIANSSNR.[V]			FALSE	0.00417723	0	1	3	5	XP_010911837.1	XP_010911837.1 [254-265]	0	1303.66	High	High	High	High	High	0	8.567e-05	3.18
FALSE	High	[K].EIATPANLTLYSYWR.[S]			FALSE	1.27137e-05	0	1	1	3	XP_010930358.1	XP_010930358.1 [4-18]	0	1797.92	Not Found	High	High	High	High	0	1.676e-08	3.91
FALSE	High	[R].ELDGIQVELQATDPTEMGLDVIR.[G]			FALSE	5.29215e-10	0	1	9	3	XP_010922979.1	XP_010922979.1 [230-252]	0	2542.27	High	Not Found	High	High	High	0	3.479e-13	5.83
FALSE	High	[R].EIDIGVPDEIGRLEVLR.[I]			FALSE	0.00474918	0	1	1	1	XP_010935717.1	XP_010935717.1 [372-388]	1	1923.05	High	Not Found	Not Found	Not Found	High	0	0.000105	3.07
FALSE	High	[R].EIEGTTLYGSR.[T]			FALSE	0.00144696	0	1	7	14	XP_010913914.2	XP_010913914.2 [507-517]	0	1225.61	High	High	High	High	High	0	2.739e-05	2.76
FALSE	High	[K].EIEPWTAR.[L]			FALSE	0.0510475	0.000267242	2	6	9	XP_008776460.1; XP_010920679.1	XP_008776460.1 [85-92]; XP_010920679.1 [85-92]	0	1001.51	High	High	High	High	High	3.345e-05	0.004884	1.94
FALSE	High	[K].ELFNFVDIFSPNETELAR.[L]			FALSE	1.32411e-06	0	1	1	6	XP_010926761.1	XP_010926761.1 [228-245]	0	2141.05	High	High	High	High	High	0	1.223e-07	3.83
FALSE	High	[R].ELGIGIVAYSPLGR.[G]			FALSE	2.20733e-05	0	1	3	8	XP_010929910.2	XP_010929910.2 [197-210]	0	1444.82	High	High	High	High	High	0	7.052e-07	3.51
FALSE	High	[K].ELPLRGFDDEMR.[A]			FALSE	0.0165944	0	1	2	1	XP_010905846.1	XP_010905846.1 [235-246]	1	1477.71	Not Found	Not Found	Not Found	High	High	0	0.0007853	2.99
FALSE	High	[R].ELGIGIVPYSPLGR.[G]			FALSE	0.000131384	0	2	6	7	XP_010935668.1; XP_010917618.1	XP_010935668.1 [202-215]; XP_010917618.1 [203-216]	0	1470.83	High	High	High	High	High	0	1.348e-06	3.45
FALSE	High	[R].ELIANDTWLNGEFITIVQQR.[G]			FALSE	0.00057724	0	1	2	1	XP_010919596.1	XP_010919596.1 [212-231]	0	2360.22	Not Found	High	Not Found	Not Found	High	0	3.599e-06	3.43
FALSE	High	[K].ELLASGLEGYVNQAQR.[L]			FALSE	5.87267e-06	0	1	1	1	XP_010919480.1	XP_010919480.1 [365-380]	0	1747.9	Not Found	Not Found	High	Not Found	High	0	2.355e-09	3.75
FALSE	High	[R].ELLAVATPGQVDQAQLDR.[A]			FALSE	1.03225e-07	0	1	1	18	XP_010914811.1	XP_010914811.1 [403-420]	0	1924.01	High	High	High	High	High	0	2.547e-11	5.35
FALSE	High	[R].ELLAVATPGQVDQTQLDR.[A]			FALSE	1.40462e-07	0	1	1	4	XP_010924455.1	XP_010924455.1 [403-420]	0	1954.02	High	High	Not Found	Not Found	High	0	1.005e-10	4.81
FALSE	High	[R].ELLGPALLPGLR.[L]			FALSE	0.00102523	0	1	2	2	XP_017700223.1	XP_017700223.1 [212-223]	0	1248.77	Not Found	High	High	Not Found	High	0	8.996e-06	2.94
FALSE	High	[R].ELIGPAMYFGLMGDGQPIGR.[Y]			FALSE	1.36014e-07	0	2	8	9	XP_019706976.1; XP_010939210.1	XP_019706976.1 [225-244]; XP_010939210.1 [222-241]	0	2122.05	High	Not Found	High	High	High	0	3.45e-10	4.84
FALSE	High	[R].ELIIGDR.[Q]			FALSE	0.261926	0.00696867	2	5	7	YP_003540916.1; YP_005090378.1	YP_003540916.1 [166-172]; YP_005090378.1 [167-173]	0	815.462	High	High	High	High	High	0.001792	0.08025	1.93
FALSE	High	[K].ELLPSGSVDSTTR.[L]			FALSE	0.000491468	0	1	2	1	XP_008792597.1	XP_008792597.1 [152-164]	0	1361.69	Not Found	Not Found	Not Found	High	High	0	2.789e-06	2.59
FALSE	High	[K].EINGAGINSSFAVHQDVDGR.[A]			FALSE	8.82874e-08	0	2	5	2	XP_008775613.1; XP_019707021.1	XP_008775613.1 [262-281]; XP_019707021.1 [262-281]	0	2085.99	High	Not Found	Not Found	High	High	0	2.865e-12	5.02
FALSE	High	[R].ELGLVDRVPR.[L]			FALSE	0.149247	0.00277124	2	2	2	XP_010910997.1; XP_008812620.1	XP_010910997.1 [370-379]; XP_008812620.1 [372-381]	1	1153.67	Not Found	Not Found	High	High	High	0.003126	0.1428	1.58
FALSE	High	[R].ELAEDGYSGVEVR.[V]			FALSE	5.26292e-05	0	2	12	9	XP_008784293.1; XP_008797588.1	XP_008784293.1 [28-40]; XP_008797588.1 [28-40]	0	1423.67	High	Not Found	High	Not Found	High	0	2.206e-07	3.41
FALSE	High	[KR].EQIQSYVFDVIR.[A]			FALSE	0.000438119	0	2	6	4	XP_010925060.1; XP_008808433.1	XP_010925060.1 [95-106]; XP_008808433.1 [95-106]	0	1496.77	High	High	High	High	High	0	5.147e-06	2.95
FALSE	High	[K].EQVFSTYSDNQPGVLIQVYEGER.[AT]			FALSE	9.67191e-09	0	5	12	24	XP_008802761.1; XP_010918390.1; XP_019706236.1; XP_019706271.1; XP_010937646.1	XP_008802761.1 [431-453]; XP_010918390.1 [430-452]; XP_019706236.1 [430-452]; XP_019706271.1 [431-453]; XP_010937646.1 [431-453]	0	2658.27	High	High	High	High	High	0	9.923e-11	5.66
FALSE	High	[K].EVEDLEAAGIQVIQIDEAALREGLPLR.[K]			FALSE	2.79523e-09	0	2	5	32	XP_010908721.1; XP_010917850.1	XP_010908721.1 [591-617]; XP_010917850.1 [628-654]	1	2947.57	High	High	High	High	High	0	4.894e-12	6.06
FALSE	High	[R].EVGDIVVGTVLAPGSQR.[A]			FALSE	5.27563e-08	0	1	1	26	XP_010940650.1	XP_010940650.1 [95-111]	0	1696.92	High	High	High	High	High	0	5.444e-09	5.07
FALSE	High	[K].EVGNTLGVDSGILR.[A]			FALSE	0.000157907	0	1	1	2	XP_010924069.1	XP_010924069.1 [395-408]	0	1429.76	High	Not Found	High	Not Found	High	0	4.548e-07	2.8
FALSE	High	[R].EVGTDGGYRQEGQQGSPR.[L]			FALSE	0.00256874	0	1	1	2	XP_010937763.1	XP_010937763.1 [144-161]	1	1920.88	High	Not Found	High	Not Found	High	0	3.921e-05	3.47
FALSE	High	[R].EVLEQYSPPSSSR.[L]			FALSE	5.31154e-05	0	1	2	11	XP_010921894.1	XP_010921894.1 [163-175]	0	1478.71	High	High	High	High	High	0	7.577e-06	3.84
FALSE	High	[K].EVLPPVLDSTSQPPTLFDGTTR.[L]			FALSE	2.47256e-07	0	1	2	2	XP_010911525.2	XP_010911525.2 [11-32]	0	2370.22	Not Found	Not Found	High	High	High	0	1.489e-11	4.25
FALSE	High	[R].EVSHIFRPFVGFR.[E]			FALSE	0.0116894	0	1	4	2	AEZ00900.1	AEZ00900.1 [196-208]	0	1590.85	High	High	Not Found	Not Found	High	0	0.0004465	3.17
FALSE	High	[R].EVSVPVVGGHAGVTILPLLSQVNPPYSFTTEEIR.[Y]			FALSE	1.44285e-08	0	1	1	4	XP_010941982.1	XP_010941982.1 [211-244]	0	3605.92	High	High	High	High	High	0	2.959e-13	6.4
FALSE	High	[K].EVVDLENIPLEEVFDNLR.[C]			FALSE	0.000107818	0	1	1	1	XP_010933786.1	XP_010933786.1 [14-31]	0	2143.09	Not Found	Not Found	Not Found	High	High	0	2.471e-07	3.41
FALSE	High	[K].EVEDLEAAGIQVIQIDEAALR.[E]			FALSE	5.53705e-11	0	3	6	43	XP_010909225.1; XP_010908721.1; XP_010917850.1	XP_010909225.1 [591-611]; XP_010908721.1 [591-611]; XP_010917850.1 [628-648]	0	2282.19	High	High	High	High	High	0	3.476e-15	6.32
FALSE	High	[K].EVVPFNFFTPMR.[I]			FALSE	0.00474918	0	1	1	3	XP_010924269.1	XP_010924269.1 [379-390]	0	1483.74	High	Not Found	High	Not Found	High	0	0.001705	2.69
FALSE	High	[R].EYLTPMGPTPLHVSPIFEIGPVEPR.[F]			FALSE	0.0293329	0	1	3	2	XP_010940035.1	XP_010940035.1 [305-329]	0	2776.44	Not Found	Not Found	High	High	High	0	0.001981	2.25
FALSE	High	[K].FAALPWR.[F]			FALSE	0.194007	0.00444755	1	4	6	XP_010904662.1	XP_010904662.1 [132-138]	0	860.478	High	High	High	Not Found	High	0.0009926	0.04669	2.16
FALSE	High	[K].FADDVYMPTDEPHGTIEATLSR.[T]			FALSE	1.79912e-08	0	1	2	4	XP_010907802.1	XP_010907802.1 [284-305]	0	2465.13	High	High	High	Not Found	High	0	8.154e-13	5.85
FALSE	High	[R].FADGLAVLR.[S]			FALSE	0.0179255	0	1	5	4	XP_008808090.1	XP_008808090.1 [257-265]	0	961.547	High	High	High	Not Found	High	0	0.001205	2.48
FALSE	High	[K].FAESFEMVPR.[T]			FALSE	0.0028547	0	1	4	1	XP_010932679.1	XP_010932679.1 [443-452]	0	1212.57	High	Not Found	Not Found	Not Found	High	0	4.654e-05	2.68
FALSE	High	[K].FAGAANVPFLLLQLPQIVLNAR.[N]			FALSE	2.31673e-08	0	1	2	3	XP_010942963.1	XP_010942963.1 [94-115]	0	2365.38	High	High	High	Not Found	High	0	3.383e-13	5.68
FALSE	High	[K].FAGGFYTTSVEAFIPNTGR.[G]			FALSE	0.000222913	0	1	4	1	XP_019705135.1	XP_019705135.1 [321-339]	0	2034.99	Not Found	Not Found	High	Not Found	High	0	7.887e-07	3.38
FALSE	High	[R].FAGTVPNATTMGDIDSMVMYAGQGVGLIR.[E]			FALSE	0.000188048	0	1	1	2	XP_010937411.1	XP_010937411.1 [277-305]	0	2972.43	Not Found	Not Found	Not Found	High	High	0	5.971e-07	2.94
FALSE	High	[R].FANVEIVDEIIR.[L]			FALSE	0.000208061	0	1	1	2	XP_010909604.1	XP_010909604.1 [26-37]	0	1417.77	High	Not Found	High	Not Found	High	0	7.042e-07	3.56
FALSE	High	[R].EYIGAEFDGVR.[F]			FALSE	0.00597131	0	1	1	1	XP_010936005.1	XP_010936005.1 [34-44]	0	1255.6	High	Not Found	Not Found	Not Found	High	0	0.0001517	2.3
FALSE	High	[R].EQTLQTVLVSPSR.[D]			FALSE	0.00146704	0	2	5	2	XP_019710017.1; XP_010937316.1	XP_019710017.1 [178-190]; XP_010937316.1 [207-219]	0	1457.8	High	Not Found	High	Not Found	High	0	1.605e-05	3.15
FALSE	High	[R].EVEAIGGNVMASASR.[E]			FALSE	2.75236e-05	0	1	1	1	XP_010924455.1	XP_010924455.1 [142-156]	0	1490.73	High	Not Found	Not Found	Not Found	High	0	2.783e-08	3.38
FALSE	High	[K].EVDEVLLVGGMTR.[V]			FALSE	5.95848e-05	0	1	7	9	XP_019709302.1	XP_019709302.1 [374-386]	0	1417.74	High	High	High	High	High	0	9.529e-08	3.26
FALSE	High	[K].EQVFSTYSDNQPGVLIQVYEGERTR.[T]			FALSE	2.04478e-09	0	4	10	11	XP_010918390.1; XP_019706236.1; XP_019706271.1; XP_010937646.1	XP_010918390.1 [430-454]; XP_019706236.1 [430-454]; XP_019706271.1 [431-455]; XP_010937646.1 [431-455]	1	2915.42	High	High	High	High	High	0	1.421e-14	5.2
FALSE	High	[R].ERIPERVVHAR.[G]			FALSE	0.000301924	0	2	9	13	XP_010941422.1; NP_001306842.1	XP_010941422.1 [57-67]; NP_001306842.1 [57-67]	2	1361.78	High	High	High	High	High	0	1.282e-06	4.44
FALSE	High	[R].ERVPANLVQAQR.[D]			FALSE	0.000195991	0	1	4	13	XP_008788546.1	XP_008788546.1 [443-454]	1	1380.77	High	High	High	High	High	0	0.0001416	3.71
FALSE	High	[K].ESALAQVAR.[T]			FALSE	0.0165944	0	1	1	4	XP_010918669.1	XP_010918669.1 [261-269]	0	944.516	High	High	High	High	High	0	0.001429	2.55
FALSE	High	[K].ESDMEVVTTDTVR.[L]			FALSE	5.68669e-06	0	1	5	18	XP_019704194.1	XP_019704194.1 [22-34]	0	1481.68	High	High	High	High	High	0	5.792e-08	4
FALSE	High	[R].ESELIEENYLGVR.[N]			FALSE	0.00130189	0	1	2	1	XP_010943604.1	XP_010943604.1 [167-179]	0	1550.77	Not Found	High	Not Found	Not Found	High	0	1.323e-05	3.48
FALSE	High	[R].ESIGNQTAFSLR.[L]			FALSE	0.000138199	0	1	2	4	XP_008792597.1	XP_008792597.1 [5-16]	0	1322.67	High	High	High	Not Found	High	0	3.65e-07	2.94
FALSE	High	[K].ESLPLAELFMGDPLR.[A]			FALSE	0.164607	0.00373434	0	1	1			0	1687.87	Not Found	High	Not Found	Not Found	High	0.0008741	0.03506	2.04
FALSE	High	[R].ESNILSASSR.[V]			FALSE	0.00782151	0	1	1	1	XP_019703921.1	XP_019703921.1 [133-142]	0	1063.54	Not Found	Not Found	High	Not Found	High	0	0.0002334	2.35
FALSE	High	[R].EVDVIGVFR.[Y]			FALSE	0.0172865	0	1	2	5	XP_010907658.1	XP_010907658.1 [298-306]	0	1033.57	High	High	High	High	High	0	0.001428	2.17
FALSE	High	[K].ESPLGVATQSAHPAR.[F]			FALSE	1.66631e-06	0	1	1	7	XP_008785340.1	XP_008785340.1 [10-24]	0	1520.78	High	High	High	High	High	0	9.913e-10	4.31
[truncated: 1,463 more rows]

## Sheet: Buffer B
Modifcation profile of peptides identified from Buffer B
Checked	Confidence	Annotated Sequence	Modifications	Modifications in Master Proteins	Contaminant	Qvality PEP	Qvality q-value	# Protein Groups	# Proteins	# PSMs	Master Protein Accessions	Positions in Master Proteins	# Missed Cleavages	Theo. MH+ [Da]	Found in Sample: [S5] F5: Sample, 1, B	Found in Sample: [S6] F6: Sample, 2, B	Found in Sample: [S7] F7: Sample, 3, B	Found in Sample: [S8] F8: Sample, 4, B	Confidence (by Search Engine): Sequest HT	Percolator q-Value (by Search Engine): Sequest HT	Percolator PEP (by Search Engine): Sequest HT	XCorr (by Search Engine): Sequest HT
FALSE	High	[R].YCFAWGCCPLEGATCCEDHYSCCPHDYPICNVR.[E]	8xCarbamidomethyl [C2; C7; C8; C15; C16; C22; C23; C30]		FALSE	2.11742e-08	0	1	1	8	XP_010927504.1	XP_010927504.1 [400-432]	0	4214.59	High	High	High	High	High	0	8.444e-11	5.53
FALSE	High	[K].CSFLTYCPAGNTCCCTWR.[V]	5xCarbamidomethyl [C1; C7; C13; C14; C15]		FALSE	7.02128e-06	0	1	1	3	XP_010923265.1	XP_010923265.1 [349-366]	0	2313.9	High	High	Not Found	Not Found	High	0	2.388e-08	4.08
FALSE	High	[K].FEDEIKPELKHTGAGIISMANAGPNTNGSQFFITLAPCQSLDGK.[H]	4xCarbamidomethyl [K6; K10; C38; K44]; 1xDeamidated [N/Q]; 1xOxidation [M19]		FALSE	0.196412	0.0053853	1	1	2	XP_010943810.1	XP_010943810.1 [80-123]	1	4892.35	High	Not Found	Not Found	Not Found	High	0.006833	0.2088	3.04
FALSE	High	[R].VKCNSGAIFIICNYKPPGNIVGQRPY.[-]	4xCarbamidomethyl [K2; C3; C12; K15]		FALSE	1.14707e-08	0	1	2	24	XP_019711280.1	XP_019711280.1 [137-162]	1	3079.56	High	High	High	High	High	0	3.146e-09	4.64
FALSE	High	[K].TAQYCCPEGSSCEPTHYSK.[F]	4xCarbamidomethyl [C5; C6; C12; K19]		FALSE	0.000154936	0	1	1	2	XP_010906112.1	XP_010906112.1 [179-197]	0	2318.91	Not Found	Not Found	High	High	High	0	1.062e-06	3.19
FALSE	High	[K].VVDECDSVNGCDAEHDFQPPCHNNIVDASHAVWK.[A]	4xCarbamidomethyl [C5; C11; C21; K34]; 1xDeamidated [Q/N]		FALSE	0.00392931	0	1	1	11	XP_010933166.1	XP_010933166.1 [136-169]	0	3979.67	High	High	High	High	High	0	0.0001442	4.29
FALSE	High	[K].VVDECDSVNGCDAEHDFQPPCHNNIVDASHAVWK.[A]	4xCarbamidomethyl [C5; C11; C21; K34]		FALSE	0.00275653	0	1	1	21	XP_010933166.1	XP_010933166.1 [136-169]	0	3978.69	High	High	High	High	High	0	8.429e-05	5.61
FALSE	High	[R].TGCSFDANGNGHCHSGDCGK.[L]	4xCarbamidomethyl [C3; C13; C18; K20]		FALSE	0.0129329	0	1	1	1	XP_010906112.1	XP_010906112.1 [74-93]	0	2194.81	Not Found	Not Found	High	Not Found	High	0	0.0008891	1.61
FALSE	High	[K].SACDAFHQPQYCCTGAYSSPK.[A]	4xCarbamidomethyl [C3; C12; C13; K21]		FALSE	0.00240596	0	1	1	1	XP_010933187.1	XP_010933187.1 [177-197]	0	2492.01	Not Found	High	Not Found	Not Found	High	0	6.871e-05	2.48
FALSE	High	[R].GLVLLTEMEHAGCSPNVVTYNTLIDGHCKSGK.[V]	4xCarbamidomethyl [C13; C28; K29; K32]; 1xDeamidated [N21]		FALSE	0.0339395	0	1	1	19	XP_019710563.1	XP_019710563.1 [47-78]	1	3615.72	High	High	High	High	High	0.001022	0.05359	3.48
FALSE	High	[R].LQNLNLLR.[V]	3xDeamidated [Q2; N3; N5]		FALSE	0.237616	0.00860789	0	1	3			0	986.552	High	High	High	Not Found	High	0.002767	0.09942	2.04
FALSE	High	[R].LSSGASTYLEPIVQFLASNGAPLLVNLYTYR.[H]	3xDeamidated [Q14; N19; N26]		FALSE	0.0024892	0	1	1	4	XP_008811758.1	XP_008811758.1 [176-206]	0	3360.72	High	Not Found	High	High	High	0	7.232e-05	2.74
FALSE	High	[RK].TYNQNLINHVGQGTPR.[R]	3xDeamidated [N8; N/Q]		FALSE	0.110853	0.00102797	5	5	4	XP_008811758.1; XP_008811756.1; XP_010907249.1; XP_010921894.1; XP_010921891.1	XP_008811758.1 [283-298]; XP_008811756.1 [282-297]; XP_010907249.1 [281-296]; XP_010921894.1 [283-298]; XP_010921891.1 [281-296]	0	1814.87	Not Found	Not Found	High	Not Found	High	0.0009502	0.0524	2.85
FALSE	High	[R].VDLRENSLYSNALLINR.[T]	3xDeamidated [N6; N11; N16]		FALSE	0.126217	0.00153263	1	2	5	XP_010909239.1	XP_010909239.1 [191-207]	1	1993.02	High	High	High	High	High	0.0004841	0.03039	2.4
FALSE	High	[R].RVPPAVPGIMFLSGGQSEMEATLNLNAMNQGPNPWHVSFSYAR.[A]	3xDeamidated [N29; Q/N]; 1xOxidation [M10]		FALSE	0.04427	0.000277312	1	1	2	XP_017696744.1	XP_017696744.1 [289-331]	1	4690.22	Not Found	Not Found	High	Not Found	High	0.0001523	0.01303	3.41
FALSE	High	[K].GVSIDGIPLPFEAGEIDFGEPGTNGQHSFYQLIHQGR.[V]	3xDeamidated [N24; Q26; Q31]		FALSE	5.11029e-05	0	1	2	4	XP_008783474.1	XP_008783474.1 [365-401]	0	3985.89	High	High	High	High	High	0	1.968e-07	4.14
FALSE	High	[K].FRPSSAFDTAYTTTNAGGPVWNDDQALTVGSR.[G]	3xDeamidated [N15; N22; Q25]		FALSE	0.0219645	0	1	1	1	NP_001306842.1	NP_001306842.1 [6-37]	0	3405.55	Not Found	Not Found	Not Found	High	High	0	0.001998	1.59
FALSE	High	[R].EYTAADAVNLWVSEKQWYDYSTNTCAAGK.[V]	3xCarbamidomethyl [K15; C25; K29]		FALSE	0.000154184	0	1	1	12	XP_019711280.1	XP_019711280.1 [88-116]	1	3455.55	High	High	High	High	High	0	5.291e-06	4.1
FALSE	High	[R].GSSPAEVLGTNYKTILKPALSALAEDTK.[K]	3xCarbamidomethyl [K13; K17; K28]; 1xDeamidated [N11]		FALSE	0.208276	0.00581759	1	3	1	XP_017702239.1	XP_017702239.1 [387-414]	1	3046.59	Not Found	Not Found	Not Found	High	High	0.001518	0.06775	1.96
FALSE	High	[R].GNPTVEVDCCLSDGSFCR.[A]	3xCarbamidomethyl [C9; C10; C17]		FALSE	3.39431e-08	0	1	1	11	XP_010907928.1	XP_010907928.1 [17-34]	0	2072.85	High	High	High	High	High	0	2.216e-10	4.33
FALSE	High	[K].GAVCLDGTPGAYHLHPGSGSGENNWLLELEGGGWCNDIGSCVSR.[K]	3xCarbamidomethyl [C4; C35; C41]; 2xDeamidated [N24; N36]		FALSE	3.98543e-08	0	1	1	1	XP_010914803.1	XP_010914803.1 [49-92]	0	4658.04	High	Not Found	Not Found	Not Found	High	0	3.763e-12	6.55
FALSE	High	[K].GAVCLDGTPGAYHLHPGSGSGENNWLLELEGGGWCNDIGSCVSR.[K]	3xCarbamidomethyl [C4; C35; C41]		FALSE	2.48617e-08	0	1	1	2	XP_010914803.1	XP_010914803.1 [49-92]	0	4656.07	Not Found	Not Found	High	High	High	0	1.85e-12	5.86
FALSE	High	[K].AGNCNTENNSECCQAGR.[K]	3xCarbamidomethyl [C4; C12; C13]; 1xDeamidated [N]		FALSE	1.40783e-05	0	1	1	3	XP_010933166.1	XP_010933166.1 [42-58]	0	1942.71	Not Found	Not Found	High	High	High	0	4.035e-07	3.71
FALSE	High	[K].AGNCNTENNSECCQAGR.[K]	3xCarbamidomethyl [C4; C12; C13]		FALSE	4.3018e-07	0	1	1	6	XP_010933166.1	XP_010933166.1 [42-58]	0	1941.72	High	High	High	High	High	0	1.397e-10	4.23
FALSE	High	[K].DPNSLSNLDQDLPNYAQHTVPIFSLPQEWLWCESWCGNVTK.[S]	3xCarbamidomethyl [C32; C36; K41]; 1xDeamidated [N/Q]		FALSE	0.159995	0.00324327	1	1	3	XP_010920353.1	XP_010920353.1 [1522-1562]	0	4917.26	Not Found	Not Found	Not Found	High	High	0.0008082	0.04447	0.25
FALSE	High	[K].IDCPYPCNPTCVNR.[E]	3xCarbamidomethyl [C3; C7; C11]		FALSE	6.08844e-05	0	1	1	7	XP_010911666.1	XP_010911666.1 [372-385]	0	1765.75	Not Found	Not Found	High	High	High	0	1.829e-06	3.06
FALSE	High	[K].TECPQAYSYAHDDTSSTFACPTGANYLVTFCP.[-]	3xCarbamidomethyl [C3; C20; C31]; 1xDeamidated [N25]		FALSE	0.0228241	0	1	1	1	XP_010933187.1	XP_010933187.1 [210-241]	0	3632.49	Not Found	High	Not Found	Not Found	High	0	0.002122	2.77
FALSE	High	[K].SLCPNAFSYPDDYTNTQFTCPGGSNYQVTFCP.[-]	3xCarbamidomethyl [C3; C20; C31]		FALSE	0.225317	0.00697756	1	1	3	XP_010911267.1	XP_010911267.1 [196-227]	0	3708.54	Not Found	High	High	Not Found	High	0.001902	0.07859	2.41
FALSE	High	[K].TECPQAYSYAHDDTSSTFACPTGANYLVTFCP.[-]	3xCarbamidomethyl [C3; C20; C31]		FALSE	0.195587	0.00514797	1	1	2	XP_010933187.1	XP_010933187.1 [210-241]	0	3631.51	Not Found	High	Not Found	High	High	0.001378	0.06117	1.57
FALSE	High	[R].LGNPPQPLLLAVDTSSDVAWLPCSGCTGCPYSAAASPFDTSR.[S]	3xCarbamidomethyl [C23; C26; C29]		FALSE	1.79461e-08	0	1	1	1	XP_010938557.1	XP_010938557.1 [110-151]	0	4436.06	High	Not Found	Not Found	Not Found	High	0	1.122e-12	4.81
FALSE	High	[R].ATMTINSFEEGGEGGGPSECDGKYHKDSESVVALSTGWYNQGSR.[C]	3xCarbamidomethyl [C20; K23; K26]; 1xDeamidated [N6]		FALSE	0.0163799	0	1	1	2	XP_010933166.1	XP_010933166.1 [75-118]	2	4810.09	High	High	Not Found	Not Found	High	0	0.001275	3.92
FALSE	High	[R].ATMTINSFEEGGEGGGPSECDGKYHKDSESVVALSTGWYNQGSR.[C]	3xCarbamidomethyl [C20; K23; K26]		FALSE	0.0191997	0	1	1	1	XP_010933166.1	XP_010933166.1 [75-118]	2	4809.11	Not Found	High	Not Found	Not Found	High	0	0.001625	3.88
FALSE	High	[R].ATMTINSFEEGGEGGGPSECDGKYHK.[D]	3xCarbamidomethyl [C20; K23; K26]		FALSE	0.0472968	0.000277312	1	1	2	XP_010933166.1	XP_010933166.1 [75-100]	1	2872.21	Not Found	High	Not Found	High	High	3.978e-05	0.006482	3.71
FALSE	High	[R].SCCPSDYPICDTSGNR.[C]	3xCarbamidomethyl [C2; C3; C10]		FALSE	8.41824e-07	0	1	1	7	XP_010923265.1	XP_010923265.1 [390-405]	0	1888.73	High	High	High	High	High	0	4.727e-08	3.94
FALSE	High	[R].IIMNDGLSTIPVQCLDVCIEVTGAYSAQK.[T]	3xCarbamidomethyl [C14; C18; K29]; 2xDeamidated [Q13; Q28]		FALSE	0.221638	0.00697756	1	5	1	XP_010923723.1	XP_010923723.1 [861-889]	0	3254.56	High	Not Found	Not Found	Not Found	High	0.001835	0.07515	2.87
FALSE	High	[K].QWYDYSTNTCAAGKVCGHYTQVVWR.[D]	3xCarbamidomethyl [C10; K14; C16]		FALSE	7.65992e-09	0	1	1	9	XP_019711280.1	XP_019711280.1 [103-127]	1	3107.39	High	High	High	High	High	0	2.773e-12	7.3
FALSE	High	[K].CNSGAIFIICNYKPPGNIVGQRPY.[-]	3xCarbamidomethyl [C1; C10; K13]; 1xDeamidated [N]		FALSE	0.00360051	0	1	2	15	XP_019711280.1	XP_019711280.1 [139-162]	0	2796.36	High	High	High	High	High	0	0.00029	3.58
FALSE	High	[K].CNSGAIFIICNYKPPGNIVGQRPY.[-]	3xCarbamidomethyl [C1; C10; K13]		FALSE	9.09501e-10	0	1	2	108	XP_019711280.1	XP_019711280.1 [139-162]	0	2795.38	High	High	High	High	High	0	3.036e-13	6.39
FALSE	High	[R].AEFNEMFNEAMASDAR.[L]	2xOxidation [M6; M11]		FALSE	1.32155e-05	0	1	1	3	XP_010916034.1	XP_010916034.1 [167-182]	0	1864.75	Not Found	High	High	High	High	0	2.53e-08	3.38
FALSE	High	[R].TMFGIAIVPSVLLALGMAISPESPR.[W]	2xOxidation [M2; M17]		FALSE	1.2711e-05	0	1	2	1	XP_010926012.1	XP_010926012.1 [272-296]	0	2602.4	Not Found	Not Found	High	Not Found	High	0	2.381e-08	4.6
FALSE	High	[K].LTEEIGQQVQIVGDDLLVTNPTR.[V]	2xDeamidated [Q8; Q]		FALSE	1.21251e-06	0	1	1	3	XP_008791284.1	XP_008791284.1 [315-337]	0	2540.31	Not Found	Not Found	Not Found	High	High	0	6.72e-10	4.59
FALSE	High	[K].GSNIQLLLDVPNADLQSLASSPSAANDWVQR.[N]	2xDeamidated [Q5; N26]		FALSE	0.000809806	0	1	1	1	XP_010921894.1	XP_010921894.1 [73-103]	0	3281.63	Not Found	Not Found	Not Found	High	High	0	1.311e-05	3.71
FALSE	High	[R].VTPQPGVPPEEAGAAVAAESSTGTWTTVWTDGLTSLNR.[Y]	2xDeamidated [Q4; N37]		FALSE	5.68758e-05	0	0	1	1			0	3855.86	Not Found	Not Found	Not Found	High	High	0	2.328e-07	3.01
FALSE	High	[K].GVSIDGIPLPFEAGEIDFGEPGTNGQHSFYQLIHQGR.[V]	2xDeamidated [Q26; N/Q]		FALSE	6.72049e-06	0	1	2	5	XP_008783474.1	XP_008783474.1 [365-401]	0	3984.9	Not Found	High	Not Found	High	High	0	6.248e-08	4.84
FALSE	High	[K].GQAWVNGQSIGR.[Y]	2xDeamidated [Q2; N6]		FALSE	0.00267735	0	0	3	1			0	1274.61	Not Found	Not Found	High	Not Found	High	0	8.056e-05	2.21
FALSE	High	[R].LSSAASTYLGPTVQFLSSNGAPLLVNLYTYR.[N]	2xDeamidated [Q14; N26]		FALSE	0.180456	0.00420275	1	1	1	XP_010921894.1	XP_010921894.1 [176-206]	0	3305.69	Not Found	High	Not Found	Not Found	High	0.001022	0.05367	2.75
FALSE	High	[R].ELLAVATPGQVDQVQLDR.[A]	2xDeamidated [Q13; Q]		FALSE	4.9392e-05	0	2	2	2	XP_008798591.1; XP_008799765.1	XP_008798591.1 [403-420]; XP_008799765.1 [403-420]	0	1954.01	Not Found	Not Found	High	Not Found	High	0	1.868e-07	3.67
FALSE	High	[R].RIPPAVPGIMFLSGGQSEVEATLNLNAMNQSPSPWHVSFSYAR.[A]	2xDeamidated [Q/N]; 2xOxidation [M10; M28]		FALSE	0.183555	0.00467803	0	1	3			1	4690.27	Not Found	Not Found	High	Not Found	High	0.001094	0.05524	3.48
FALSE	High	[RK].TYNQNLINHVGQGTPR.[R]	2xDeamidated [N8; Q/N]		FALSE	0.0065389	0	5	5	2	XP_008811758.1; XP_008811756.1; XP_010907249.1; XP_010921894.1; XP_010921891.1	XP_008811758.1 [283-298]; XP_008811756.1 [282-297]; XP_010907249.1 [281-296]; XP_010921894.1 [283-298]; XP_010921891.1 [281-296]	0	1813.88	Not Found	Not Found	Not Found	High	High	0	0.0003138	2.75
FALSE	High	[R].DVLNILHNLQADVAAADVVEFNPQR.[D]	2xDeamidated [N8; N]		FALSE	0.00186875	0	1	1	4	XP_010919046.1	XP_010919046.1 [286-310]	0	2763.39	Not Found	High	High	Not Found	High	0	4.677e-05	2.68
FALSE	High	[K].YIAVGNEVIPGAQAQYVLPAMR.[N]	2xDeamidated [N6; Q13]		FALSE	4.10348e-08	0	1	1	6	XP_010907249.1	XP_010907249.1 [116-137]	0	2362.21	High	High	High	High	High	0	4.81e-12	5.58
FALSE	High	[K].YIPSNTFSYYDQVLDTTAMLGAVPDR.[Y]	2xDeamidated [N5; Q12]		FALSE	0.0647788	0.00052208	1	2	1	XP_010909225.1	XP_010909225.1 [56-81]	0	2939.37	Not Found	Not Found	High	Not Found	High	0.0001174	0.01057	1.98
FALSE	High	[R].DQWLNTEEFINAVAEELR.[A]	2xDeamidated [N5; N11]		FALSE	3.30314e-06	0	0	2	1			0	2179.02	Not Found	Not Found	Not Found	High	High	0	3.082e-09	3.75
FALSE	High	[K].IFENGLIDIVDLDLVPYGNAR.[V]	2xDeamidated [N4; N19]		FALSE	0.0798234	0.00052208	1	1	1	XP_010921010.1	XP_010921010.1 [52-72]	0	2348.2	Not Found	Not Found	High	Not Found	High	0.0001523	0.01473	2.14
FALSE	High	[K].ELSADEVGNTAAFLVSPLASAVTGSVVYVDNGLNTMGLATDSPTLAV.[-]	2xDeamidated [N31; N34]		FALSE	0.0416285	0.000277312	1	1	2	XP_010928434.1	XP_010928434.1 [338-384]	0	4639.29	Not Found	High	High	Not Found	High	3.978e-05	0.005343	1.91
FALSE	High	[K].SFNTAILQR.[V]	2xDeamidated [N3; Q8]		FALSE	0.142218	0.00227421	0	2	2			0	1051.54	High	Not Found	Not Found	Not Found	High	0.000879	0.04908	2.08
FALSE	High	[K].NGEYVFVSAASGAVGQLVGQFAR.[L]	2xDeamidated [N1; Q16]		FALSE	0.000144736	0	1	1	2	XP_019704194.1	XP_019704194.1 [155-177]	0	2329.15	Not Found	Not Found	High	High	High	0	9.617e-07	2.24
FALSE	High	[R].HAGDLGNIVANSEGVAEATMVDNQIPLSGPNSVVGR.[A]	2xDeamidated [N/Q]		FALSE	1.1266e-09	0	1	1	3	XP_010940533.1	XP_010940533.1 [145-180]	0	3590.74	Not Found	High	Not Found	Not Found	High	0	1.686e-14	6.28
FALSE	High	[KR].WVDSNIDPKTK.[K]	2xCarbamidomethyl [K9; K11]		FALSE	0.00536022	0	1	2	10	XP_008783972.1	XP_008783972.1 [246-256]	1	1416.71	High	High	High	High	High	0	0.003194	2.99
FALSE	High	[K].HYADLSSKPFFAGLVEYIISGPVVAMVWEGK.[N]	2xCarbamidomethyl [K8; K31]		FALSE	0.213539	0.00604958	2	3	1	XP_010933580.1; XP_010919758.1	XP_010933580.1 [48-78]; XP_010919758.1 [48-78]	0	3524.79	Not Found	High	Not Found	Not Found	High	0.001659	0.07072	1.79
FALSE	High	[R].YGGAGGKPTEIDLGTNNNLEAISGHYGNYYGK.[T]	2xCarbamidomethyl [K7; K32]		FALSE	0.000154936	0	1	2	2	XP_010932961.1	XP_010932961.1 [203-234]	0	3444.61	Not Found	Not Found	High	Not Found	High	0	1.059e-06	5.14
FALSE	High	[K].GLSSDIKSCQSR.[G]	2xCarbamidomethyl [K7; C9]		FALSE	0.00817075	0	1	1	2	XP_010910507.1	XP_010910507.1 [80-91]	1	1394.67	Not Found	Not Found	High	High	High	0	0.0007651	2.23
FALSE	High	[K].GLQANPKDYLSFFCLGNR.[E]	2xCarbamidomethyl [K7; C14]; 1xDeamidated [Q3]		FALSE	0.0181228	0	1	1	3	XP_010923204.1	XP_010923204.1 [659-676]	1	2158.04	High	Not Found	High	High	High	0	0.001489	2.2
FALSE	High	[K].GIEANPKDYLTFFCLGNR.[E]	2xCarbamidomethyl [K7; C14]		FALSE	0.000198564	0	2	5	4	XP_010907269.1; XP_010925209.1	XP_010907269.1 [613-630]; XP_010925209.1 [610-627]	1	2172.05	Not Found	High	Not Found	High	High	0	2.624e-06	4.08
FALSE	High	[R].GLFIIDKEGVIQHCTINNLAIGR.[S]	2xCarbamidomethyl [K7; C14]		FALSE	3.47285e-07	0	1	1	15	XP_010931083.1	XP_010931083.1 [203-225]	1	2638.41	High	High	High	High	High	0	2.062e-09	5.45
FALSE	High	[K].VIHDKFGIVEGLMTTVHSITATQK.[T]	2xCarbamidomethyl [K5; K24]		FALSE	0.0103562	0	2	2	2	XP_010930058.1; XP_010911739.2	XP_010930058.1 [165-188]; XP_010911739.2 [165-188]	1	2739.45	High	High	Not Found	Not Found	High	0.006306	0.1961	4.13
FALSE	High	[K].VINDKFGIIEGLMTTVHSITATQK.[T]	2xCarbamidomethyl [K5; K24]		FALSE	0.00154606	0	1	1	4	XP_010910405.1	XP_010910405.1 [168-191]	1	2730.45	High	High	High	High	High	0	3.485e-05	4.77
FALSE	High	[R].RSGKAIEAYIFEMFNENLK.[S]	2xCarbamidomethyl [K4; K19]		FALSE	0.229046	0.0072079	1	1	2	XP_010921891.1	XP_010921891.1 [297-315]	2	2374.19	Not Found	Not Found	High	High	High	0.001937	0.07944	3.84
FALSE	High	[K].LADKDIVEMVFLPVVNEACR.[V]	2xCarbamidomethyl [K4; C19]		FALSE	0.0981024	0.00102797	1	2	1	XP_010931678.1	XP_010931678.1 [619-638]	1	2375.21	Not Found	High	Not Found	Not Found	High	0.0003016	0.02032	2.44
FALSE	High	[R].VEKGELLCGYQPLVMRDPLVFDRPEDFLPDR.[F]	2xCarbamidomethyl [K3; C8]; 1xDeamidated [Q11]		FALSE	0.18909	0.00490852	1	1	1	XP_010926169.1	XP_010926169.1 [384-414]	2	3761.87	Not Found	Not Found	Not Found	High	High	0.001201	0.05815	3.38
FALSE	High	[R].NINVNAVAPGFIASPMTAQLGEDVEKK.[I]	2xCarbamidomethyl [K26; K27]		FALSE	0.176644	0.00396364	1	2	1	AEQ94131.1	AEQ94131.1 [184-210]	1	2927.49	Not Found	High	Not Found	Not Found	High	0.0009502	0.05215	3.74
FALSE	High	[K].ALGIDTVPVLIGPVTYLLLSKPAK.[G]	2xCarbamidomethyl [K21; K24]		FALSE	0.00111625	0	2	5	10	XP_010908721.1; XP_010917850.1	XP_010908721.1 [146-169]; XP_010917850.1 [183-206]	0	2592.54	High	High	High	High	High	0	0.0001041	3.75
FALSE	High	[R].LQSLASSPSAANNWVQQNVKAYSSGVSFK.[Y]	2xCarbamidomethyl [K20; K29]		FALSE	0.000154184	0	1	1	7	XP_010921891.1	XP_010921891.1 [87-115]	1	3182.59	High	High	High	High	High	0	1.124e-06	4.8
FALSE	High	[R].GKNEGGTTCDWMFGWSNPWNR.[W]	2xCarbamidomethyl [K2; C9]		FALSE	0.0765727	0.00052208	1	1	7	XP_010920410.1	XP_010920410.1 [127-147]	1	2557.08	High	High	Not Found	High	High	0.0001523	0.01517	2.59
FALSE	High	[K].SKFDNLYGCR.[H]	2xCarbamidomethyl [K2; C9]		FALSE	0.0234905	0	1	6	1	XP_010908558.2	XP_010908558.2 [287-296]	1	1316.61	Not Found	Not Found	Not Found	High	High	0	0.00221	2.45
FALSE	High	[R].WKPNGCELPR.[F]	2xCarbamidomethyl [K2; C6]; 1xDeamidated [N4]		FALSE	0.037326	0	1	3	4	XP_010915618.1	XP_010915618.1 [99-108]	0	1314.63	High	High	High	High	High	0	0.00452	2.8
FALSE	High	[R].WKPDGCELPR.[F]	2xCarbamidomethyl [K2; C6]		FALSE	0.037326	0	2	3	4	XP_019704574.1; XP_008783972.1	XP_019704574.1 [89-98]; XP_008783972.1 [90-99]	0	1314.63	High	High	High	High	High	0	0.00452	2.8
FALSE	High	[K].EVVEAMTSFNEKPLILALSNPTSQSECTAEEAYR.[W]	2xCarbamidomethyl [K12; C27]; 1xDeamidated [N]		FALSE	0.000109154	0	1	2	2	XP_010915357.1	XP_010915357.1 [477-510]	0	3872.82	Not Found	Not Found	High	Not Found	High	0	6.24e-07	4.47
FALSE	High	[K].EVVEAMTSFNEKPLILALSNPTSQSECTAEEAYR.[W]	2xCarbamidomethyl [K12; C27]		FALSE	4.33122e-05	0	1	2	2	XP_010915357.1	XP_010915357.1 [477-510]	0	3871.84	High	Not Found	Not Found	High	High	0	2.177e-07	4.7
FALSE	High	[R].SHFSIWALAKAPLLIGCDVR.[A]	2xCarbamidomethyl [K10; C17]		FALSE	0.0240604	0	1	3	1	XP_010909866.1	XP_010909866.1 [278-297]	1	2311.24	High	Not Found	Not Found	Not Found	High	0	0.002295	1.98
FALSE	High	[K].LLVEDIGVLKPTVFCAVPR.[V]	2xCarbamidomethyl [K10; C15]		FALSE	0.151205	0.00277213	1	1	1	XP_017697272.1	XP_017697272.1 [302-320]	0	2183.23	High	Not Found	Not Found	Not Found	High	0.0007017	0.04052	1.39
FALSE	High	[R].KVAVLGAAGGIGQPLALLMK.[L]	2xCarbamidomethyl [K1; K20]		FALSE	0.0108166	0	2	2	3	XP_010912571.1; XP_010915605.1	XP_010912571.1 [42-61]; XP_010915605.1 [36-55]	1	2021.19	High	High	Not Found	Not Found	High	0	0.0006737	3.68
FALSE	High	[K].KYGWTAFCGPVGPR.[G]	2xCarbamidomethyl [K1; C8]		FALSE	5.26166e-05	0	1	1	2	XP_010917599.1	XP_010917599.1 [66-79]	1	1652.8	High	Not Found	Not Found	High	High	0	2.063e-07	3.98
FALSE	High	[R].KYPQYHCSPTVTGATR.[A]	2xCarbamidomethyl [K1; C7]		FALSE	3.82774e-07	0	1	1	26	XP_010933166.1	XP_010933166.1 [59-74]	1	1922.92	High	High	High	High	High	0	1.224e-09	5.74
FALSE	High	[R].KSPCGEGTNTWDRFELR.[V]	2xCarbamidomethyl [K1; C4]		FALSE	0.00148709	0	1	6	1	XP_008794558.1	XP_008794558.1 [75-91]	2	2109.98	Not Found	Not Found	High	Not Found	High	0	3.301e-05	3.59
FALSE	High	[R].KPSVAAIDGLALGGGLEVAMACHGR.[IV]	2xCarbamidomethyl [K1; C22]		FALSE	0.0981024	0.00102797	1	4	7	XP_010931678.1	XP_010931678.1 [100-124]	0	2507.29	High	High	High	High	High	0.006278	0.1911	3
FALSE	High	[K].AQNALLSGCSAGGLASILHCDSFR.[D]	2xCarbamidomethyl [C9; C20]		FALSE	1.8388e-08	0	1	5	5	XP_010911666.1	XP_010911666.1 [163-186]	0	2505.2	Not Found	High	High	High	High	0	1.401e-12	5.98
FALSE	High	[R].FTDVLDPGCHFLPWCLGQQIAGYLSLR.[V]	2xCarbamidomethyl [C9; C15]		FALSE	7.79913e-08	0	1	1	10	XP_010925060.1	XP_010925060.1 [24-50]	0	3163.55	High	High	High	High	High	0	4.675e-11	5.2
FALSE	High	[K].GILLNAGICQLCR.[G]	2xCarbamidomethyl [C9; C12]		FALSE	0.037326	0	1	3	2	XP_008788874.1	XP_008788874.1 [194-206]	0	1487.78	Not Found	High	Not Found	High	High	0.0003016	0.02074	1.62
FALSE	High	[R].SGGSIPASCCSGVR.[S]	2xCarbamidomethyl [C9; C10]		FALSE	0.00113265	0	1	1	6	XP_010931358.1	XP_010931358.1 [46-59]	0	1394.62	High	High	High	High	High	0	2.178e-05	2.78
FALSE	High	[R].GNPTVEVDCCLSDGTFSR.[A]	2xCarbamidomethyl [C9; C10]		FALSE	5.05829e-08	0	1	2	13	XP_010933076.1	XP_010933076.1 [17-34]	0	2013.86	High	High	High	High	High	0	3.041e-09	4.26
FALSE	High	[K].SEGATFLCGGGRPQHLAK.[G]	2xCarbamidomethyl [C8; K18]; 1xDeamidated [Q14]		FALSE	0.000184591	0	1	1	5	XP_008798034.1	XP_008798034.1 [354-371]	0	1943.94	High	High	High	High	High	0	1.386e-06	4.24
FALSE	High	[K].NALLSGCSAGGLTSILHCDNFR.[A]	2xCarbamidomethyl [C7; C18]		FALSE	1.51144e-07	0	1	3	1	XP_010942975.1	XP_010942975.1 [167-188]	0	2363.12	Not Found	Not Found	High	Not Found	High	0	2.865e-11	5.24
FALSE	High	[K].TQLEIQCPGVVSCADILALATR.[D]	2xCarbamidomethyl [C7; C13]		FALSE	7.06577e-07	0	1	1	1	XP_010913485.1	XP_010913485.1 [116-137]	0	2415.24	Not Found	Not Found	Not Found	High	High	0	2.958e-10	4.11
FALSE	High	[K].QFVRICDSAHEVSVMLEASRAQYSSSTSK.[L]	2xCarbamidomethyl [C6; K29]		FALSE	0.238584	0.00860789	1	1	1	XP_019707575.1	XP_019707575.1 [340-368]	2	3330.58	High	Not Found	Not Found	Not Found	High	0.002145	0.08513	2.29
FALSE	High	[K].SSGNFCTQCEAEGFR.[K]	2xCarbamidomethyl [C6; C9]		FALSE	1.93145e-05	0	1	6	2	XP_010935788.1	XP_010935788.1 [208-222]	0	1749.7	High	High	Not Found	Not Found	High	0	4.494e-08	3.43
FALSE	High	[R].LVFHDCFVQGCDASILLDDTPTFR.[G]	2xCarbamidomethyl [C6; C11]; 1xDeamidated [Q9]		FALSE	0.00972535	0	1	1	1	XP_010931330.1	XP_010931330.1 [62-85]	0	2827.31	Not Found	Not Found	High	Not Found	High	0	0.0005742	2.28
FALSE	High	[R].LVFHDCFVQGCDASILLDDTPTFR.[G]	2xCarbamidomethyl [C6; C11]		FALSE	9.53459e-09	0	1	1	9	XP_010931330.1	XP_010931330.1 [62-85]	0	2826.32	High	Not Found	High	High	High	0	4.123e-12	6.43
FALSE	High	[R].AAIVTCGGLCPGLNTVIR.[E]	2xCarbamidomethyl [C6; C10]		FALSE	1.78681e-05	0	2	3	3	XP_010928044.1; XP_010942916.1	XP_010928044.1 [115-132]; XP_010942916.1 [123-140]	0	1871.98	Not Found	Not Found	High	High	High	0	1.927e-07	4.13
FALSE	High	[K].SIISCPIQK.[S]	2xCarbamidomethyl [C5; K9]		FALSE	0.113885	0.00102797	1	1	1	XP_010912810.1	XP_010912810.1 [211-219]	0	1102.59	Not Found	High	Not Found	Not Found	High	0.0003369	0.02575	1.98
FALSE	High	[R].IVDQCANGGLDLDHGVFSK.[L]	2xCarbamidomethyl [C5; K19]		FALSE	1.80691e-06	0	2	2	4	XP_008778929.1; XP_010917599.1	XP_008778929.1 [103-121]; XP_010917599.1 [103-121]	0	2102	High	Not Found	High	High	High	0	1.233e-09	4.47
FALSE	High	[RK].GISACAVCDGAAPLFR.[ND]	2xCarbamidomethyl [C5; C8]		FALSE	2.05055e-06	0	1	6	4	XP_008796259.1	XP_008796259.1 [191-206]	0	1664.79	High	High	Not Found	Not Found	High	0	1.497e-09	4.15
FALSE	High	[R].ELVSCSNCTDYQSR.[R]	2xCarbamidomethyl [C5; C8]		FALSE	1.14209e-05	0	1	3	4	XP_010938930.1	XP_010938930.1 [355-368]	0	1718.71	Not Found	High	High	High	High	0	7.795e-08	3.4
FALSE	High	[K].AYGSCGGCDYR.[G]	2xCarbamidomethyl [C5; C8]		FALSE	0.00972535	0	1	4	1	XP_008793242.1	XP_008793242.1 [669-679]	0	1265.47	Not Found	Not Found	Not Found	High	High	0	0.0005752	1.83
FALSE	High	[R].ELVSCSNCTDFQSR.[R]	2xCarbamidomethyl [C5; C8]		FALSE	0.000117989	0	1	1	1	XP_010909604.1	XP_010909604.1 [355-368]	0	1702.72	High	Not Found	Not Found	Not Found	High	0	7.023e-07	3.32
FALSE	High	[K].LNIECNHATLSGHSCHHELETAR.[I]	2xCarbamidomethyl [C5; C15]		FALSE	6.21402e-09	0	1	4	3	XP_019710482.1	XP_019710482.1 [312-334]	0	2686.22	Not Found	Not Found	High	High	High	0	2.255e-13	6.72
FALSE	High	[K].GFFECTHDVTNLTCADFLR.[A]	2xCarbamidomethyl [C5; C14]		FALSE	9.12142e-12	0	1	1	36	NP_001306842.1	NP_001306842.1 [73-91]	0	2303.02	High	High	High	High	High	0	1.196e-08	6.37
FALSE	High	[K].IQGPCGYGICYLYLRR.[D]	2xCarbamidomethyl [C5; C10]; 1xDeamidated [Q2]		FALSE	0.0911985	0.00052208	1	3	1	XP_010914864.1	XP_010914864.1 [111-126]	1	1989.97	High	Not Found	Not Found	Not Found	High	0.0001523	0.01809	2.18
FALSE	High	[K].IQGPCGYGICYLYLR.[R]	2xCarbamidomethyl [C5; C10]		FALSE	2.16327e-06	0	1	3	16	XP_010914864.1	XP_010914864.1 [111-125]	0	1832.88	High	High	High	High	High	0	3.343e-07	4.14
FALSE	High	[K].EGYVCDGDVCR.[K]	2xCarbamidomethyl [C5; C10]		FALSE	0.005709	0	2	3	1	XP_019710017.1; XP_010937316.1	XP_019710017.1 [507-517]; XP_010937316.1 [602-612]	0	1329.52	High	Not Found	Not Found	Not Found	High	0	0.000254	2.57
FALSE	High	[K].IVDYCPPPGCR.[A]	2xCarbamidomethyl [C5; C10]		FALSE	0.00101281	0	1	1	9	XP_010926571.1	XP_010926571.1 [92-102]	0	1333.6	High	High	High	High	High	0	0.0002941	2.73
FALSE	High	[K].VAICELPFNPISSEVVGGVGGTCVIR.[G]	2xCarbamidomethyl [C4; C23]		FALSE	4.8181e-08	0	1	1	7	XP_010905846.1	XP_010905846.1 [50-75]	0	2730.4	High	High	High	High	High	0	8.267e-12	4.9
FALSE	High	[K].FGCTEFVNPLEHEKPVQEVIAGMTNGGVDR.[S]	2xCarbamidomethyl [C3; K14]		FALSE	0.0117425	0	1	1	6	XP_010912630.1	XP_010912630.1 [239-268]	0	3387.61	High	High	High	High	High	0.0003016	0.01971	3.22
FALSE	High	[R].LICAGDVCTTDER.[I]	2xCarbamidomethyl [C3; C8]		FALSE	5.8846e-05	0	1	4	2	XP_008787911.1	XP_008787911.1 [67-79]	0	1509.67	Not Found	Not Found	High	High	High	0	2.444e-07	3.07
FALSE	High	[K].SYCPYCTR.[V]	2xCarbamidomethyl [C3; C6]		FALSE	0.167058	0.00372246	1	1	1	XP_010940165.1	XP_010940165.1 [39-46]	0	1106.44	High	Not Found	Not Found	Not Found	High	0.000879	0.04764	1.73
FALSE	High	[K].NSCPCYASLR.[T]	2xCarbamidomethyl [C3; C5]		FALSE	0.00204952	0	1	4	20	AEZ00909.1	AEZ00909.1 [99-108]	0	1227.52	High	High	High	High	High	0	0.0001207	2.63
FALSE	High	[R].THCCTEPYIIAANR.[Q]	2xCarbamidomethyl [C3; C4]		FALSE	8.05761e-07	0	1	1	11	XP_010913914.2	XP_010913914.2 [586-599]	0	1705.78	High	High	High	High	High	0	6.649e-09	4.09
FALSE	High	[R].GPCGLSTPLCR.[L]	2xCarbamidomethyl [C3; C10]		FALSE	0.00410477	0	1	1	4	XP_010919638.1	XP_010919638.1 [90-100]	0	1217.58	Not Found	High	High	High	High	0	0.0001544	2.7
FALSE	High	[R].FQSSAVAALQEAAEAYLVGLFEDTNLCAIHAK.[R]	2xCarbamidomethyl [C27; K32]		FALSE	5.40418e-10	0	1	3	4	XP_010916783.1	XP_010916783.1 [85-116]; [230-261]	0	3494.73	High	High	High	Not Found	High	0	2.431e-13	8.33
FALSE	High	[R].FQSHAVLALQEAAEAYLVGLFEDTNLCAIHAK.[R]	2xCarbamidomethyl [C27; K32]		FALSE	1.3733e-08	0	1	3	8	XP_010939695.1	XP_010939695.1 [85-116]	0	3586.8	High	Not Found	High	High	High	0	1.551e-12	5.65
FALSE	High	[R].GLNIQGLLEDLSSAPSGAIVLLHACAHNPTGVDPTLDQWEQIRK.[L]	2xCarbamidomethyl [C25; K44]		FALSE	0.218911	0.00676198	1	1	2	XP_010920378.1	XP_010920378.1 [219-262]	1	4791.45	Not Found	Not Found	High	Not Found	High	0.0018	0.07367	2.89
FALSE	High	[R].ATYHEYNPAQHNWDLNAVSAYCSTWDANKPLAWR.[Q]	2xCarbamidomethyl [C22; K29]; 3xDeamidated [N16; N28; Q/N]		FALSE	0.171425	0.00372246	1	1	2	XP_008778929.1	XP_008778929.1 [31-64]	0	4109.81	Not Found	High	Not Found	Not Found	High	0.000879	0.04943	2.88
FALSE	High	[R].ATYHEYNPAQHNWDLNAVSAYCSTWDANKPLAWR.[Q]	2xCarbamidomethyl [C22; K29]; 2xDeamidated [Q/N]		FALSE	0.00593478	0	1	1	6	XP_008778929.1	XP_008778929.1 [31-64]	0	4108.83	Not Found	Not Found	High	High	High	0	0.0002696	3.31
FALSE	High	[R].ATYHEYNPAQHNWDLNAVSAYCSTWDADKPLAWR.[K]	2xCarbamidomethyl [C22; K29]; 2xDeamidated [N16; Q/N]		FALSE	0.171425	0.00372246	1	1	2	XP_010917599.1	XP_010917599.1 [31-64]	0	4109.81	Not Found	High	Not Found	Not Found	High	0.000879	0.04943	2.88
FALSE	High	[R].ATYHEYNPAQHNWDLNAVSAYCSTWDANKPLAWR.[Q]	2xCarbamidomethyl [C22; K29]; 1xDeamidated [N/Q]		FALSE	0.00108416	0	1	1	9	XP_008778929.1	XP_008778929.1 [31-64]	0	4107.85	High	High	High	High	High	0	0.0009308	3.9
FALSE	High	[R].ATYHEYNPAQHNWDLNAVSAYCSTWDADKPLAWR.[K]	2xCarbamidomethyl [C22; K29]; 1xDeamidated [N/Q]		FALSE	0.00593478	0	1	1	8	XP_010917599.1	XP_010917599.1 [31-64]	0	4108.83	Not Found	Not Found	High	High	High	0	0.0002696	3.31
FALSE	High	[R].ATYHEYNPAQHNWDLNAVSAYCSTWDANKPLAWR.[Q]	2xCarbamidomethyl [C22; K29]		FALSE	0.0206352	0	1	1	2	XP_008778929.1	XP_008778929.1 [31-64]	0	4106.86	Not Found	Not Found	High	Not Found	High	0	0.001817	2.65
FALSE	High	[R].ATYHEYNPAQHNWDLNAVSAYCSTWDADKPLAWR.[K]	2xCarbamidomethyl [C22; K29]		FALSE	0.00108416	0	1	1	8	XP_010917599.1	XP_010917599.1 [31-64]	0	4107.85	High	High	High	High	High	0	0.0009308	3.9
FALSE	High	[K].YSYGNTAGSGETGNALVLANLCYMK.[K]	2xCarbamidomethyl [C22; K25]		FALSE	0.0555066	0.00052208	1	1	14	XP_010921586.1	XP_010921586.1 [263-287]	0	2711.24	High	High	High	High	High	7.854e-05	0.008363	4.58
FALSE	High	[K].DGLMATHDEETANYFQDTDVHCVLCPR.[N]	2xCarbamidomethyl [C22; C25]; 1xDeamidated [N13]; 1xOxidation [M4]		FALSE	7.08993e-06	0	1	1	1	XP_010907269.1	XP_010907269.1 [289-315]	0	3211.34	Not Found	High	Not Found	Not Found	High	0	9.814e-09	5.29
FALSE	High	[K].VCPGVVSCADILEITAR.[D]	2xCarbamidomethyl [C2; C8]		FALSE	1.52401e-06	0	1	1	20	XP_010931330.1	XP_010931330.1 [113-129]	0	1859.94	High	High	High	High	High	0	3.36e-08	5.46
FALSE	High	[R].ICSATVSCADILALAAR.[A]	2xCarbamidomethyl [C2; C8]		FALSE	1.22019e-07	0	1	1	19	XP_010915489.1	XP_010915489.1 [112-128]	0	1791.91	High	High	High	High	High	0	2.744e-09	4.71
FALSE	High	[R].ICHTNNCPVGVASQR.[E]	2xCarbamidomethyl [C2; C7]		FALSE	0.00849333	0	1	7	1	XP_010938554.1	XP_010938554.1 [1243-1257]	0	1712.8	Not Found	Not Found	Not Found	High	High	0	0.0004679	1.95
FALSE	High	[R].WCSCNIFSTQDHAAAAIAR.[D]	2xCarbamidomethyl [C2; C4]		FALSE	1.89326e-08	0	1	6	2	XP_010908558.2	XP_010908558.2 [134-152]	0	2178.98	High	Not Found	High	Not Found	High	0	1.22e-12	6.24
FALSE	High	[K].VCGHYTQVVWRDSTHIGCAR.[V]	2xCarbamidomethyl [C2; C18]; 1xDeamidated [Q7]		FALSE	0.000447398	0	1	3	1	XP_019711280.1	XP_019711280.1 [117-136]	1	2403.11	Not Found	Not Found	High	Not Found	High	0	5.31e-06	4.69
FALSE	High	[K].VCGHYTQVVWRDSTHIGCAR.[V]	2xCarbamidomethyl [C2; C18]		FALSE	5.10035e-07	0	1	3	10	XP_019711280.1	XP_019711280.1 [117-136]	1	2402.12	High	High	High	High	High	0	1.576e-07	6.17
FALSE	High	[R].YCDLLGVSYGDNLDCYNQRPFNQ.[-]	2xCarbamidomethyl [C2; C15]		FALSE	1.87493e-08	0	1	2	24	XP_010941404.1	XP_010941404.1 [286-308]	0	2811.21	High	High	High	High	High	0	9.63e-12	5.98
FALSE	High	[K].GGAFTGEISAEQLIDMGCKWVILGHSER.[R]	2xCarbamidomethyl [C18; K19]		FALSE	0.00904475	0	1	2	3	XP_008788636.1	XP_008788636.1 [123-150]	1	3118.51	Not Found	High	High	High	High	0	0.002228	3.96
FALSE	High	[K].EIAFLQNAEGSGLAPFDCWLCLR.[G]	2xCarbamidomethyl [C18; C21]; 1xDeamidated [N/Q]		FALSE	0.0126856	0	1	3	2	XP_010910738.1	XP_010910738.1 [308-330]	0	2668.25	Not Found	Not Found	Not Found	High	High	0	0.000861	3.04
FALSE	High	[R].VPGYGLITNIINGGIECGK.[G]	2xCarbamidomethyl [C17; K19]		FALSE	0.00447948	0	1	1	1	XP_008812099.1	XP_008812099.1 [263-281]	0	2032.05	Not Found	Not Found	Not Found	High	High	0	0.0001764	2.79
FALSE	High	[R].VPGYGVITNIINGGIECGK.[G]	2xCarbamidomethyl [C17; K19]		FALSE	0.000366509	0	1	3	1	XP_010941404.1	XP_010941404.1 [252-270]	0	2018.04	Not Found	Not Found	Not Found	High	High	0	3.934e-06	3.15
FALSE	High	[R].VPGYGVITNIINGGIECGKGQDSSVADR.[I]	2xCarbamidomethyl [C17; K19]		FALSE	0.0029505	0	1	2	1	XP_010941404.1	XP_010941404.1 [252-279]	1	2933.44	Not Found	Not Found	Not Found	High	High	0	9.341e-05	3.78
FALSE	High	[R].AEATDVANAVLDGTDCVMLSGESAAGAYPELAVK.[I]	2xCarbamidomethyl [C16; K34]		FALSE	0.093733	0.00052208	3	5	3	XP_008802624.1; XP_010940385.1; XP_010918024.1	XP_008802624.1 [313-346]; XP_010940385.1 [313-346]; XP_010918024.1 [313-346]	0	3452.62	High	High	High	Not Found	High	0.0005209	0.03221	2.27
FALSE	High	[R].ILPIDLANFGGEILCQPDAFLCSVNDVTVSSTVDQR.[A]	2xCarbamidomethyl [C15; C22]		FALSE	5.72371e-06	0	1	2	2	XP_010932760.1	XP_010932760.1 [107-142]	0	3963.95	High	Not Found	Not Found	High	High	0	7.102e-09	3.75
FALSE	High	[K].IVLVGVPGAFTPTCSSQHVPSFIK.[S]	2xCarbamidomethyl [C14; K24]; 1xDeamidated [Q17]		FALSE	0.0755172	0.00052208	1	1	2	XP_010920675.1	XP_010920675.1 [38-61]	0	2599.36	Not Found	High	Not Found	High	High	0.004579	0.1519	2.6
FALSE	High	[K].IVLVGVPGAFTPTCSSQHVPSFIK.[S]	2xCarbamidomethyl [C14; K24]		FALSE	3.15703e-05	0	1	1	1	XP_010920675.1	XP_010920675.1 [38-61]	0	2598.37	Not Found	Not Found	High	Not Found	High	0	9.506e-08	3.9
FALSE	High	[K].SQASALENHAAANCK.[V]	2xCarbamidomethyl [C14; K15]		FALSE	0.175139	0.00396364	1	1	1	XP_010935901.1	XP_010935901.1 [112-126]	0	1628.74	Not Found	Not Found	Not Found	High	High	0.0009148	0.05111	1.6
FALSE	High	[K].ILNHLINHQNEYCMEVTPK.[T]	2xCarbamidomethyl [C13; K19]		FALSE	0.037326	0	1	1	5	XP_010935335.1	XP_010935335.1 [234-252]	0	2410.16	High	High	Not Found	High	High	0	0.004521	2.71
FALSE	High	[R].SNLVGMGIIPLCFKPGEDAETLGLTGHER.[Y]	2xCarbamidomethyl [C12; K14]; 1xDeamidated [N2]		FALSE	0.000315208	0	2	4	1	XP_010918136.1; XP_010943467.1	XP_010918136.1 [903-931]; XP_010943467.1 [906-934]	0	3169.57	High	Not Found	Not Found	Not Found	High	0	3.116e-06	4.32
FALSE	High	[R].SNLVGMGIIPLCFKPGEDAETLGLTGHER.[Y]	2xCarbamidomethyl [C12; K14]		FALSE	1.48522e-05	0	2	4	7	XP_010918136.1; XP_010943467.1	XP_010918136.1 [903-931]; XP_010943467.1 [906-934]	0	3168.58	Not Found	High	High	High	High	0	5.128e-08	5.24
FALSE	High	[R].LIYGGSVNGANCK.[E]	2xCarbamidomethyl [C12; K13]		FALSE	0.00817075	0	3	6	2	XP_010922320.1; XP_010920579.1; XP_008784587.1	XP_010922320.1 [207-219]; XP_010920579.1 [207-219]; XP_008784587.1 [207-219]	0	1409.68	Not Found	High	Not Found	Not Found	High	0	0.0004414	1.71
FALSE	High	[R].GNLDIFSGRGPCGLSTPLCR.[L]	2xCarbamidomethyl [C12; C19]		FALSE	9.49318e-06	0	1	1	10	XP_010919638.1	XP_010919638.1 [81-100]	1	2177.06	High	High	High	High	High	0	1.529e-08	5.18
FALSE	High	[K].AATGAPDTVGDCPFCQR.[V]	2xCarbamidomethyl [C12; C15]		FALSE	0.0772842	0.00052208	1	1	2	XP_010911236.2	XP_010911236.2 [15-31]	0	1822.78	Not Found	Not Found	High	High	High	0.005182	0.1648	1.26
FALSE	High	[R].GLSAVDAVVDGCSACEELR.[C]	2xCarbamidomethyl [C12; C15]		FALSE	4.03816e-07	0	1	1	1	XP_010919666.1	XP_010919666.1 [56-74]	0	2007.91	Not Found	Not Found	High	Not Found	High	0	1.273e-10	4.16
FALSE	High	[K].GLNGVPDIVECSFVQSSITELPFFASK.[V]	2xCarbamidomethyl [C11; K27]		FALSE	0.239555	0.00860789	1	2	1	XP_010912571.1	XP_010912571.1 [282-308]	0	2998.49	High	Not Found	Not Found	Not Found	High	0.002145	0.08532	1.69
FALSE	High	[K].FSSPHSAGAECIDPDCSWVEQWVHR.[A]	2xCarbamidomethyl [C11; C16]		FALSE	4.17805e-07	0	1	3	1	XP_010917037.1	XP_010917037.1 [132-156]	0	2957.27	High	Not Found	Not Found	Not Found	High	0	1.337e-10	6.5
FALSE	High	[K].TVGLYFSASWCPPCR.[G]	2xCarbamidomethyl [C11; C14]		FALSE	0.0557678	0.00052208	1	1	1	XP_010937316.1	XP_010937316.1 [78-92]	0	1800.82	Not Found	Not Found	High	Not Found	High	7.854e-05	0.008377	2.09
FALSE	High	[K].QWYDYSTNTCAAGK.[V]	2xCarbamidomethyl [C10; K14]; 1xDeamidated [N8]		FALSE	0.000125692	0	1	1	2	XP_019711280.1	XP_019711280.1 [103-116]	0	1722.71	Not Found	Not Found	Not Found	High	High	0	7.761e-07	1.82
FALSE	High	[K].QWYDYSTNTCAAGK.[V]	2xCarbamidomethyl [C10; K14]		FALSE	6.18704e-06	0	1	1	28	XP_019711280.1	XP_019711280.1 [103-116]	0	1721.72	High	High	High	High	High	0	1.528e-07	3.97
FALSE	High	[K].SFISAWTAACHSTNPATIHVPSGFFLIGPVTFNGPCR.[S]	2xCarbamidomethyl [C10; C36]		FALSE	1.55926e-05	0	1	2	4	XP_010908556.1	XP_010908556.1 [46-82]	0	4017.95	Not Found	Not Found	High	High	High	0	2.779e-07	5.15
FALSE	High	[R].YANQALLSGCSAGGLASILHCDEFR.[A]	2xCarbamidomethyl [C10; C21]		FALSE	8.96323e-10	0	1	1	4	XP_019703936.1	XP_019703936.1 [179-203]	0	2710.27	Not Found	High	High	High	High	0	1.186e-14	6.39
FALSE	High	[K].YGIDAPLAACCGGGGR.[Y]	2xCarbamidomethyl [C10; C11]		FALSE	0.00072764	0	1	1	1	XP_010912585.1	XP_010912585.1 [310-325]	0	1594.71	Not Found	Not Found	High	Not Found	High	0	1.116e-05	2.96
FALSE	High	[K].CTVLDLPHVVASSEASEAVQLVAGDMFQYVPPADAVLLK.[W]	2xCarbamidomethyl [C1; K39]; 1xDeamidated [Q28]; 1xOxidation [M26]		FALSE	0.0438533	0.000277312	1	2	1	XP_019705598.1	XP_019705598.1 [49-87]	0	4214.1	Not Found	Not Found	High	Not Found	High	3.978e-05	0.005779	3.85
FALSE	High	[K].CTVLDLPHVVASSEASEAVQLVAGDMFQYIPPADAVLLK.[W]	2xCarbamidomethyl [C1; K39]; 1xDeamidated [Q]		FALSE	0.00287971	0	1	1	14	XP_010920170.1	XP_010920170.1 [223-261]	0	4212.12	High	High	High	High	High	0	0.001432	3.96
FALSE	High	[K].CTVLDLPHVVASSEASEAVQLVAGDMFQYIPPADAVLLK.[W]	2xCarbamidomethyl [C1; K39]		FALSE	0.000193792	0	1	1	15	XP_010920170.1	XP_010920170.1 [223-261]	0	4211.14	High	High	High	High	High	0	5.586e-06	5.12
FALSE	High	[R].CFTDGNLVTGAAWPGHPEFISQLMALLGIK.[V]	2xCarbamidomethyl [C1; K30]		FALSE	0.199743	0.00581759	1	4	3	XP_010935424.1	XP_010935424.1 [356-385]	0	3300.65	High	Not Found	Not Found	High	High	0.006499	0.2019	2.26
FALSE	High	[R].CPEVLFQPSLIGMEAAGIHETTYNSIMK.[C]	2xCarbamidomethyl [C1; K28]		FALSE	0.131362	0.00177947	2	14	1	NP_001306835.1; XP_019706201.1	NP_001306835.1 [259-286]; XP_019706201.1 [318-345]	0	3193.54	Not Found	Not Found	Not Found	High	High	0.0005209	0.03236	3.05
FALSE	High	[R].CGTDLDHGVVAVGYGTENGKGYWIVR.[N]	2xCarbamidomethyl [C1; K20]; 1xDeamidated [N18]		FALSE	1.83614e-07	0	1	1	3	XP_008799878.1	XP_008799878.1 [298-323]	1	2881.36	Not Found	Not Found	High	High	High	0	3.848e-11	8.69
FALSE	High	[K].CSQLDSSSCLAGR.[C]	2xCarbamidomethyl [C1; C9]		FALSE	2.31237e-05	0	1	1	2	XP_010913225.1	XP_010913225.1 [188-200]	0	1440.62	Not Found	Not Found	High	High	High	0	1.948e-07	3.13
FALSE	High	[R].CRPDCPIFAFTTSTSVR.[R]	2xCarbamidomethyl [C1; C5]		FALSE	4.78082e-06	0	1	4	3	XP_008802273.1	XP_008802273.1 [497-513]	0	2014.95	High	High	Not Found	Not Found	High	0	5.417e-09	5.35
FALSE	High	[K].CNTCGGQGQVVSSAR.[T]	2xCarbamidomethyl [C1; C4]		FALSE	2.87829e-05	0	1	2	1	XP_008802007.1	XP_008802007.1 [251-265]	0	1580.69	Not Found	Not Found	High	Not Found	High	0	8.266e-08	3.04
FALSE	High	[R].CTECNFDLHPR.[C]	2xCarbamidomethyl [C1; C4]		FALSE	0.0065389	0	1	2	1	XP_010937316.1	XP_010937316.1 [569-579]	0	1448.6	High	Not Found	Not Found	Not Found	High	0	0.0003133	3.23
FALSE	High	[R].CNCVPPGTSGNR.[D]	2xCarbamidomethyl [C1; C3]		FALSE	0.00416498	0	1	1	2	XP_010909456.1	XP_010909456.1 [63-74]	0	1318.56	High	High	Not Found	Not Found	High	0	0.0001571	2.76
FALSE	High	[K].CCPPYTSADIVDYTFPETPLR.[V]	2xCarbamidomethyl [C1; C2]		FALSE	1.08202e-08	0	2	2	30	XP_010921586.1; XP_010910148.1	XP_010921586.1 [104-124]; XP_010910148.1 [104-124]	0	2502.13	High	High	High	High	High	0	9.798e-11	6.22
FALSE	High	[R].TAGPPVVMNPISR.[Q]	1xOxidation [M8]		FALSE	0.00333138	0	1	3	1	XP_019709224.1	XP_019709224.1 [139-151]	0	1354.71	High	Not Found	Not Found	Not Found	High	0	0.0001119	2.49
FALSE	High	[R].VVSEPIEMTQEFR.[Y]	1xOxidation [M8]		FALSE	0.000638101	0	1	1	1	YP_005090396.1	YP_005090396.1 [164-176]	0	1580.76	Not Found	Not Found	Not Found	High	High	0	9.126e-06	2.01
FALSE	High	[R].AIELADPMENAGAALIR.[E]	1xOxidation [M8]		FALSE	1.45164e-06	0	2	9	7	XP_010918679.1; XP_010940621.1	XP_010918679.1 [100-116]; XP_010940621.1 [96-112]	0	1770.91	High	High	High	High	High	0	2.829e-08	4.17
FALSE	High	[R].GYALAQYMPLVPTER.[I]	1xOxidation [M8]		FALSE	1.3942e-05	0	1	1	2	XP_010921816.1	XP_010921816.1 [209-223]	0	1724.87	Not Found	High	Not Found	High	High	0	2.751e-08	3.1
FALSE	High	[R].IVDPDTGMSLPVNR.[T]	1xOxidation [M8]		FALSE	6.17795e-05	0	1	2	4	XP_010943943.1	XP_010943943.1 [382-395]	0	1529.76	Not Found	Not Found	High	High	High	0	3.031e-06	2.51
FALSE	High	[R].NVLVGDYMPSLAFTGNTR.[V]	1xOxidation [M8]		FALSE	5.15769e-08	0	1	1	15	XP_010926169.1	XP_010926169.1 [105-122]	0	1970.96	High	High	High	High	High	0	2.196e-11	4.77
FALSE	High	[K].TILSTDTMEIPEGVTVR.[V]	1xOxidation [M8]		FALSE	1.43758e-06	0	1	3	1	XP_010934051.1	XP_010934051.1 [3-19]	0	1877.95	Not Found	Not Found	High	Not Found	High	0	8.729e-10	3.21
[truncated: 3,388 more rows]

## Sheet: Buffer C
Modifcation profile of peptides identified from Buffer C
[truncated: 3,383 more rows]

[truncated: 1 more sheets: Buffer D]
