# Supplementary material for: Evaluation of sodium deoxycholate as solubilization buffer for oil palm proteomics analysis
Source: PLoS One. 2019 Aug 15;14(8):e0221052. doi: 10.1371/journal.pone.0221052 (PMC6695131; doi:10.1371/journal.pone.0221052)
Supplement: S2 File — (XLSX) [file pone.0221052.s005.xlsx]

## Sheet: Buffer A
Uniprot ID used for gene ontology annotation - Buffer A
Entry	Entry name	Protein names	Gene names	Organism	Gene ontology (GO)	Gene ontology (biological process)	Gene ontology (cellular component)	Gene ontology (molecular function)	Gene ontology IDs
A0A2H3YZL5	A0A2H3YZL5_PHODC	ATP synthase subunit beta (EC 7.1.2.2)	LOC103719013	Phoenix dactylifera (Date palm)	mitochondrial proton-transporting ATP synthase complex, catalytic core F(1) [GO:0000275]; ATP binding [GO:0005524]; proton-transporting ATP synthase activity, rotational mechanism [GO:0046933]; ATP synthesis coupled proton transport [GO:0015986]	ATP synthesis coupled proton transport [GO:0015986]	mitochondrial proton-transporting ATP synthase complex, catalytic core F(1) [GO:0000275]	ATP binding [GO:0005524]; proton-transporting ATP synthase activity, rotational mechanism [GO:0046933]	GO:0000275; GO:0005524; GO:0015986; GO:0046933
A0A199VKX9	A0A199VKX9_ANACO	ATP synthase subunit beta (EC 7.1.2.2)	ACMD2_21924	Ananas comosus (Pineapple) (Ananas ananas)	mitochondrial proton-transporting ATP synthase complex, catalytic core F(1) [GO:0000275]; ATP binding [GO:0005524]; proton-transporting ATP synthase activity, rotational mechanism [GO:0046933]; ATP synthesis coupled proton transport [GO:0015986]	ATP synthesis coupled proton transport [GO:0015986]	mitochondrial proton-transporting ATP synthase complex, catalytic core F(1) [GO:0000275]	ATP binding [GO:0005524]; proton-transporting ATP synthase activity, rotational mechanism [GO:0046933]	GO:0000275; GO:0005524; GO:0015986; GO:0046933
B3TLW8	B3TLW8_ELAGV	Beta-1,3-glucanase		Elaeis guineensis var. tenera (Oil palm)	hydrolase activity, hydrolyzing O-glycosyl compounds [GO:0004553]; carbohydrate metabolic process [GO:0005975]	carbohydrate metabolic process [GO:0005975]		hydrolase activity, hydrolyzing O-glycosyl compounds [GO:0004553]	GO:0004553; GO:0005975
F2DJJ2	F2DJJ2_HORVV	ATP synthase subunit beta (EC 7.1.2.2)		Hordeum vulgare subsp. vulgare (Domesticated barley)	mitochondrial proton-transporting ATP synthase complex, catalytic core F(1) [GO:0000275]; ATP binding [GO:0005524]; proton-transporting ATP synthase activity, rotational mechanism [GO:0046933]; ATP synthesis coupled proton transport [GO:0015986]	ATP synthesis coupled proton transport [GO:0015986]	mitochondrial proton-transporting ATP synthase complex, catalytic core F(1) [GO:0000275]	ATP binding [GO:0005524]; proton-transporting ATP synthase activity, rotational mechanism [GO:0046933]	GO:0000275; GO:0005524; GO:0015986; GO:0046933
A0A1D1Y202	A0A1D1Y202_9ARAE	ATP synthase subunit beta (EC 7.1.2.2) (Fragment)	ATPB_4 g.81042	Anthurium amnicola	proton-transporting ATP synthase complex, catalytic core F(1) [GO:0045261]; ATP binding [GO:0005524]; proton-transporting ATP synthase activity, rotational mechanism [GO:0046933]; ATP synthesis coupled proton transport [GO:0015986]	ATP synthesis coupled proton transport [GO:0015986]	proton-transporting ATP synthase complex, catalytic core F(1) [GO:0045261]	ATP binding [GO:0005524]; proton-transporting ATP synthase activity, rotational mechanism [GO:0046933]	GO:0005524; GO:0015986; GO:0045261; GO:0046933
H6TNL1	H6TNL1_ELAGV	Putative enoyl-ACP-reductase protein (Fragment)		Elaeis guineensis var. tenera (Oil palm)
B3TLY5	B3TLY5_ELAGV	Catalase (EC 1.11.1.6)	CAT2	Elaeis guineensis var. tenera (Oil palm)	catalase activity [GO:0004096]; heme binding [GO:0020037]; metal ion binding [GO:0046872]; hydrogen peroxide catabolic process [GO:0042744]; response to oxidative stress [GO:0006979]	hydrogen peroxide catabolic process [GO:0042744]; response to oxidative stress [GO:0006979]		catalase activity [GO:0004096]; heme binding [GO:0020037]; metal ion binding [GO:0046872]	GO:0004096; GO:0006979; GO:0020037; GO:0042744; GO:0046872
O24346	O24346_SORBI	ATP synthase subunit beta (EC 7.1.2.2) (Fragment)	atpB	Sorghum bicolor (Sorghum) (Sorghum vulgare)	proton-transporting ATP synthase complex, catalytic core F(1) [GO:0045261]; ATP binding [GO:0005524]; proton-transporting ATP synthase activity, rotational mechanism [GO:0046933]; ATP synthesis coupled proton transport [GO:0015986]	ATP synthesis coupled proton transport [GO:0015986]	proton-transporting ATP synthase complex, catalytic core F(1) [GO:0045261]	ATP binding [GO:0005524]; proton-transporting ATP synthase activity, rotational mechanism [GO:0046933]	GO:0005524; GO:0015986; GO:0045261; GO:0046933
A0A1Q3C2F5	A0A1Q3C2F5_CEPFO	ATP synthase subunit beta (EC 7.1.2.2)	CFOL_v3_17782	Cephalotus follicularis (Albany pitcher plant)	mitochondrial proton-transporting ATP synthase complex, catalytic core F(1) [GO:0000275]; ATP binding [GO:0005524]; proton-transporting ATP synthase activity, rotational mechanism [GO:0046933]; ATP synthesis coupled proton transport [GO:0015986]	ATP synthesis coupled proton transport [GO:0015986]	mitochondrial proton-transporting ATP synthase complex, catalytic core F(1) [GO:0000275]	ATP binding [GO:0005524]; proton-transporting ATP synthase activity, rotational mechanism [GO:0046933]	GO:0000275; GO:0005524; GO:0015986; GO:0046933
M0TDU3	M0TDU3_MUSAM	Uncharacterized protein	103990917	Musa acuminata subsp. malaccensis (Wild banana) (Musa malaccensis)	5-methyltetrahydropteroyltriglutamate-homocysteine S-methyltransferase activity [GO:0003871]; zinc ion binding [GO:0008270]; methionine biosynthetic process [GO:0009086]	methionine biosynthetic process [GO:0009086]		5-methyltetrahydropteroyltriglutamate-homocysteine S-methyltransferase activity [GO:0003871]; zinc ion binding [GO:0008270]	GO:0003871; GO:0008270; GO:0009086
A0A2H3XW50	A0A2H3XW50_PHODC	5-methyltetrahydropteroyltriglutamate-- homocysteine methyltransferase 1-like	LOC103707070	Phoenix dactylifera (Date palm)	5-methyltetrahydropteroyltriglutamate-homocysteine S-methyltransferase activity [GO:0003871]; zinc ion binding [GO:0008270]; methionine biosynthetic process [GO:0009086]	methionine biosynthetic process [GO:0009086]		5-methyltetrahydropteroyltriglutamate-homocysteine S-methyltransferase activity [GO:0003871]; zinc ion binding [GO:0008270]	GO:0003871; GO:0008270; GO:0009086
A0A0R4J4C8	A0A0R4J4C8_SOYBN	ATP synthase subunit beta (EC 7.1.2.2)	100797948 GLYMA_10G267200	Glycine max (Soybean) (Glycine hispida)	mitochondrial proton-transporting ATP synthase complex [GO:0005753]; mitochondrial proton-transporting ATP synthase complex, catalytic core F(1) [GO:0000275]; proton-transporting ATP synthase complex, catalytic core F(1) [GO:0045261]; ATP binding [GO:0005524]; proton-transporting ATP synthase activity, rotational mechanism [GO:0046933]; mitochondrial ATP synthesis coupled proton transport [GO:004…	mitochondrial ATP synthesis coupled proton transport [GO:0042776]	mitochondrial proton-transporting ATP synthase complex [GO:0005753]; mitochondrial proton-transporting ATP synthase complex, catalytic core F(1) [GO:0000275]; proton-transporting ATP synthase complex, catalytic core F(1) [GO:0045261]	ATP binding [GO:0005524]; proton-transporting ATP synthase activity, rotational mechanism [GO:0046933]	GO:0000275; GO:0005524; GO:0005753; GO:0042776; GO:0045261; GO:0046933
A0A2H3X6B3	A0A2H3X6B3_PHODC	5-methyltetrahydropteroyltriglutamate-- homocysteine methyltransferase 1	LOC103698689	Phoenix dactylifera (Date palm)	5-methyltetrahydropteroyltriglutamate-homocysteine S-methyltransferase activity [GO:0003871]; zinc ion binding [GO:0008270]; methionine biosynthetic process [GO:0009086]	methionine biosynthetic process [GO:0009086]		5-methyltetrahydropteroyltriglutamate-homocysteine S-methyltransferase activity [GO:0003871]; zinc ion binding [GO:0008270]	GO:0003871; GO:0008270; GO:0009086
A0A151TME6	A0A151TME6_CAJCA	Heat shock cognate 70 kDa protein	KK1_021817	Cajanus cajan (Pigeon pea) (Cajanus indicus)	ATP binding [GO:0005524]			ATP binding [GO:0005524]	GO:0005524
C1K4Q1	C1K4Q1_ELAOL	Enoyl-(Acyl carrier protein) reductase (Fragment)	EACPR	Elaeis oleifera (American oil palm) (Corozo oleifera)
X2JCU7	X2JCU7_COCNU	Phospholipase D (EC 3.1.4.4)		Cocos nucifera (Coconut palm)	membrane [GO:0016020]; calcium ion binding [GO:0005509]; N-acylphosphatidylethanolamine-specific phospholipase D activity [GO:0070290]; phospholipase D activity [GO:0004630]; lipid catabolic process [GO:0016042]; phosphatidylcholine metabolic process [GO:0046470]	lipid catabolic process [GO:0016042]; phosphatidylcholine metabolic process [GO:0046470]	membrane [GO:0016020]	calcium ion binding [GO:0005509]; N-acylphosphatidylethanolamine-specific phospholipase D activity [GO:0070290]; phospholipase D activity [GO:0004630]	GO:0004630; GO:0005509; GO:0016020; GO:0016042; GO:0046470; GO:0070290
A0A2H3XVK3	A0A2H3XVK3_PHODC	Aspartate aminotransferase (EC 2.6.1.1)	LOC103706860	Phoenix dactylifera (Date palm)	L-aspartate:2-oxoglutarate aminotransferase activity [GO:0004069]; pyridoxal phosphate binding [GO:0030170]; biosynthetic process [GO:0009058]; cellular amino acid metabolic process [GO:0006520]	biosynthetic process [GO:0009058]; cellular amino acid metabolic process [GO:0006520]		L-aspartate:2-oxoglutarate aminotransferase activity [GO:0004069]; pyridoxal phosphate binding [GO:0030170]	GO:0004069; GO:0006520; GO:0009058; GO:0030170
A0A2H3YKC7	A0A2H3YKC7_PHODC	Aconitate hydratase (Aconitase) (EC 4.2.1.3)	LOC103714530	Phoenix dactylifera (Date palm)	4 iron, 4 sulfur cluster binding [GO:0051539]; aconitate hydratase activity [GO:0003994]			4 iron, 4 sulfur cluster binding [GO:0051539]; aconitate hydratase activity [GO:0003994]	GO:0003994; GO:0051539
A0A1R3IXS3	A0A1R3IXS3_COCAP	Uncharacterized protein	CCACVL1_09110	Corchorus capsularis (Jute)	cell [GO:0005623]; proton-transporting V-type ATPase, V1 domain [GO:0033180]; ATP binding [GO:0005524]; ATP hydrolysis coupled proton transport [GO:0015991]; ATP metabolic process [GO:0046034]; cell redox homeostasis [GO:0045454]; intracellular signal transduction [GO:0035556]	ATP hydrolysis coupled proton transport [GO:0015991]; ATP metabolic process [GO:0046034]; cell redox homeostasis [GO:0045454]; intracellular signal transduction [GO:0035556]	cell [GO:0005623]; proton-transporting V-type ATPase, V1 domain [GO:0033180]	ATP binding [GO:0005524]	GO:0005524; GO:0005623; GO:0015991; GO:0033180; GO:0035556; GO:0045454; GO:0046034
M0U9P4	M0U9P4_MUSAM	Fructose-bisphosphate aldolase (EC 4.1.2.13)	103974221	Musa acuminata subsp. malaccensis (Wild banana) (Musa malaccensis)	fructose-bisphosphate aldolase activity [GO:0004332]; glycolytic process [GO:0006096]	glycolytic process [GO:0006096]		fructose-bisphosphate aldolase activity [GO:0004332]	GO:0004332; GO:0006096
V4LZ52	V4LZ52_EUTSA	Uncharacterized protein	EUTSA_v10020258mg	Eutrema salsugineum (Saltwater cress) (Sisymbrium salsugineum)	ATP binding [GO:0005524]			ATP binding [GO:0005524]	GO:0005524
A0A0K9RIZ8	A0A0K9RIZ8_SPIOL	Uncharacterized protein	SOVF_066360	Spinacia oleracea (Spinach)	5-methyltetrahydropteroyltriglutamate-homocysteine S-methyltransferase activity [GO:0003871]; zinc ion binding [GO:0008270]; methionine biosynthetic process [GO:0009086]	methionine biosynthetic process [GO:0009086]		5-methyltetrahydropteroyltriglutamate-homocysteine S-methyltransferase activity [GO:0003871]; zinc ion binding [GO:0008270]	GO:0003871; GO:0008270; GO:0009086
A0A2H3X3J1	A0A2H3X3J1_PHODC	Pyruvate kinase (EC 2.7.1.40)	LOC103697643	Phoenix dactylifera (Date palm)	kinase activity [GO:0016301]; magnesium ion binding [GO:0000287]; potassium ion binding [GO:0030955]; pyruvate kinase activity [GO:0004743]			kinase activity [GO:0016301]; magnesium ion binding [GO:0000287]; potassium ion binding [GO:0030955]; pyruvate kinase activity [GO:0004743]	GO:0000287; GO:0004743; GO:0016301; GO:0030955
A0A2H3X4C9	A0A2H3X4C9_PHODC	uncharacterized protein LOC103697961	LOC103697961	Phoenix dactylifera (Date palm)	cytoplasm [GO:0005737]; sedoheptulose-7-phosphate:D-glyceraldehyde-3-phosphate glyceronetransferase activity [GO:0004801]; carbohydrate metabolic process [GO:0005975]; pentose-phosphate shunt [GO:0006098]	carbohydrate metabolic process [GO:0005975]; pentose-phosphate shunt [GO:0006098]	cytoplasm [GO:0005737]	sedoheptulose-7-phosphate:D-glyceraldehyde-3-phosphate glyceronetransferase activity [GO:0004801]	GO:0004801; GO:0005737; GO:0005975; GO:0006098
A0A1B0THG9	A0A1B0THG9_NELNU	ATP synthase subunit alpha	atp1 NnMt_P01	Nelumbo nucifera (Sacred lotus)	mitochondrion [GO:0005739]; proton-transporting ATP synthase complex, catalytic core F(1) [GO:0045261]; ATP binding [GO:0005524]; proton-transporting ATP synthase activity, rotational mechanism [GO:0046933]; ATP synthesis coupled proton transport [GO:0015986]	ATP synthesis coupled proton transport [GO:0015986]	mitochondrion [GO:0005739]; proton-transporting ATP synthase complex, catalytic core F(1) [GO:0045261]	ATP binding [GO:0005524]; proton-transporting ATP synthase activity, rotational mechanism [GO:0046933]	GO:0005524; GO:0005739; GO:0015986; GO:0045261; GO:0046933
A5BNW5	A5BNW5_VITVI	Uncharacterized protein	VIT_03s0088g00810 VITISV_021166	Vitis vinifera (Grape)	extracellular space [GO:0005615]		extracellular space [GO:0005615]		GO:0005615
A0A0D2NXG1	A0A0D2NXG1_GOSRA	Uncharacterized protein	B456_006G232400	Gossypium raimondii (New World cotton)	ATP binding [GO:0005524]; unfolded protein binding [GO:0051082]; protein folding [GO:0006457]	protein folding [GO:0006457]		ATP binding [GO:0005524]; unfolded protein binding [GO:0051082]	GO:0005524; GO:0006457; GO:0051082
A0A2P5VZM7	A0A2P5VZM7_GOSBA	Uncharacterized protein	GOBAR_AA36431	Gossypium barbadense (Sea-island cotton) (Egyptian cotton)	ATP binding [GO:0005524]; ATP metabolic process [GO:0046034]; proton transmembrane transport [GO:1902600]	ATP metabolic process [GO:0046034]; proton transmembrane transport [GO:1902600]		ATP binding [GO:0005524]	GO:0005524; GO:0046034; GO:1902600
B3TLY1	B3TLY1_ELAGV	Fructose-bisphosphate aldolase (EC 4.1.2.13)		Elaeis guineensis var. tenera (Oil palm)	fructose-bisphosphate aldolase activity [GO:0004332]; glycolytic process [GO:0006096]	glycolytic process [GO:0006096]		fructose-bisphosphate aldolase activity [GO:0004332]	GO:0004332; GO:0006096
A0A2I0AXG6	A0A2I0AXG6_9ASPA	Fructose-bisphosphate aldolase (EC 4.1.2.13)	FBA AXF42_Ash008287	Apostasia shenzhenica	fructose-bisphosphate aldolase activity [GO:0004332]; glycolytic process [GO:0006096]	glycolytic process [GO:0006096]		fructose-bisphosphate aldolase activity [GO:0004332]	GO:0004332; GO:0006096
A0MZ69	A0MZ69_MUSAC	Pathogenesis-related protein 1 (Fragment)	PR1	Musa acuminata (Banana) (Musa cavendishii)	extracellular region [GO:0005576]		extracellular region [GO:0005576]		GO:0005576
A0A2H3YTQ7	A0A2H3YTQ7_PHODC	probable plastid-lipid-associated protein 2, chloroplastic	LOC103717053	Phoenix dactylifera (Date palm)
A0A2H3YWC2	A0A2H3YWC2_PHODC	UTP--glucose-1-phosphate uridylyltransferase (EC 2.7.7.9)	LOC103717980	Phoenix dactylifera (Date palm)	UTP:glucose-1-phosphate uridylyltransferase activity [GO:0003983]; UDP-glucose metabolic process [GO:0006011]	UDP-glucose metabolic process [GO:0006011]		UTP:glucose-1-phosphate uridylyltransferase activity [GO:0003983]	GO:0003983; GO:0006011
A0A2H3Y029	A0A2H3Y029_PHODC	enolase isoform X1	LOC103708238	Phoenix dactylifera (Date palm)	phosphopyruvate hydratase complex [GO:0000015]; magnesium ion binding [GO:0000287]; phosphopyruvate hydratase activity [GO:0004634]; glycolytic process [GO:0006096]	glycolytic process [GO:0006096]	phosphopyruvate hydratase complex [GO:0000015]	magnesium ion binding [GO:0000287]; phosphopyruvate hydratase activity [GO:0004634]	GO:0000015; GO:0000287; GO:0004634; GO:0006096
A0A059Q0Q4	A0A059Q0Q4_9POAL	Catalase (EC 1.11.1.6)	SHCRBa_017_P09_R_10	Saccharum hybrid cultivar R570	catalase activity [GO:0004096]; heme binding [GO:0020037]; metal ion binding [GO:0046872]; hydrogen peroxide catabolic process [GO:0042744]; response to oxidative stress [GO:0006979]	hydrogen peroxide catabolic process [GO:0042744]; response to oxidative stress [GO:0006979]		catalase activity [GO:0004096]; heme binding [GO:0020037]; metal ion binding [GO:0046872]	GO:0004096; GO:0006979; GO:0020037; GO:0042744; GO:0046872
G8FGF9	G8FGF9_ELAGV	Putative 3-hydroxyacyl-ACP dehydrogenase (Fragment)	DH-ACP	Elaeis guineensis var. tenera (Oil palm)	hydro-lyase activity [GO:0016836]; fatty acid biosynthetic process [GO:0006633]	fatty acid biosynthetic process [GO:0006633]		hydro-lyase activity [GO:0016836]	GO:0006633; GO:0016836
A0A199VTI3	A0A199VTI3_ANACO	Dihydrolipoyl dehydrogenase 1, chloroplastic	ACMD2_09671	Ananas comosus (Pineapple) (Ananas ananas)	cell [GO:0005623]; electron transfer activity [GO:0009055]; flavin adenine dinucleotide binding [GO:0050660]; oxidoreductase activity, acting on a sulfur group of donors, NAD(P) as acceptor [GO:0016668]; cell redox homeostasis [GO:0045454]	cell redox homeostasis [GO:0045454]	cell [GO:0005623]	electron transfer activity [GO:0009055]; flavin adenine dinucleotide binding [GO:0050660]; oxidoreductase activity, acting on a sulfur group of donors, NAD(P) as acceptor [GO:0016668]	GO:0005623; GO:0009055; GO:0016668; GO:0045454; GO:0050660
A0A1D5X5X3	A0A1D5X5X3_WHEAT	Deleted.
A0A200QBJ8	A0A200QBJ8_9MAGN	Phospholipase D (EC 3.1.4.4)	BVC80_8641g10	Macleaya cordata	membrane [GO:0016020]; calcium ion binding [GO:0005509]; N-acylphosphatidylethanolamine-specific phospholipase D activity [GO:0070290]; phospholipase D activity [GO:0004630]; lipid catabolic process [GO:0016042]; phosphatidylcholine metabolic process [GO:0046470]	lipid catabolic process [GO:0016042]; phosphatidylcholine metabolic process [GO:0046470]	membrane [GO:0016020]	calcium ion binding [GO:0005509]; N-acylphosphatidylethanolamine-specific phospholipase D activity [GO:0070290]; phospholipase D activity [GO:0004630]	GO:0004630; GO:0005509; GO:0016020; GO:0016042; GO:0046470; GO:0070290
A0A2H3YX32	A0A2H3YX32_PHODC	probable mitochondrial-processing peptidase subunit beta, mitochondrial	LOC103718183	Phoenix dactylifera (Date palm)	metal ion binding [GO:0046872]; metalloendopeptidase activity [GO:0004222]			metal ion binding [GO:0046872]; metalloendopeptidase activity [GO:0004222]	GO:0004222; GO:0046872
A0A2P6PBW3	A0A2P6PBW3_ROSCH	Lipoxygenase (EC 1.13.11.-)	RchiOBHm_Chr7g0216951	Rosa chinensis (China rose)	metal ion binding [GO:0046872]; oxidoreductase activity, acting on single donors with incorporation of molecular oxygen, incorporation of two atoms of oxygen [GO:0016702]; oxylipin biosynthetic process [GO:0031408]	oxylipin biosynthetic process [GO:0031408]		metal ion binding [GO:0046872]; oxidoreductase activity, acting on single donors with incorporation of molecular oxygen, incorporation of two atoms of oxygen [GO:0016702]	GO:0016702; GO:0031408; GO:0046872
A0A103Y3U8	A0A103Y3U8_CYNCS	Aconitate hydratase (Aconitase) (EC 4.2.1.3)	Ccrd_019698	Cynara cardunculus var. scolymus (Globe artichoke) (Cynara scolymus)	4 iron, 4 sulfur cluster binding [GO:0051539]; aconitate hydratase activity [GO:0003994]			4 iron, 4 sulfur cluster binding [GO:0051539]; aconitate hydratase activity [GO:0003994]	GO:0003994; GO:0051539
A0A2H3XW41	A0A2H3XW41_PHODC	ruBisCO large subunit-binding protein subunit alpha-like	LOC103707011	Phoenix dactylifera (Date palm)	cytoplasm [GO:0005737]; ATP binding [GO:0005524]; protein refolding [GO:0042026]	protein refolding [GO:0042026]	cytoplasm [GO:0005737]	ATP binding [GO:0005524]	GO:0005524; GO:0005737; GO:0042026
A0A2H3XCP3	A0A2H3XCP3_PHODC	V-type proton ATPase catalytic subunit A	LOC103701470	Phoenix dactylifera (Date palm)	proton-transporting V-type ATPase, V1 domain [GO:0033180]; ATP binding [GO:0005524]; proton-transporting ATPase activity, rotational mechanism [GO:0046961]; ATP hydrolysis coupled proton transport [GO:0015991]; ATP metabolic process [GO:0046034]	ATP hydrolysis coupled proton transport [GO:0015991]; ATP metabolic process [GO:0046034]	proton-transporting V-type ATPase, V1 domain [GO:0033180]	ATP binding [GO:0005524]; proton-transporting ATPase activity, rotational mechanism [GO:0046961]	GO:0005524; GO:0015991; GO:0033180; GO:0046034; GO:0046961
A0A2H3XHU9	A0A2H3XHU9_PHODC	Isocitrate dehydrogenase [NADP] (EC 1.1.1.42)	LOC103702977	Phoenix dactylifera (Date palm)	isocitrate dehydrogenase (NADP+) activity [GO:0004450]; magnesium ion binding [GO:0000287]; NAD binding [GO:0051287]; isocitrate metabolic process [GO:0006102]; tricarboxylic acid cycle [GO:0006099]	isocitrate metabolic process [GO:0006102]; tricarboxylic acid cycle [GO:0006099]		isocitrate dehydrogenase (NADP+) activity [GO:0004450]; magnesium ion binding [GO:0000287]; NAD binding [GO:0051287]	GO:0000287; GO:0004450; GO:0006099; GO:0006102; GO:0051287
I1W1R1	I1W1R1_ELAGV	Acetoacetyl-CoA thiolase (EC 2.3.1.9) (Fragment)	AACT	Elaeis guineensis var. tenera (Oil palm)	acetyl-CoA C-acetyltransferase activity [GO:0003985]			acetyl-CoA C-acetyltransferase activity [GO:0003985]	GO:0003985
A0A2H3XIL6	A0A2H3XIL6_PHODC	40S ribosomal protein SA	LOC103703323	Phoenix dactylifera (Date palm)	cytosolic small ribosomal subunit [GO:0022627]; structural constituent of ribosome [GO:0003735]; ribosomal small subunit assembly [GO:0000028]; translation [GO:0006412]	ribosomal small subunit assembly [GO:0000028]; translation [GO:0006412]	cytosolic small ribosomal subunit [GO:0022627]	structural constituent of ribosome [GO:0003735]	GO:0000028; GO:0003735; GO:0006412; GO:0022627
A0A2H3YZ13	A0A2H3YZ13_PHODC	Phospholipase D (EC 3.1.4.4)	LOC103718527	Phoenix dactylifera (Date palm)	membrane [GO:0016020]; calcium ion binding [GO:0005509]; N-acylphosphatidylethanolamine-specific phospholipase D activity [GO:0070290]; phospholipase D activity [GO:0004630]; lipid catabolic process [GO:0016042]; phosphatidylcholine metabolic process [GO:0046470]	lipid catabolic process [GO:0016042]; phosphatidylcholine metabolic process [GO:0046470]	membrane [GO:0016020]	calcium ion binding [GO:0005509]; N-acylphosphatidylethanolamine-specific phospholipase D activity [GO:0070290]; phospholipase D activity [GO:0004630]	GO:0004630; GO:0005509; GO:0016020; GO:0016042; GO:0046470; GO:0070290
A0A251TPK0	A0A251TPK0_HELAN	Putative cysteine-rich secretory protein, allergen V5/Tpx-1-related protein	HannXRQ_Chr10g0316361	Helianthus annuus (Common sunflower)	extracellular region [GO:0005576]; integral component of membrane [GO:0016021]		extracellular region [GO:0005576]; integral component of membrane [GO:0016021]		GO:0005576; GO:0016021
A0A1R3L6P1	A0A1R3L6P1_ASPOF	Malate dehydrogenase (EC 1.1.1.37)	A4U43_UnF5600	Asparagus officinalis (Garden asparagus)	L-malate dehydrogenase activity [GO:0030060]; carbohydrate metabolic process [GO:0005975]; malate metabolic process [GO:0006108]; tricarboxylic acid cycle [GO:0006099]	carbohydrate metabolic process [GO:0005975]; malate metabolic process [GO:0006108]; tricarboxylic acid cycle [GO:0006099]		L-malate dehydrogenase activity [GO:0030060]	GO:0005975; GO:0006099; GO:0006108; GO:0030060
A0A2P5VUC8	A0A2P5VUC8_GOSBA	Uncharacterized protein	GOBAR_AA38275	Gossypium barbadense (Sea-island cotton) (Egyptian cotton)	oxidoreductase activity, acting on the aldehyde or oxo group of donors, NAD or NADP as acceptor [GO:0016620]			oxidoreductase activity, acting on the aldehyde or oxo group of donors, NAD or NADP as acceptor [GO:0016620]	GO:0016620
A0A2H3YK50	A0A2H3YK50_PHODC	Fructose-bisphosphate aldolase (EC 4.1.2.13)	LOC103714462	Phoenix dactylifera (Date palm)	fructose-bisphosphate aldolase activity [GO:0004332]; glycolytic process [GO:0006096]	glycolytic process [GO:0006096]		fructose-bisphosphate aldolase activity [GO:0004332]	GO:0004332; GO:0006096
A0A0A0LCI7	A0A0A0LCI7_CUCSA	Uncharacterized protein	Csa_3G842030	Cucumis sativus (Cucumber)	5-methyltetrahydropteroyltriglutamate-homocysteine S-methyltransferase activity [GO:0003871]; zinc ion binding [GO:0008270]; methionine biosynthetic process [GO:0009086]	methionine biosynthetic process [GO:0009086]		5-methyltetrahydropteroyltriglutamate-homocysteine S-methyltransferase activity [GO:0003871]; zinc ion binding [GO:0008270]	GO:0003871; GO:0008270; GO:0009086
A0A2I4GN92	A0A2I4GN92_JUGRE	Pyruvate kinase (EC 2.7.1.40)	LOC109009364	Juglans regia (English walnut)	kinase activity [GO:0016301]; magnesium ion binding [GO:0000287]; potassium ion binding [GO:0030955]; pyruvate kinase activity [GO:0004743]			kinase activity [GO:0016301]; magnesium ion binding [GO:0000287]; potassium ion binding [GO:0030955]; pyruvate kinase activity [GO:0004743]	GO:0000287; GO:0004743; GO:0016301; GO:0030955
A0A200QAJ1	A0A200QAJ1_9MAGN	Isocitrate dehydrogenase [NADP] (EC 1.1.1.42)	BVC80_33g4	Macleaya cordata	isocitrate dehydrogenase (NADP+) activity [GO:0004450]; magnesium ion binding [GO:0000287]; NAD binding [GO:0051287]; isocitrate metabolic process [GO:0006102]; tricarboxylic acid cycle [GO:0006099]	isocitrate metabolic process [GO:0006102]; tricarboxylic acid cycle [GO:0006099]		isocitrate dehydrogenase (NADP+) activity [GO:0004450]; magnesium ion binding [GO:0000287]; NAD binding [GO:0051287]	GO:0000287; GO:0004450; GO:0006099; GO:0006102; GO:0051287
B3TLL4	B3TLL4_ELAGV	Triose phosphate isomerase cytosolic isoform		Elaeis guineensis var. tenera (Oil palm)	triose-phosphate isomerase activity [GO:0004807]; glycolytic process [GO:0006096]	glycolytic process [GO:0006096]		triose-phosphate isomerase activity [GO:0004807]	GO:0004807; GO:0006096
K3XEI1	K3XEI1_SETIT	Uncharacterized protein	101754618 SETIT_5G313000v2 SETIT_J022400v2	Setaria italica (Foxtail millet) (Panicum italicum)	GTP binding [GO:0005525]; GTPase activity [GO:0003924]			GTPase activity [GO:0003924]; GTP binding [GO:0005525]	GO:0003924; GO:0005525
A0A2H3XJ64	A0A2H3XJ64_PHODC	triosephosphate isomerase, cytosolic-like isoform X1	LOC103703497	Phoenix dactylifera (Date palm)	triose-phosphate isomerase activity [GO:0004807]; glycolytic process [GO:0006096]	glycolytic process [GO:0006096]		triose-phosphate isomerase activity [GO:0004807]	GO:0004807; GO:0006096
A0A1Z5RKF8	A0A1Z5RKF8_SORBI	Catalase (EC 1.11.1.6)	SORBI_3004G011566	Sorghum bicolor (Sorghum) (Sorghum vulgare)	catalase activity [GO:0004096]; heme binding [GO:0020037]; metal ion binding [GO:0046872]; hydrogen peroxide catabolic process [GO:0042744]; response to oxidative stress [GO:0006979]	hydrogen peroxide catabolic process [GO:0042744]; response to oxidative stress [GO:0006979]		catalase activity [GO:0004096]; heme binding [GO:0020037]; metal ion binding [GO:0046872]	GO:0004096; GO:0006979; GO:0020037; GO:0042744; GO:0046872
A0A067KZE2	A0A067KZE2_JATCU	Malate dehydrogenase (EC 1.1.1.37)	JCGZ_02331	Jatropha curcas (Barbados nut)	L-malate dehydrogenase activity [GO:0030060]; carbohydrate metabolic process [GO:0005975]; malate metabolic process [GO:0006108]; tricarboxylic acid cycle [GO:0006099]	carbohydrate metabolic process [GO:0005975]; malate metabolic process [GO:0006108]; tricarboxylic acid cycle [GO:0006099]		L-malate dehydrogenase activity [GO:0030060]	GO:0005975; GO:0006099; GO:0006108; GO:0030060
A0A1Q3C205	A0A1Q3C205_CEPFO	Pyruvate kinase (EC 2.7.1.40)	CFOL_v3_17774	Cephalotus follicularis (Albany pitcher plant)	kinase activity [GO:0016301]; magnesium ion binding [GO:0000287]; potassium ion binding [GO:0030955]; pyruvate kinase activity [GO:0004743]			kinase activity [GO:0016301]; magnesium ion binding [GO:0000287]; potassium ion binding [GO:0030955]; pyruvate kinase activity [GO:0004743]	GO:0000287; GO:0004743; GO:0016301; GO:0030955
A0A2H3Y0U9	A0A2H3Y0U9_PHODC	Beta-galactosidase (EC 3.2.1.23)	LOC103708394	Phoenix dactylifera (Date palm)	beta-galactosidase activity [GO:0004565]; carbohydrate binding [GO:0030246]; carbohydrate metabolic process [GO:0005975]	carbohydrate metabolic process [GO:0005975]		beta-galactosidase activity [GO:0004565]; carbohydrate binding [GO:0030246]	GO:0004565; GO:0005975; GO:0030246
A0A0D9Z1T0	A0A0D9Z1T0_9ORYZ	Aconitate hydratase (Aconitase) (EC 4.2.1.3)		Oryza glumipatula	apoplast [GO:0048046]; cytosol [GO:0005829]; mitochondrion [GO:0005739]; plasma membrane [GO:0005886]; plasmodesma [GO:0009506]; vacuole [GO:0005773]; 4 iron, 4 sulfur cluster binding [GO:0051539]; aconitate hydratase activity [GO:0003994]; copper ion binding [GO:0005507]; mRNA 5'-UTR binding [GO:0048027]; citrate metabolic process [GO:0006101]; isocitrate metabolic process [GO:0006102]; response…	citrate metabolic process [GO:0006101]; isocitrate metabolic process [GO:0006102]; response to iron ion starvation [GO:1990641]; response to salt stress [GO:0009651]	apoplast [GO:0048046]; cytosol [GO:0005829]; mitochondrion [GO:0005739]; plasma membrane [GO:0005886]; plasmodesma [GO:0009506]; vacuole [GO:0005773]	4 iron, 4 sulfur cluster binding [GO:0051539]; aconitate hydratase activity [GO:0003994]; copper ion binding [GO:0005507]; mRNA 5'-UTR binding [GO:0048027]	GO:0003994; GO:0005507; GO:0005739; GO:0005773; GO:0005829; GO:0005886; GO:0006101; GO:0006102; GO:0009506; GO:0009651; GO:0048027; GO:0048046; GO:0051539; GO:1990641
A0A1U7YHJ7	A0A1U7YHJ7_NICSY	elongation factor 2	LOC104247157	Nicotiana sylvestris (Wood tobacco) (South American tobacco)	GTP binding [GO:0005525]; GTPase activity [GO:0003924]; translation elongation factor activity [GO:0003746]			GTPase activity [GO:0003924]; GTP binding [GO:0005525]; translation elongation factor activity [GO:0003746]	GO:0003746; GO:0003924; GO:0005525
A8D5T8	A8D5T8_MUSAC	Catalase (EC 1.11.1.6)	Cat2	Musa acuminata (Banana) (Musa cavendishii)	cytoplasm [GO:0005737]; plasma membrane [GO:0005886]; catalase activity [GO:0004096]; heme binding [GO:0020037]; metal ion binding [GO:0046872]; circadian rhythm [GO:0007623]; hydrogen peroxide catabolic process [GO:0042744]; response to abscisic acid [GO:0009737]; response to bacterium [GO:0009617]; response to heat [GO:0009408]; response to hydrogen peroxide [GO:0042542]; response to light stim…	circadian rhythm [GO:0007623]; hydrogen peroxide catabolic process [GO:0042744]; response to abscisic acid [GO:0009737]; response to bacterium [GO:0009617]; response to heat [GO:0009408]; response to hydrogen peroxide [GO:0042542]; response to light stimulus [GO:0009416]; response to salt [GO:1902074]; response to water deprivation [GO:0009414]	cytoplasm [GO:0005737]; plasma membrane [GO:0005886]	catalase activity [GO:0004096]; heme binding [GO:0020037]; metal ion binding [GO:0046872]	GO:0004096; GO:0005737; GO:0005886; GO:0007623; GO:0009408; GO:0009414; GO:0009416; GO:0009617; GO:0009737; GO:0020037; GO:0042542; GO:0042744; GO:0046872; GO:1902074
A0A1D1YK32	A0A1D1YK32_9ARAE	Catalase (EC 1.11.1.6)	CATA_0 g.114544	Anthurium amnicola	catalase activity [GO:0004096]; heme binding [GO:0020037]; metal ion binding [GO:0046872]; hydrogen peroxide catabolic process [GO:0042744]; response to oxidative stress [GO:0006979]	hydrogen peroxide catabolic process [GO:0042744]; response to oxidative stress [GO:0006979]		catalase activity [GO:0004096]; heme binding [GO:0020037]; metal ion binding [GO:0046872]	GO:0004096; GO:0006979; GO:0020037; GO:0042744; GO:0046872
W9R4X0	W9R4X0_9ROSA	40S ribosomal protein S14	L484_019160	Morus notabilis	ribosome [GO:0005840]; structural constituent of ribosome [GO:0003735]; translation [GO:0006412]	translation [GO:0006412]	ribosome [GO:0005840]	structural constituent of ribosome [GO:0003735]	GO:0003735; GO:0005840; GO:0006412
A0A0E0F9S5	A0A0E0F9S5_9ORYZ	Uncharacterized protein		Oryza meridionalis	cytoplasm [GO:0005737]; cytoskeleton [GO:0005856]; ATP binding [GO:0005524]		cytoplasm [GO:0005737]; cytoskeleton [GO:0005856]	ATP binding [GO:0005524]	GO:0005524; GO:0005737; GO:0005856
B3TM10	B3TM10_ELAGV	Cytosolic ascorbate peroxidase		Elaeis guineensis var. tenera (Oil palm)	heme binding [GO:0020037]; peroxidase activity [GO:0004601]; response to oxidative stress [GO:0006979]	response to oxidative stress [GO:0006979]		heme binding [GO:0020037]; peroxidase activity [GO:0004601]	GO:0004601; GO:0006979; GO:0020037
A0A059DI35	A0A059DI35_EUCGR	Uncharacterized protein	EUGRSUZ_A02126	Eucalyptus grandis (Flooded gum)	5-methyltetrahydropteroyltriglutamate-homocysteine S-methyltransferase activity [GO:0003871]; zinc ion binding [GO:0008270]; methionine biosynthetic process [GO:0009086]	methionine biosynthetic process [GO:0009086]		5-methyltetrahydropteroyltriglutamate-homocysteine S-methyltransferase activity [GO:0003871]; zinc ion binding [GO:0008270]	GO:0003871; GO:0008270; GO:0009086
G8FGI6	G8FGI6_ELAGV	Putative 3 oxoacyl acyl carrier protein reductase (Fragment)	KRACP	Elaeis guineensis var. tenera (Oil palm)	3-oxoacyl-[acyl-carrier-protein] reductase (NADPH) activity [GO:0004316]; NAD binding [GO:0051287]; fatty acid biosynthetic process [GO:0006633]	fatty acid biosynthetic process [GO:0006633]		3-oxoacyl-[acyl-carrier-protein] reductase (NADPH) activity [GO:0004316]; NAD binding [GO:0051287]	GO:0004316; GO:0006633; GO:0051287
A0A2H3X4J2	A0A2H3X4J2_PHODC	quinone oxidoreductase PIG3 isoform X1	LOC103698041	Phoenix dactylifera (Date palm)	oxidoreductase activity [GO:0016491]			oxidoreductase activity [GO:0016491]	GO:0016491
A0A251Q8X5	A0A251Q8X5_PRUPE	Lipoxygenase (EC 1.13.11.-)	PRUPE_2G005500	Prunus persica (Peach) (Amygdalus persica)	metal ion binding [GO:0046872]; oxidoreductase activity, acting on single donors with incorporation of molecular oxygen, incorporation of two atoms of oxygen [GO:0016702]; oxylipin biosynthetic process [GO:0031408]	oxylipin biosynthetic process [GO:0031408]		metal ion binding [GO:0046872]; oxidoreductase activity, acting on single donors with incorporation of molecular oxygen, incorporation of two atoms of oxygen [GO:0016702]	GO:0016702; GO:0031408; GO:0046872
A0A2P4MNH8	A0A2P4MNH8_QUESU	Deleted.
A0A0K9PYU7	A0A0K9PYU7_ZOSMR	60 kDa chaperonin 2	ZOSMA_133G00200	Zostera marina (Eelgrass)	cytoplasm [GO:0005737]; ATP binding [GO:0005524]; protein refolding [GO:0042026]	protein refolding [GO:0042026]	cytoplasm [GO:0005737]	ATP binding [GO:0005524]	GO:0005524; GO:0005737; GO:0042026
A0A2H3ZCL8	A0A2H3ZCL8_PHODC	Deleted.
I1HA00	I1HA00_BRADI	Aconitate hydratase (Aconitase) (EC 4.2.1.3)	100842898 BRADI_1g75960v3	Brachypodium distachyon (Purple false brome) (Trachynia distachya)	apoplast [GO:0048046]; cytosol [GO:0005829]; mitochondrion [GO:0005739]; plasma membrane [GO:0005886]; plasmodesma [GO:0009506]; vacuole [GO:0005773]; 4 iron, 4 sulfur cluster binding [GO:0051539]; aconitate hydratase activity [GO:0003994]; copper ion binding [GO:0005507]; mRNA 5'-UTR binding [GO:0048027]; citrate metabolic process [GO:0006101]; isocitrate metabolic process [GO:0006102]; response…	citrate metabolic process [GO:0006101]; isocitrate metabolic process [GO:0006102]; response to iron ion starvation [GO:1990641]; response to salt stress [GO:0009651]; tricarboxylic acid cycle [GO:0006099]	apoplast [GO:0048046]; cytosol [GO:0005829]; mitochondrion [GO:0005739]; plasma membrane [GO:0005886]; plasmodesma [GO:0009506]; vacuole [GO:0005773]	4 iron, 4 sulfur cluster binding [GO:0051539]; aconitate hydratase activity [GO:0003994]; copper ion binding [GO:0005507]; mRNA 5'-UTR binding [GO:0048027]	GO:0003994; GO:0005507; GO:0005739; GO:0005773; GO:0005829; GO:0005886; GO:0006099; GO:0006101; GO:0006102; GO:0009506; GO:0009651; GO:0048027; GO:0048046; GO:0051539; GO:1990641
A0A0K9NPB0	A0A0K9NPB0_ZOSMR	70 kDa heat shock protein	ZOSMA_75G00240	Zostera marina (Eelgrass)	ATP binding [GO:0005524]			ATP binding [GO:0005524]	GO:0005524
B3TLU4	B3TLU4_ELAGV	Enolase		Elaeis guineensis var. tenera (Oil palm)	phosphopyruvate hydratase complex [GO:0000015]; magnesium ion binding [GO:0000287]; phosphopyruvate hydratase activity [GO:0004634]; glycolytic process [GO:0006096]	glycolytic process [GO:0006096]	phosphopyruvate hydratase complex [GO:0000015]	magnesium ion binding [GO:0000287]; phosphopyruvate hydratase activity [GO:0004634]	GO:0000015; GO:0000287; GO:0004634; GO:0006096
G8FGH1	G8FGH1_ELAGV	Putative enolase (Fragment)	2PGH	Elaeis guineensis var. tenera (Oil palm)	phosphopyruvate hydratase complex [GO:0000015]; magnesium ion binding [GO:0000287]; phosphopyruvate hydratase activity [GO:0004634]; glycolytic process [GO:0006096]	glycolytic process [GO:0006096]	phosphopyruvate hydratase complex [GO:0000015]	magnesium ion binding [GO:0000287]; phosphopyruvate hydratase activity [GO:0004634]	GO:0000015; GO:0000287; GO:0004634; GO:0006096
A0A0B2SIT8	A0A0B2SIT8_GLYSO	Phospholipase D (EC 3.1.4.4)	D0Y65_032843 glysoja_031835	Glycine soja (Wild soybean)	membrane [GO:0016020]; calcium ion binding [GO:0005509]; N-acylphosphatidylethanolamine-specific phospholipase D activity [GO:0070290]; phospholipase D activity [GO:0004630]; lipid catabolic process [GO:0016042]; phosphatidylcholine metabolic process [GO:0046470]	lipid catabolic process [GO:0016042]; phosphatidylcholine metabolic process [GO:0046470]	membrane [GO:0016020]	calcium ion binding [GO:0005509]; N-acylphosphatidylethanolamine-specific phospholipase D activity [GO:0070290]; phospholipase D activity [GO:0004630]	GO:0004630; GO:0005509; GO:0016020; GO:0016042; GO:0046470; GO:0070290
I1IW31	I1IW31_BRADI	Uncharacterized protein	100846575 BRADI_5g02890v3	Brachypodium distachyon (Purple false brome) (Trachynia distachya)	cytosol [GO:0005829]; mitochondrion [GO:0005739]; ATP binding [GO:0005524]; unfolded protein binding [GO:0051082]; 'de novo' protein folding [GO:0006458]; mitochondrion organization [GO:0007005]; protein refolding [GO:0042026]	'de novo' protein folding [GO:0006458]; mitochondrion organization [GO:0007005]; protein refolding [GO:0042026]	cytosol [GO:0005829]; mitochondrion [GO:0005739]	ATP binding [GO:0005524]; unfolded protein binding [GO:0051082]	GO:0005524; GO:0005739; GO:0005829; GO:0006458; GO:0007005; GO:0042026; GO:0051082
A0A2H3Y355	A0A2H3Y355_PHODC	probable mitochondrial-processing peptidase subunit beta, mitochondrial	LOC103709247	Phoenix dactylifera (Date palm)	metal ion binding [GO:0046872]; metalloendopeptidase activity [GO:0004222]			metal ion binding [GO:0046872]; metalloendopeptidase activity [GO:0004222]	GO:0004222; GO:0046872
A0A0R7I4H4	A0A0R7I4H4_ELAOL	Acyl-[acyl-carrier-protein] desaturase (EC 1.14.19.-)	sad	Elaeis oleifera (American oil palm) (Corozo oleifera)	chloroplast [GO:0009507]; acyl-[acyl-carrier-protein] desaturase activity [GO:0045300]; metal ion binding [GO:0046872]; fatty acid biosynthetic process [GO:0006633]	fatty acid biosynthetic process [GO:0006633]	chloroplast [GO:0009507]	acyl-[acyl-carrier-protein] desaturase activity [GO:0045300]; metal ion binding [GO:0046872]	GO:0006633; GO:0009507; GO:0045300; GO:0046872
A0A2H3XGN1	A0A2H3XGN1_PHODC	Glucose-6-phosphate isomerase (EC 5.3.1.9)	LOC103702710	Phoenix dactylifera (Date palm)	glucose-6-phosphate isomerase activity [GO:0004347]; gluconeogenesis [GO:0006094]; glycolytic process [GO:0006096]	gluconeogenesis [GO:0006094]; glycolytic process [GO:0006096]		glucose-6-phosphate isomerase activity [GO:0004347]	GO:0004347; GO:0006094; GO:0006096
A0A2H3XJ11	A0A2H3XJ11_PHODC	heat shock cognate 70 kDa protein 2	LOC103703457	Phoenix dactylifera (Date palm)	ATP binding [GO:0005524]			ATP binding [GO:0005524]	GO:0005524
A0A2H3YFY3	A0A2H3YFY3_PHODC	Biotin carboxylase (EC 6.3.4.14) (EC 6.4.1.2)	LOC103713133	Phoenix dactylifera (Date palm)	acetyl-CoA carboxylase activity [GO:0003989]; ATP binding [GO:0005524]; biotin carboxylase activity [GO:0004075]; metal ion binding [GO:0046872]; fatty acid biosynthetic process [GO:0006633]; malonyl-CoA biosynthetic process [GO:2001295]	fatty acid biosynthetic process [GO:0006633]; malonyl-CoA biosynthetic process [GO:2001295]		acetyl-CoA carboxylase activity [GO:0003989]; ATP binding [GO:0005524]; biotin carboxylase activity [GO:0004075]; metal ion binding [GO:0046872]	GO:0003989; GO:0004075; GO:0005524; GO:0006633; GO:0046872; GO:2001295
A0A1D1YVS4	A0A1D1YVS4_9ARAE	V-type proton ATPase subunit B	VMA2_4 g.50945	Anthurium amnicola	proton-transporting V-type ATPase, V1 domain [GO:0033180]; ATP binding [GO:0005524]; ATP hydrolysis coupled proton transport [GO:0015991]; ATP metabolic process [GO:0046034]	ATP hydrolysis coupled proton transport [GO:0015991]; ATP metabolic process [GO:0046034]	proton-transporting V-type ATPase, V1 domain [GO:0033180]	ATP binding [GO:0005524]	GO:0005524; GO:0015991; GO:0033180; GO:0046034
V4KV49	V4KV49_EUTSA	Uncharacterized protein	EUTSA_v10007031mg	Eutrema salsugineum (Saltwater cress) (Sisymbrium salsugineum)	ATP binding [GO:0005524]			ATP binding [GO:0005524]	GO:0005524
M0SM75	M0SM75_MUSAM	Malate dehydrogenase (EC 1.1.1.37)	103980951	Musa acuminata subsp. malaccensis (Wild banana) (Musa malaccensis)	L-malate dehydrogenase activity [GO:0030060]; carbohydrate metabolic process [GO:0005975]; malate metabolic process [GO:0006108]; tricarboxylic acid cycle [GO:0006099]	carbohydrate metabolic process [GO:0005975]; malate metabolic process [GO:0006108]; tricarboxylic acid cycle [GO:0006099]		L-malate dehydrogenase activity [GO:0030060]	GO:0005975; GO:0006099; GO:0006108; GO:0030060
A0A2R6RW70	A0A2R6RW70_ACTCH	Pyruvate kinase (EC 2.7.1.40)	CEY00_Acc01370	Actinidia chinensis var. chinensis	kinase activity [GO:0016301]; magnesium ion binding [GO:0000287]; potassium ion binding [GO:0030955]; pyruvate kinase activity [GO:0004743]			kinase activity [GO:0016301]; magnesium ion binding [GO:0000287]; potassium ion binding [GO:0030955]; pyruvate kinase activity [GO:0004743]	GO:0000287; GO:0004743; GO:0016301; GO:0030955
A0A200QZV6	A0A200QZV6_9MAGN	Aconitate hydratase (Aconitase) (EC 4.2.1.3)	BVC80_1823g15	Macleaya cordata	4 iron, 4 sulfur cluster binding [GO:0051539]; aconitate hydratase activity [GO:0003994]			4 iron, 4 sulfur cluster binding [GO:0051539]; aconitate hydratase activity [GO:0003994]	GO:0003994; GO:0051539
A0A068TLX2	A0A068TLX2_COFCA	Uncharacterized protein	GSCOC_T00014638001	Coffea canephora (Robusta coffee)	extracellular region [GO:0005576]		extracellular region [GO:0005576]		GO:0005576
B2CZK7	B2CZK7_ELAGV	Aquaporin (Plasma membrane intrinsic protein)	AQP	Elaeis guineensis var. tenera (Oil palm)	integral component of membrane [GO:0016021]; channel activity [GO:0015267]		integral component of membrane [GO:0016021]	channel activity [GO:0015267]	GO:0015267; GO:0016021
A0A1J7FRY3	A0A1J7FRY3_LUPAN	Deleted.
A0A251UTA4	A0A251UTA4_HELAN	Putative translation elongation factor EFG/EF2	HannXRQ_Chr05g0160611	Helianthus annuus (Common sunflower)	GTP binding [GO:0005525]; GTPase activity [GO:0003924]; translation elongation factor activity [GO:0003746]			GTPase activity [GO:0003924]; GTP binding [GO:0005525]; translation elongation factor activity [GO:0003746]	GO:0003746; GO:0003924; GO:0005525
A0A2P2MJI9	A0A2P2MJI9_RHIMU	Eukaryotic translation elongation factor		Rhizophora mucronata (Asiatic mangrove)	GTP binding [GO:0005525]; GTPase activity [GO:0003924]; translation elongation factor activity [GO:0003746]			GTPase activity [GO:0003924]; GTP binding [GO:0005525]; translation elongation factor activity [GO:0003746]	GO:0003746; GO:0003924; GO:0005525
A0A251TLS3	A0A251TLS3_HELAN	Uncharacterized protein	HannXRQ_Chr10g0299831	Helianthus annuus (Common sunflower)	extracellular region [GO:0005576]		extracellular region [GO:0005576]		GO:0005576
A0A2H3XSG0	A0A2H3XSG0_PHODC	2-oxoglutarate dehydrogenase, mitochondrial-like	LOC103705945	Phoenix dactylifera (Date palm)	oxoglutarate dehydrogenase (succinyl-transferring) activity [GO:0004591]; thiamine pyrophosphate binding [GO:0030976]; tricarboxylic acid cycle [GO:0006099]	tricarboxylic acid cycle [GO:0006099]		oxoglutarate dehydrogenase (succinyl-transferring) activity [GO:0004591]; thiamine pyrophosphate binding [GO:0030976]	GO:0004591; GO:0006099; GO:0030976
D2CFM8	D2CFM8_ELAGV	Biotin carboxylase (EC 6.3.4.14) (EC 6.4.1.2)		Elaeis guineensis var. tenera (Oil palm)	acetyl-CoA carboxylase activity [GO:0003989]; ATP binding [GO:0005524]; biotin carboxylase activity [GO:0004075]; metal ion binding [GO:0046872]; fatty acid biosynthetic process [GO:0006633]; malonyl-CoA biosynthetic process [GO:2001295]	fatty acid biosynthetic process [GO:0006633]; malonyl-CoA biosynthetic process [GO:2001295]		acetyl-CoA carboxylase activity [GO:0003989]; ATP binding [GO:0005524]; biotin carboxylase activity [GO:0004075]; metal ion binding [GO:0046872]	GO:0003989; GO:0004075; GO:0005524; GO:0006633; GO:0046872; GO:2001295
A0A2H3YJK1	A0A2H3YJK1_PHODC	mitochondrial-processing peptidase subunit alpha-like	LOC103714336	Phoenix dactylifera (Date palm)	metal ion binding [GO:0046872]; metalloendopeptidase activity [GO:0004222]			metal ion binding [GO:0046872]; metalloendopeptidase activity [GO:0004222]	GO:0004222; GO:0046872
A0A067LFN5	A0A067LFN5_JATCU	Uncharacterized protein	JCGZ_23861	Jatropha curcas (Barbados nut)	5-methyltetrahydropteroyltriglutamate-homocysteine S-methyltransferase activity [GO:0003871]; zinc ion binding [GO:0008270]; methionine biosynthetic process [GO:0009086]	methionine biosynthetic process [GO:0009086]		5-methyltetrahydropteroyltriglutamate-homocysteine S-methyltransferase activity [GO:0003871]; zinc ion binding [GO:0008270]	GO:0003871; GO:0008270; GO:0009086
A0A059A4U5	A0A059A4U5_EUCGR	Fructose-bisphosphate aldolase (EC 4.1.2.13)	EUGRSUZ_K02073	Eucalyptus grandis (Flooded gum)	fructose-bisphosphate aldolase activity [GO:0004332]; glycolytic process [GO:0006096]	glycolytic process [GO:0006096]		fructose-bisphosphate aldolase activity [GO:0004332]	GO:0004332; GO:0006096
A0A2H3YQF1	A0A2H3YQF1_PHODC	Pyruvate kinase (EC 2.7.1.40)	LOC103716164	Phoenix dactylifera (Date palm)	kinase activity [GO:0016301]; magnesium ion binding [GO:0000287]; potassium ion binding [GO:0030955]; pyruvate kinase activity [GO:0004743]			kinase activity [GO:0016301]; magnesium ion binding [GO:0000287]; potassium ion binding [GO:0030955]; pyruvate kinase activity [GO:0004743]	GO:0000287; GO:0004743; GO:0016301; GO:0030955
I1H4Q7	I1H4Q7_BRADI	40S ribosomal protein SA	100839630 BRADI_1g60310v3	Brachypodium distachyon (Purple false brome) (Trachynia distachya)	cytosolic small ribosomal subunit [GO:0022627]; structural constituent of ribosome [GO:0003735]; cytoplasmic translation [GO:0002181]; ribosomal small subunit assembly [GO:0000028]; translation [GO:0006412]	cytoplasmic translation [GO:0002181]; ribosomal small subunit assembly [GO:0000028]; translation [GO:0006412]	cytosolic small ribosomal subunit [GO:0022627]	structural constituent of ribosome [GO:0003735]	GO:0000028; GO:0002181; GO:0003735; GO:0006412; GO:0022627
B3TLV1	B3TLV1_ELAGV	Thioredoxin peroxidase		Elaeis guineensis var. tenera (Oil palm)	cell [GO:0005623]; peroxidase activity [GO:0004601]; peroxiredoxin activity [GO:0051920]; cell redox homeostasis [GO:0045454]	cell redox homeostasis [GO:0045454]	cell [GO:0005623]	peroxidase activity [GO:0004601]; peroxiredoxin activity [GO:0051920]	GO:0004601; GO:0005623; GO:0045454; GO:0051920
M8BQ11	M8BQ11_AEGTA	Enoyl-[acyl-carrier-protein] reductase [NADH], chloroplastic	F775_29627	Aegilops tauschii (Tausch's goatgrass) (Aegilops squarrosa)
A0A0E0HXE6	A0A0E0HXE6_ORYNI	Pyruvate kinase (EC 2.7.1.40)		Oryza nivara (Indian wild rice) (Oryza sativa f. spontanea)	ribosome [GO:0005840]; kinase activity [GO:0016301]; magnesium ion binding [GO:0000287]; potassium ion binding [GO:0030955]; pyruvate kinase activity [GO:0004743]; structural constituent of ribosome [GO:0003735]; translation [GO:0006412]	translation [GO:0006412]	ribosome [GO:0005840]	kinase activity [GO:0016301]; magnesium ion binding [GO:0000287]; potassium ion binding [GO:0030955]; pyruvate kinase activity [GO:0004743]; structural constituent of ribosome [GO:0003735]	GO:0000287; GO:0003735; GO:0004743; GO:0005840; GO:0006412; GO:0016301; GO:0030955
A0A2N9I411	A0A2N9I411_FAGSY	Uncharacterized protein	FSB_LOCUS46641 FSB_LOCUS58355	Fagus sylvatica (Beechnut)	5-methyltetrahydropteroyltriglutamate-homocysteine S-methyltransferase activity [GO:0003871]; zinc ion binding [GO:0008270]; methionine biosynthetic process [GO:0009086]	methionine biosynthetic process [GO:0009086]		5-methyltetrahydropteroyltriglutamate-homocysteine S-methyltransferase activity [GO:0003871]; zinc ion binding [GO:0008270]	GO:0003871; GO:0008270; GO:0009086
M0TDJ6	M0TDJ6_MUSAM	Uncharacterized protein	103991003	Musa acuminata subsp. malaccensis (Wild banana) (Musa malaccensis)	metal ion binding [GO:0046872]; metalloendopeptidase activity [GO:0004222]			metal ion binding [GO:0046872]; metalloendopeptidase activity [GO:0004222]	GO:0004222; GO:0046872
M1HIR7	M1HIR7_ELAGV	Glutathione S-transferase	GST	Elaeis guineensis var. tenera (Oil palm)	transferase activity [GO:0016740]			transferase activity [GO:0016740]	GO:0016740
A0A200R9C8	A0A200R9C8_9MAGN	Heat shock protein 70 family	BVC80_521g147	Macleaya cordata	ATP binding [GO:0005524]; unfolded protein binding [GO:0051082]; protein folding [GO:0006457]	protein folding [GO:0006457]		ATP binding [GO:0005524]; unfolded protein binding [GO:0051082]	GO:0005524; GO:0006457; GO:0051082
A0A0V0INS2	A0A0V0INS2_SOLCH	Succinate dehydrogenase [ubiquinone] flavoprotein subunit, mitochondrial (EC 1.3.5.1)		Solanum chacoense (Chaco potato)	mitochondrial inner membrane [GO:0005743]; flavin adenine dinucleotide binding [GO:0050660]; succinate dehydrogenase (ubiquinone) activity [GO:0008177]; electron transport chain [GO:0022900]; tricarboxylic acid cycle [GO:0006099]	electron transport chain [GO:0022900]; tricarboxylic acid cycle [GO:0006099]	mitochondrial inner membrane [GO:0005743]	flavin adenine dinucleotide binding [GO:0050660]; succinate dehydrogenase (ubiquinone) activity [GO:0008177]	GO:0005743; GO:0006099; GO:0008177; GO:0022900; GO:0050660
A0A2H3X6L5	A0A2H3X6L5_PHODC	Superoxide dismutase [Cu-Zn] (EC 1.15.1.1)	LOC103698816	Phoenix dactylifera (Date palm)	metal ion binding [GO:0046872]; superoxide dismutase activity [GO:0004784]			metal ion binding [GO:0046872]; superoxide dismutase activity [GO:0004784]	GO:0004784; GO:0046872
A0A151RT55	A0A151RT55_CAJCA	Clathrin heavy chain	KK1_032710	Cajanus cajan (Pigeon pea) (Cajanus indicus)	clathrin coat of coated pit [GO:0030132]; clathrin coat of trans-Golgi network vesicle [GO:0030130]; clathrin complex [GO:0071439]; clathrin light chain binding [GO:0032051]; structural molecule activity [GO:0005198]; clathrin coat assembly [GO:0048268]; intracellular protein transport [GO:0006886]; vesicle-mediated transport [GO:0016192]	clathrin coat assembly [GO:0048268]; intracellular protein transport [GO:0006886]; vesicle-mediated transport [GO:0016192]	clathrin coat of coated pit [GO:0030132]; clathrin coat of trans-Golgi network vesicle [GO:0030130]; clathrin complex [GO:0071439]	clathrin light chain binding [GO:0032051]; structural molecule activity [GO:0005198]	GO:0005198; GO:0006886; GO:0016192; GO:0030130; GO:0030132; GO:0032051; GO:0048268; GO:0071439
A0A2H3YZ57	A0A2H3YZ57_PHODC	malate dehydrogenase, chloroplastic-like	LOC103718807	Phoenix dactylifera (Date palm)	L-malate dehydrogenase activity [GO:0030060]; carbohydrate metabolic process [GO:0005975]; malate metabolic process [GO:0006108]; tricarboxylic acid cycle [GO:0006099]	carbohydrate metabolic process [GO:0005975]; malate metabolic process [GO:0006108]; tricarboxylic acid cycle [GO:0006099]		L-malate dehydrogenase activity [GO:0030060]	GO:0005975; GO:0006099; GO:0006108; GO:0030060
Q8VWE9	Q8VWE9_PAPSO	Phospholipase D (EC 3.1.4.4)	PLD2	Papaver somniferum (Opium poppy)	membrane [GO:0016020]; calcium ion binding [GO:0005509]; N-acylphosphatidylethanolamine-specific phospholipase D activity [GO:0070290]; phospholipase D activity [GO:0004630]; lipid catabolic process [GO:0016042]; phosphatidylcholine metabolic process [GO:0046470]	lipid catabolic process [GO:0016042]; phosphatidylcholine metabolic process [GO:0046470]	membrane [GO:0016020]	calcium ion binding [GO:0005509]; N-acylphosphatidylethanolamine-specific phospholipase D activity [GO:0070290]; phospholipase D activity [GO:0004630]	GO:0004630; GO:0005509; GO:0016020; GO:0016042; GO:0046470; GO:0070290
A0A2H3XMW8	A0A2H3XMW8_PHODC	Phosphoglycerate kinase (EC 2.7.2.3)	LOC103704546	Phoenix dactylifera (Date palm)	phosphoglycerate kinase activity [GO:0004618]; glycolytic process [GO:0006096]	glycolytic process [GO:0006096]		phosphoglycerate kinase activity [GO:0004618]	GO:0004618; GO:0006096
A0A0E0CHN8	A0A0E0CHN8_9ORYZ	Uncharacterized protein		Oryza meridionalis	cytoplasm [GO:0005737]; ATP binding [GO:0005524]; protein refolding [GO:0042026]	protein refolding [GO:0042026]	cytoplasm [GO:0005737]	ATP binding [GO:0005524]	GO:0005524; GO:0005737; GO:0042026
A0A2H3Y093	A0A2H3Y093_PHODC	Deleted.
A0A2H3Y897	A0A2H3Y897_PHODC	Acyl-[acyl-carrier-protein] desaturase (EC 1.14.19.-)	LOC103710625	Phoenix dactylifera (Date palm)	chloroplast [GO:0009507]; acyl-[acyl-carrier-protein] desaturase activity [GO:0045300]; metal ion binding [GO:0046872]; fatty acid biosynthetic process [GO:0006633]	fatty acid biosynthetic process [GO:0006633]	chloroplast [GO:0009507]	acyl-[acyl-carrier-protein] desaturase activity [GO:0045300]; metal ion binding [GO:0046872]	GO:0006633; GO:0009507; GO:0045300; GO:0046872
A0A2I0WC68	A0A2I0WC68_9ASPA	5-methyltetrahydropteroyltriglutamate--homocysteine methyltransferase	METE MA16_Dca022078	Dendrobium catenatum	5-methyltetrahydropteroyltriglutamate-homocysteine S-methyltransferase activity [GO:0003871]; zinc ion binding [GO:0008270]; methionine biosynthetic process [GO:0009086]	methionine biosynthetic process [GO:0009086]		5-methyltetrahydropteroyltriglutamate-homocysteine S-methyltransferase activity [GO:0003871]; zinc ion binding [GO:0008270]	GO:0003871; GO:0008270; GO:0009086
A0A2R6QJ96	A0A2R6QJ96_ACTCH	5-methyltetrahydropteroyltriglutamate--homocysteine methyltransferase	CEY00_Acc16454	Actinidia chinensis var. chinensis	5-methyltetrahydropteroyltriglutamate-homocysteine S-methyltransferase activity [GO:0003871]; zinc ion binding [GO:0008270]; methionine biosynthetic process [GO:0009086]	methionine biosynthetic process [GO:0009086]		5-methyltetrahydropteroyltriglutamate-homocysteine S-methyltransferase activity [GO:0003871]; zinc ion binding [GO:0008270]	GO:0003871; GO:0008270; GO:0009086
A0A0D3E1S6	A0A0D3E1S6_BRAOL	Uncharacterized protein		Brassica oleracea var. oleracea	ATP binding [GO:0005524]			ATP binding [GO:0005524]	GO:0005524
I6QZA8	I6QZA8_ERYCB	Malate dehydrogenase (EC 1.1.1.37)		Erythroxylum coca (Coca plant)	L-malate dehydrogenase activity [GO:0030060]; carbohydrate metabolic process [GO:0005975]; malate metabolic process [GO:0006108]; tricarboxylic acid cycle [GO:0006099]	carbohydrate metabolic process [GO:0005975]; malate metabolic process [GO:0006108]; tricarboxylic acid cycle [GO:0006099]		L-malate dehydrogenase activity [GO:0030060]	GO:0005975; GO:0006099; GO:0006108; GO:0030060
A0A2H3YR85	A0A2H3YR85_PHODC	Pyruvate kinase (EC 2.7.1.40)	LOC103716417	Phoenix dactylifera (Date palm)	kinase activity [GO:0016301]; magnesium ion binding [GO:0000287]; potassium ion binding [GO:0030955]; pyruvate kinase activity [GO:0004743]			kinase activity [GO:0016301]; magnesium ion binding [GO:0000287]; potassium ion binding [GO:0030955]; pyruvate kinase activity [GO:0004743]	GO:0000287; GO:0004743; GO:0016301; GO:0030955
A0A2P5SE65	A0A2P5SE65_GOSBA	ATP synthase subunit beta (EC 7.1.2.2)	GOBAR_DD05623	Gossypium barbadense (Sea-island cotton) (Egyptian cotton)	mitochondrial proton-transporting ATP synthase complex, catalytic core F(1) [GO:0000275]; ATP binding [GO:0005524]; proton-transporting ATP synthase activity, rotational mechanism [GO:0046933]; ATP synthesis coupled proton transport [GO:0015986]	ATP synthesis coupled proton transport [GO:0015986]	mitochondrial proton-transporting ATP synthase complex, catalytic core F(1) [GO:0000275]	ATP binding [GO:0005524]; proton-transporting ATP synthase activity, rotational mechanism [GO:0046933]	GO:0000275; GO:0005524; GO:0015986; GO:0046933
A0A2H3YNA0	A0A2H3YNA0_PHODC	polyphenol oxidase, chloroplastic-like	LOC103715357	Phoenix dactylifera (Date palm)	catechol oxidase activity [GO:0004097]; metal ion binding [GO:0046872]			catechol oxidase activity [GO:0004097]; metal ion binding [GO:0046872]	GO:0004097; GO:0046872
A0A2N9ILN5	A0A2N9ILN5_FAGSY	Guanosine nucleotide diphosphate dissociation inhibitor	FSB_LOCUS53076	Fagus sylvatica (Beechnut)	integral component of membrane [GO:0016021]; Rab GDP-dissociation inhibitor activity [GO:0005093]; protein transport [GO:0015031]; small GTPase mediated signal transduction [GO:0007264]	protein transport [GO:0015031]; small GTPase mediated signal transduction [GO:0007264]	integral component of membrane [GO:0016021]	Rab GDP-dissociation inhibitor activity [GO:0005093]	GO:0005093; GO:0007264; GO:0015031; GO:0016021
A0A287P9J5	A0A287P9J5_HORVV	Uncharacterized protein		Hordeum vulgare subsp. vulgare (Domesticated barley)	ATP binding [GO:0005524]			ATP binding [GO:0005524]	GO:0005524
A0A2H3XXC6	A0A2H3XXC6_PHODC	probable mitochondrial saccharopine dehydrogenase-like oxidoreductase At5g39410	LOC103707455	Phoenix dactylifera (Date palm)	integral component of membrane [GO:0016021]; oxidoreductase activity [GO:0016491]		integral component of membrane [GO:0016021]	oxidoreductase activity [GO:0016491]	GO:0016021; GO:0016491
A0A2H3XWP8	A0A2H3XWP8_PHODC	Sucrose synthase (EC 2.4.1.13)	LOC103707262	Phoenix dactylifera (Date palm)	sucrose synthase activity [GO:0016157]; sucrose metabolic process [GO:0005985]	sucrose metabolic process [GO:0005985]		sucrose synthase activity [GO:0016157]	GO:0005985; GO:0016157
A0A0D9VBB5	A0A0D9VBB5_9ORYZ	Catalase (EC 1.11.1.6)		Leersia perrieri	cytoplasm [GO:0005737]; plasma membrane [GO:0005886]; catalase activity [GO:0004096]; heme binding [GO:0020037]; metal ion binding [GO:0046872]; circadian rhythm [GO:0007623]; hydrogen peroxide catabolic process [GO:0042744]; response to abscisic acid [GO:0009737]; response to bacterium [GO:0009617]; response to heat [GO:0009408]; response to hydrogen peroxide [GO:0042542]; response to light stim…	circadian rhythm [GO:0007623]; hydrogen peroxide catabolic process [GO:0042744]; response to abscisic acid [GO:0009737]; response to bacterium [GO:0009617]; response to heat [GO:0009408]; response to hydrogen peroxide [GO:0042542]; response to light stimulus [GO:0009416]; response to salt [GO:1902074]; response to water deprivation [GO:0009414]	cytoplasm [GO:0005737]; plasma membrane [GO:0005886]	catalase activity [GO:0004096]; heme binding [GO:0020037]; metal ion binding [GO:0046872]	GO:0004096; GO:0005737; GO:0005886; GO:0007623; GO:0009408; GO:0009414; GO:0009416; GO:0009617; GO:0009737; GO:0020037; GO:0042542; GO:0042744; GO:0046872; GO:1902074
A0A2I0WBU2	A0A2I0WBU2_9ASPA	Enolase 2	ENO2 MA16_Dca016202	Dendrobium catenatum	phosphopyruvate hydratase complex [GO:0000015]; magnesium ion binding [GO:0000287]; phosphopyruvate hydratase activity [GO:0004634]; glycolytic process [GO:0006096]	glycolytic process [GO:0006096]	phosphopyruvate hydratase complex [GO:0000015]	magnesium ion binding [GO:0000287]; phosphopyruvate hydratase activity [GO:0004634]	GO:0000015; GO:0000287; GO:0004634; GO:0006096
A0A2H3XMY4	A0A2H3XMY4_PHODC	Dolichyl-diphosphooligosaccharide--protein glycosyltransferase 48 kDa subunit (Oligosaccharyl transferase 48 kDa subunit)	LOC103704557	Phoenix dactylifera (Date palm)	endoplasmic reticulum membrane [GO:0005789]; integral component of membrane [GO:0016021]; transferase activity [GO:0016740]; protein N-linked glycosylation via asparagine [GO:0018279]	protein N-linked glycosylation via asparagine [GO:0018279]	endoplasmic reticulum membrane [GO:0005789]; integral component of membrane [GO:0016021]	transferase activity [GO:0016740]	GO:0005789; GO:0016021; GO:0016740; GO:0018279
T2DNE8	T2DNE8_PHAVU	Actin-3-like protein		Phaseolus vulgaris (Kidney bean) (French bean)	cytoplasm [GO:0005737]; cytoskeleton [GO:0005856]; ATP binding [GO:0005524]		cytoplasm [GO:0005737]; cytoskeleton [GO:0005856]	ATP binding [GO:0005524]	GO:0005524; GO:0005737; GO:0005856
E2GEV7	E2GEV7_9ROSI	Pathogenesis-related protein 1	PR-1	Vitis hybrid cultivar	extracellular region [GO:0005576]		extracellular region [GO:0005576]		GO:0005576
A0A2G2Y3S2	A0A2G2Y3S2_CAPAN	Basic form of pathogenesis-related protein 1	T459_31881	Capsicum annuum (Capsicum pepper)	extracellular region [GO:0005576]		extracellular region [GO:0005576]		GO:0005576
A0A199VYR6	A0A199VYR6_ANACO	Mitochondrial-processing peptidase subunit alpha	ACMD2_03739	Ananas comosus (Pineapple) (Ananas ananas)	metal ion binding [GO:0046872]; metalloendopeptidase activity [GO:0004222]			metal ion binding [GO:0046872]; metalloendopeptidase activity [GO:0004222]	GO:0004222; GO:0046872
I0CMI8	I0CMI8_9CARY	Class I chitinase-1 (Fragment)	ChitI-1	Triphyophyllum peltatum	chitinase activity [GO:0004568]; cell wall macromolecule catabolic process [GO:0016998]; chitin catabolic process [GO:0006032]	cell wall macromolecule catabolic process [GO:0016998]; chitin catabolic process [GO:0006032]		chitinase activity [GO:0004568]	GO:0004568; GO:0006032; GO:0016998
A0A1U8P4A9	A0A1U8P4A9_GOSHI	UDP-arabinopyranose mutase 1-like	LOC107954769	Gossypium hirsutum (Upland cotton) (Gossypium mexicanum)	intramolecular transferase activity [GO:0016866]; plant-type cell wall organization or biogenesis [GO:0071669]	plant-type cell wall organization or biogenesis [GO:0071669]		intramolecular transferase activity [GO:0016866]	GO:0016866; GO:0071669
A0A0D2Q1B8	A0A0D2Q1B8_GOSRA	Uncharacterized protein	B456_001G196500	Gossypium raimondii (New World cotton)	intramolecular transferase activity [GO:0016866]; plant-type cell wall organization or biogenesis [GO:0071669]	plant-type cell wall organization or biogenesis [GO:0071669]		intramolecular transferase activity [GO:0016866]	GO:0016866; GO:0071669
A0A2H3Z619	A0A2H3Z619_PHODC	Aminopeptidase (EC 3.4.11.-)	LOC103720809	Phoenix dactylifera (Date palm)	aminopeptidase activity [GO:0004177]; metallopeptidase activity [GO:0008237]; zinc ion binding [GO:0008270]			aminopeptidase activity [GO:0004177]; metallopeptidase activity [GO:0008237]; zinc ion binding [GO:0008270]	GO:0004177; GO:0008237; GO:0008270
A0A2H3Z9J7	A0A2H3Z9J7_PHODC	peroxisomal fatty acid beta-oxidation multifunctional protein MFP2	LOC103721688	Phoenix dactylifera (Date palm)	3-hydroxyacyl-CoA dehydrogenase activity [GO:0003857]; fatty acid metabolic process [GO:0006631]	fatty acid metabolic process [GO:0006631]		3-hydroxyacyl-CoA dehydrogenase activity [GO:0003857]	GO:0003857; GO:0006631
A0A2H3XWY1	A0A2H3XWY1_PHODC	probable NAD(P)H dehydrogenase (Quinone) FQR1-like 1	LOC103707166	Phoenix dactylifera (Date palm)	FMN binding [GO:0010181]; NAD(P)H dehydrogenase (quinone) activity [GO:0003955]			FMN binding [GO:0010181]; NAD(P)H dehydrogenase (quinone) activity [GO:0003955]	GO:0003955; GO:0010181
A0A1S3CE04	A0A1S3CE04_CUCME	Phospholipase D (EC 3.1.4.4)	LOC103499794	Cucumis melo (Muskmelon)	membrane [GO:0016020]; calcium ion binding [GO:0005509]; N-acylphosphatidylethanolamine-specific phospholipase D activity [GO:0070290]; phospholipase D activity [GO:0004630]; lipid catabolic process [GO:0016042]; phosphatidylcholine metabolic process [GO:0046470]	lipid catabolic process [GO:0016042]; phosphatidylcholine metabolic process [GO:0046470]	membrane [GO:0016020]	calcium ion binding [GO:0005509]; N-acylphosphatidylethanolamine-specific phospholipase D activity [GO:0070290]; phospholipase D activity [GO:0004630]	GO:0004630; GO:0005509; GO:0016020; GO:0016042; GO:0046470; GO:0070290
A0A1R3K677	A0A1R3K677_9ROSI	Peptidase M41	COLO4_10971	Corchorus olitorius	integral component of membrane [GO:0016021]; ATP binding [GO:0005524]; metalloendopeptidase activity [GO:0004222]; zinc ion binding [GO:0008270]		integral component of membrane [GO:0016021]	ATP binding [GO:0005524]; metalloendopeptidase activity [GO:0004222]; zinc ion binding [GO:0008270]	GO:0004222; GO:0005524; GO:0008270; GO:0016021
W8E782	W8E782_VERFO	Biotin carboxylase (EC 6.3.4.14) (EC 6.4.1.2)		Vernicia fordii (Tung) (Aleurites fordii)	acetyl-CoA carboxylase activity [GO:0003989]; ATP binding [GO:0005524]; biotin carboxylase activity [GO:0004075]; metal ion binding [GO:0046872]; fatty acid biosynthetic process [GO:0006633]; malonyl-CoA biosynthetic process [GO:2001295]	fatty acid biosynthetic process [GO:0006633]; malonyl-CoA biosynthetic process [GO:2001295]		acetyl-CoA carboxylase activity [GO:0003989]; ATP binding [GO:0005524]; biotin carboxylase activity [GO:0004075]; metal ion binding [GO:0046872]	GO:0003989; GO:0004075; GO:0005524; GO:0006633; GO:0046872; GO:2001295
C1K2E9	C1K2E9_ELAOL	Cytosolic ascorbate peroxidase	CAP	Elaeis oleifera (American oil palm) (Corozo oleifera)	heme binding [GO:0020037]; peroxidase activity [GO:0004601]; response to oxidative stress [GO:0006979]	response to oxidative stress [GO:0006979]		heme binding [GO:0020037]; peroxidase activity [GO:0004601]	GO:0004601; GO:0006979; GO:0020037
A0A2P2Q446	A0A2P2Q446_RHIMU	RuBisCO large subunit-binding protein subunit alpha		Rhizophora mucronata (Asiatic mangrove)	cytoplasm [GO:0005737]; ATP binding [GO:0005524]; protein refolding [GO:0042026]	protein refolding [GO:0042026]	cytoplasm [GO:0005737]	ATP binding [GO:0005524]	GO:0005524; GO:0005737; GO:0042026
A0A2I0AFY1	A0A2I0AFY1_9ASPA	Serine hydroxymethyltransferase (EC 2.1.2.1)	SHM4 AXF42_Ash000297	Apostasia shenzhenica	glycine hydroxymethyltransferase activity [GO:0004372]; methyltransferase activity [GO:0008168]; pyridoxal phosphate binding [GO:0030170]; glycine biosynthetic process from serine [GO:0019264]; tetrahydrofolate interconversion [GO:0035999]	glycine biosynthetic process from serine [GO:0019264]; tetrahydrofolate interconversion [GO:0035999]		glycine hydroxymethyltransferase activity [GO:0004372]; methyltransferase activity [GO:0008168]; pyridoxal phosphate binding [GO:0030170]	GO:0004372; GO:0008168; GO:0019264; GO:0030170; GO:0035999
G8FGJ2	G8FGJ2_ELAGV	Putative cytosolic malate dehydrogenase (Fragment)	CMDH	Elaeis guineensis var. tenera (Oil palm)	malate dehydrogenase activity [GO:0016615]; oxidoreductase activity, acting on the CH-OH group of donors, NAD or NADP as acceptor [GO:0016616]; carbohydrate metabolic process [GO:0005975]; malate metabolic process [GO:0006108]	carbohydrate metabolic process [GO:0005975]; malate metabolic process [GO:0006108]		malate dehydrogenase activity [GO:0016615]; oxidoreductase activity, acting on the CH-OH group of donors, NAD or NADP as acceptor [GO:0016616]	GO:0005975; GO:0006108; GO:0016615; GO:0016616
A0A1E5VZE1	A0A1E5VZE1_9POAL	40S ribosomal protein S5-2	BAE44_0008490	Dichanthelium oligosanthes	small ribosomal subunit [GO:0015935]; RNA binding [GO:0003723]; structural constituent of ribosome [GO:0003735]; translation [GO:0006412]	translation [GO:0006412]	small ribosomal subunit [GO:0015935]	RNA binding [GO:0003723]; structural constituent of ribosome [GO:0003735]	GO:0003723; GO:0003735; GO:0006412; GO:0015935
A0A0K9RWJ9	A0A0K9RWJ9_SPIOL	Clathrin heavy chain	SOVF_026880	Spinacia oleracea (Spinach)	clathrin coat of coated pit [GO:0030132]; clathrin coat of trans-Golgi network vesicle [GO:0030130]; clathrin complex [GO:0071439]; clathrin light chain binding [GO:0032051]; structural molecule activity [GO:0005198]; clathrin coat assembly [GO:0048268]; intracellular protein transport [GO:0006886]; vesicle-mediated transport [GO:0016192]	clathrin coat assembly [GO:0048268]; intracellular protein transport [GO:0006886]; vesicle-mediated transport [GO:0016192]	clathrin coat of coated pit [GO:0030132]; clathrin coat of trans-Golgi network vesicle [GO:0030130]; clathrin complex [GO:0071439]	clathrin light chain binding [GO:0032051]; structural molecule activity [GO:0005198]	GO:0005198; GO:0006886; GO:0016192; GO:0030130; GO:0030132; GO:0032051; GO:0048268; GO:0071439
G8FGP7	G8FGP7_ELAGV	Ketol-acid reductoisomerase (Fragment)	KAR	Elaeis guineensis var. tenera (Oil palm)	isomerase activity [GO:0016853]; ketol-acid reductoisomerase activity [GO:0004455]; metal ion binding [GO:0046872]; isoleucine biosynthetic process [GO:0009097]; valine biosynthetic process [GO:0009099]	isoleucine biosynthetic process [GO:0009097]; valine biosynthetic process [GO:0009099]		isomerase activity [GO:0016853]; ketol-acid reductoisomerase activity [GO:0004455]; metal ion binding [GO:0046872]	GO:0004455; GO:0009097; GO:0009099; GO:0016853; GO:0046872
R0GDS5	R0GDS5_9BRAS	Uncharacterized protein	CARUB_v10019973mg	Capsella rubella	proton-transporting V-type ATPase, V1 domain [GO:0033180]; ATP binding [GO:0005524]; proton-transporting ATPase activity, rotational mechanism [GO:0046961]; ATP hydrolysis coupled proton transport [GO:0015991]; ATP metabolic process [GO:0046034]	ATP hydrolysis coupled proton transport [GO:0015991]; ATP metabolic process [GO:0046034]	proton-transporting V-type ATPase, V1 domain [GO:0033180]	ATP binding [GO:0005524]; proton-transporting ATPase activity, rotational mechanism [GO:0046961]	GO:0005524; GO:0015991; GO:0033180; GO:0046034; GO:0046961
A0A0A9RVM4	A0A0A9RVM4_ARUDO	Uncharacterized protein		Arundo donax (Giant reed) (Donax arundinaceus)	transferase activity, transferring acyl groups other than amino-acyl groups [GO:0016747]			transferase activity, transferring acyl groups other than amino-acyl groups [GO:0016747]	GO:0016747
A0A2H3YDM9	A0A2H3YDM9_PHODC	pathogenesis-related protein PRB1-3-like	LOC103712272	Phoenix dactylifera (Date palm)	extracellular region [GO:0005576]		extracellular region [GO:0005576]		GO:0005576
A0A2H3X1G6	A0A2H3X1G6_PHODC	Phosphoglycerate kinase (EC 2.7.2.3)	LOC103696937 LOC103718791	Phoenix dactylifera (Date palm)	ATP binding [GO:0005524]; phosphoglycerate kinase activity [GO:0004618]; glycolytic process [GO:0006096]	glycolytic process [GO:0006096]		ATP binding [GO:0005524]; phosphoglycerate kinase activity [GO:0004618]	GO:0004618; GO:0005524; GO:0006096
A0A2P5S3W6	A0A2P5S3W6_GOSBA	Phosphoglycerate kinase (EC 2.7.2.3)	GOBAR_DD09320	Gossypium barbadense (Sea-island cotton) (Egyptian cotton)	ATP binding [GO:0005524]; phosphoglycerate kinase activity [GO:0004618]; glycolytic process [GO:0006096]	glycolytic process [GO:0006096]		ATP binding [GO:0005524]; phosphoglycerate kinase activity [GO:0004618]	GO:0004618; GO:0005524; GO:0006096
A0A200Q523	A0A200Q523_9MAGN	NADPH-dependent FMN reductase	BVC80_449g8	Macleaya cordata	FMN binding [GO:0010181]; NAD(P)H dehydrogenase (quinone) activity [GO:0003955]			FMN binding [GO:0010181]; NAD(P)H dehydrogenase (quinone) activity [GO:0003955]	GO:0003955; GO:0010181
A0A2H3XTI5	A0A2H3XTI5_PHODC	6-phosphogluconate dehydrogenase, decarboxylating (EC 1.1.1.44)	LOC103706264	Phoenix dactylifera (Date palm)	NADP binding [GO:0050661]; phosphogluconate dehydrogenase (decarboxylating) activity [GO:0004616]; D-gluconate metabolic process [GO:0019521]; pentose-phosphate shunt [GO:0006098]	D-gluconate metabolic process [GO:0019521]; pentose-phosphate shunt [GO:0006098]		NADP binding [GO:0050661]; phosphogluconate dehydrogenase (decarboxylating) activity [GO:0004616]	GO:0004616; GO:0006098; GO:0019521; GO:0050661
M0U7T0	M0U7T0_MUSAM	Clathrin heavy chain		Musa acuminata subsp. malaccensis (Wild banana) (Musa malaccensis)	clathrin complex [GO:0071439]; clathrin-coated pit [GO:0005905]; cytoplasmic vesicle membrane [GO:0030659]; clathrin light chain binding [GO:0032051]; clathrin coat assembly [GO:0048268]; intracellular protein transport [GO:0006886]; vesicle-mediated transport [GO:0016192]	clathrin coat assembly [GO:0048268]; intracellular protein transport [GO:0006886]; vesicle-mediated transport [GO:0016192]	clathrin-coated pit [GO:0005905]; clathrin complex [GO:0071439]; cytoplasmic vesicle membrane [GO:0030659]	clathrin light chain binding [GO:0032051]	GO:0005905; GO:0006886; GO:0016192; GO:0030659; GO:0032051; GO:0048268; GO:0071439
W1NLB8	W1NLB8_AMBTC	Aconitate hydratase (Aconitase) (EC 4.2.1.3)	AMTR_s00001p00156400	Amborella trichopoda	apoplast [GO:0048046]; cytosol [GO:0005829]; mitochondrion [GO:0005739]; plasma membrane [GO:0005886]; plasmodesma [GO:0009506]; vacuole [GO:0005773]; 4 iron, 4 sulfur cluster binding [GO:0051539]; aconitate hydratase activity [GO:0003994]; copper ion binding [GO:0005507]; mRNA 5'-UTR binding [GO:0048027]; citrate metabolic process [GO:0006101]; isocitrate metabolic process [GO:0006102]; response…	citrate metabolic process [GO:0006101]; isocitrate metabolic process [GO:0006102]; response to iron ion starvation [GO:1990641]; response to salt stress [GO:0009651]	apoplast [GO:0048046]; cytosol [GO:0005829]; mitochondrion [GO:0005739]; plasma membrane [GO:0005886]; plasmodesma [GO:0009506]; vacuole [GO:0005773]	4 iron, 4 sulfur cluster binding [GO:0051539]; aconitate hydratase activity [GO:0003994]; copper ion binding [GO:0005507]; mRNA 5'-UTR binding [GO:0048027]	GO:0003994; GO:0005507; GO:0005739; GO:0005773; GO:0005829; GO:0005886; GO:0006101; GO:0006102; GO:0009506; GO:0009651; GO:0048027; GO:0048046; GO:0051539; GO:1990641
A0A2H3X1E7	A0A2H3X1E7_PHODC	Adenosylhomocysteinase (EC 3.3.1.1)	LOC103696915	Phoenix dactylifera (Date palm)	adenosylhomocysteinase activity [GO:0004013]; NAD binding [GO:0051287]; one-carbon metabolic process [GO:0006730]; S-adenosylhomocysteine catabolic process [GO:0019510]	one-carbon metabolic process [GO:0006730]; S-adenosylhomocysteine catabolic process [GO:0019510]		adenosylhomocysteinase activity [GO:0004013]; NAD binding [GO:0051287]	GO:0004013; GO:0006730; GO:0019510; GO:0051287
A0A2H3Z9G2	A0A2H3Z9G2_PHODC	Malic enzyme	LOC103721894	Phoenix dactylifera (Date palm)	malate dehydrogenase (decarboxylating) (NAD+) activity [GO:0004471]; metal ion binding [GO:0046872]; NAD binding [GO:0051287]			malate dehydrogenase (decarboxylating) (NAD+) activity [GO:0004471]; metal ion binding [GO:0046872]; NAD binding [GO:0051287]	GO:0004471; GO:0046872; GO:0051287
A0A1Q3DFB4	A0A1Q3DFB4_CEPFO	Aconitate hydratase (Aconitase) (EC 4.2.1.3)	CFOL_v3_34518	Cephalotus follicularis (Albany pitcher plant)	4 iron, 4 sulfur cluster binding [GO:0051539]; aconitate hydratase activity [GO:0003994]			4 iron, 4 sulfur cluster binding [GO:0051539]; aconitate hydratase activity [GO:0003994]	GO:0003994; GO:0051539
A0A1U8IKB5	A0A1U8IKB5_GOSHI	chaperonin 60 subunit beta 2, chloroplastic-like isoform X1	LOC107896231	Gossypium hirsutum (Upland cotton) (Gossypium mexicanum)	cytoplasm [GO:0005737]; ATP binding [GO:0005524]; protein refolding [GO:0042026]	protein refolding [GO:0042026]	cytoplasm [GO:0005737]	ATP binding [GO:0005524]	GO:0005524; GO:0005737; GO:0042026
A0A200Q8U3	A0A200Q8U3_9MAGN	Allergen V5/Tpx-1-related	BVC80_8871g17	Macleaya cordata	extracellular region [GO:0005576]		extracellular region [GO:0005576]		GO:0005576
A0A068TPM9	A0A068TPM9_COFCA	Uncharacterized protein	GSCOC_T00014635001	Coffea canephora (Robusta coffee)	extracellular region [GO:0005576]		extracellular region [GO:0005576]		GO:0005576
A0A2H3YRJ0	A0A2H3YRJ0_PHODC	uncharacterized protein LOC103716547	LOC103716547	Phoenix dactylifera (Date palm)
A0A2H3XBI7	A0A2H3XBI7_PHODC	Glutamine synthetase (EC 6.3.1.2)	LOC103701116	Phoenix dactylifera (Date palm)	ATP binding [GO:0005524]; glutamate-ammonia ligase activity [GO:0004356]; glutamine biosynthetic process [GO:0006542]	glutamine biosynthetic process [GO:0006542]		ATP binding [GO:0005524]; glutamate-ammonia ligase activity [GO:0004356]	GO:0004356; GO:0005524; GO:0006542
A0A061DVD4	A0A061DVD4_THECC	Malate dehydrogenase (EC 1.1.1.37)	TCM_005626	Theobroma cacao (Cacao) (Cocoa)	L-malate dehydrogenase activity [GO:0030060]; carbohydrate metabolic process [GO:0005975]; malate metabolic process [GO:0006108]; tricarboxylic acid cycle [GO:0006099]	carbohydrate metabolic process [GO:0005975]; malate metabolic process [GO:0006108]; tricarboxylic acid cycle [GO:0006099]		L-malate dehydrogenase activity [GO:0030060]	GO:0005975; GO:0006099; GO:0006108; GO:0030060
Q8SID6	Q8SID6_9ERIC	ATP synthase subunit alpha (Fragment)	atp1	Palaquium formosanum	mitochondrion [GO:0005739]; proton-transporting ATP synthase complex, catalytic core F(1) [GO:0045261]; ATP binding [GO:0005524]; proton-transporting ATP synthase activity, rotational mechanism [GO:0046933]; ATP synthesis coupled proton transport [GO:0015986]	ATP synthesis coupled proton transport [GO:0015986]	mitochondrion [GO:0005739]; proton-transporting ATP synthase complex, catalytic core F(1) [GO:0045261]	ATP binding [GO:0005524]; proton-transporting ATP synthase activity, rotational mechanism [GO:0046933]	GO:0005524; GO:0005739; GO:0015986; GO:0045261; GO:0046933
Q2PYY8	Q2PYY8_SOLTU	Malate dehydrogenase (EC 1.1.1.37)		Solanum tuberosum (Potato)	L-malate dehydrogenase activity [GO:0030060]; carbohydrate metabolic process [GO:0005975]; malate metabolic process [GO:0006108]; tricarboxylic acid cycle [GO:0006099]	carbohydrate metabolic process [GO:0005975]; malate metabolic process [GO:0006108]; tricarboxylic acid cycle [GO:0006099]		L-malate dehydrogenase activity [GO:0030060]	GO:0005975; GO:0006099; GO:0006108; GO:0030060
A0A2I0AZS1	A0A2I0AZS1_9ASPA	Aspartate aminotransferase (EC 2.6.1.1)	AXF42_Ash005943	Apostasia shenzhenica	L-aspartate:2-oxoglutarate aminotransferase activity [GO:0004069]; pyridoxal phosphate binding [GO:0030170]; biosynthetic process [GO:0009058]; cellular amino acid metabolic process [GO:0006520]	biosynthetic process [GO:0009058]; cellular amino acid metabolic process [GO:0006520]		L-aspartate:2-oxoglutarate aminotransferase activity [GO:0004069]; pyridoxal phosphate binding [GO:0030170]	GO:0004069; GO:0006520; GO:0009058; GO:0030170
A0A0H3VQT0	A0A0H3VQT0_9LILI	ATP synthase subunit alpha, chloroplastic (EC 7.1.2.2) (ATP synthase F1 sector subunit alpha) (F-ATPase subunit alpha)	atpA	Kentiopsis piersoniorum	chloroplast thylakoid membrane [GO:0009535]; proton-transporting ATP synthase complex, catalytic core F(1) [GO:0045261]; ATP binding [GO:0005524]; proton-transporting ATP synthase activity, rotational mechanism [GO:0046933]; ATP synthesis coupled proton transport [GO:0015986]	ATP synthesis coupled proton transport [GO:0015986]	chloroplast thylakoid membrane [GO:0009535]; proton-transporting ATP synthase complex, catalytic core F(1) [GO:0045261]	ATP binding [GO:0005524]; proton-transporting ATP synthase activity, rotational mechanism [GO:0046933]	GO:0005524; GO:0009535; GO:0015986; GO:0045261; GO:0046933
M0TXG8	M0TXG8_MUSAM	Uncharacterized protein		Musa acuminata subsp. malaccensis (Wild banana) (Musa malaccensis)	chloroplast stroma [GO:0009570]; [acyl-carrier-protein] S-malonyltransferase activity [GO:0004314]		chloroplast stroma [GO:0009570]	[acyl-carrier-protein] S-malonyltransferase activity [GO:0004314]	GO:0004314; GO:0009570
A0A2H3ZCK1	A0A2H3ZCK1_PHODC	Elongation factor Tu	LOC103722824	Phoenix dactylifera (Date palm)	GTP binding [GO:0005525]; GTPase activity [GO:0003924]; translation elongation factor activity [GO:0003746]			GTPase activity [GO:0003924]; GTP binding [GO:0005525]; translation elongation factor activity [GO:0003746]	GO:0003746; GO:0003924; GO:0005525
A0A166ACA3	A0A166ACA3_DAUCS	Citrate synthase	DCAR_009790	Daucus carota subsp. sativus (Carrot)	transferase activity, transferring acyl groups, acyl groups converted into alkyl on transfer [GO:0046912]; tricarboxylic acid cycle [GO:0006099]	tricarboxylic acid cycle [GO:0006099]		transferase activity, transferring acyl groups, acyl groups converted into alkyl on transfer [GO:0046912]	GO:0006099; GO:0046912
A0A0M4M766	A0A0M4M766_9ROSA	PEPC	PEPC	Pyrus x bretschneideri (Chinese white pear)	phosphoenolpyruvate carboxylase activity [GO:0008964]; carbon fixation [GO:0015977]; tricarboxylic acid cycle [GO:0006099]	carbon fixation [GO:0015977]; tricarboxylic acid cycle [GO:0006099]		phosphoenolpyruvate carboxylase activity [GO:0008964]	GO:0006099; GO:0008964; GO:0015977
A0A2H3XGE9	A0A2H3XGE9_PHODC	alanine aminotransferase 2 isoform X2	LOC103702613	Phoenix dactylifera (Date palm)	pyridoxal phosphate binding [GO:0030170]; transaminase activity [GO:0008483]; biosynthetic process [GO:0009058]	biosynthetic process [GO:0009058]		pyridoxal phosphate binding [GO:0030170]; transaminase activity [GO:0008483]	GO:0008483; GO:0009058; GO:0030170
A0A2H3Z8Y7	A0A2H3Z8Y7_PHODC	polyphenol oxidase, chloroplastic-like	LOC103721490	Phoenix dactylifera (Date palm)	catechol oxidase activity [GO:0004097]; metal ion binding [GO:0046872]			catechol oxidase activity [GO:0004097]; metal ion binding [GO:0046872]	GO:0004097; GO:0046872
A0A287W6E6	A0A287W6E6_HORVV	Uncharacterized protein		Hordeum vulgare subsp. vulgare (Domesticated barley)	extracellular region [GO:0005576]		extracellular region [GO:0005576]		GO:0005576
A0A103XIS5	A0A103XIS5_CYNCS	Malate dehydrogenase (EC 1.1.1.37)	Ccrd_006643	Cynara cardunculus var. scolymus (Globe artichoke) (Cynara scolymus)	L-malate dehydrogenase activity [GO:0030060]; carbohydrate metabolic process [GO:0005975]; malate metabolic process [GO:0006108]; tricarboxylic acid cycle [GO:0006099]	carbohydrate metabolic process [GO:0005975]; malate metabolic process [GO:0006108]; tricarboxylic acid cycle [GO:0006099]		L-malate dehydrogenase activity [GO:0030060]	GO:0005975; GO:0006099; GO:0006108; GO:0030060
A0A2H3XN54	A0A2H3XN54_PHODC	Malic enzyme	LOC103704635	Phoenix dactylifera (Date palm)	malate dehydrogenase (decarboxylating) (NAD+) activity [GO:0004471]; metal ion binding [GO:0046872]; NAD binding [GO:0051287]			malate dehydrogenase (decarboxylating) (NAD+) activity [GO:0004471]; metal ion binding [GO:0046872]; NAD binding [GO:0051287]	GO:0004471; GO:0046872; GO:0051287
M0RG01	M0RG01_MUSAM	Superoxide dismutase [Cu-Zn] (EC 1.15.1.1)		Musa acuminata subsp. malaccensis (Wild banana) (Musa malaccensis)	metal ion binding [GO:0046872]; superoxide dismutase activity [GO:0004784]			metal ion binding [GO:0046872]; superoxide dismutase activity [GO:0004784]	GO:0004784; GO:0046872
A0A0A0YNC5	A0A0A0YNC5_ALBBR	Glyceraldehyde-3-phosphate dehydrogenase (EC 1.2.1.-)	GAPDH1	Albuca bracteata (False sea onion) (Ornithogalum longebracteatum)	NAD binding [GO:0051287]; NADP binding [GO:0050661]; oxidoreductase activity, acting on the aldehyde or oxo group of donors, NAD or NADP as acceptor [GO:0016620]; glucose metabolic process [GO:0006006]	glucose metabolic process [GO:0006006]		NAD binding [GO:0051287]; NADP binding [GO:0050661]; oxidoreductase activity, acting on the aldehyde or oxo group of donors, NAD or NADP as acceptor [GO:0016620]	GO:0006006; GO:0016620; GO:0050661; GO:0051287
A0A1D1Z756	A0A1D1Z756_9ARAE	RuBisCO large subunit-binding protein subunit alpha, chloroplastic (Fragment)	RUBA_1 g.62616	Anthurium amnicola	cytoplasm [GO:0005737]; ATP binding [GO:0005524]; protein refolding [GO:0042026]	protein refolding [GO:0042026]	cytoplasm [GO:0005737]	ATP binding [GO:0005524]	GO:0005524; GO:0005737; GO:0042026
A0A1S3CEL9	A0A1S3CEL9_CUCME	40S ribosomal protein S4	LOC103500084	Cucumis melo (Muskmelon)	ribosome [GO:0005840]; rRNA binding [GO:0019843]; structural constituent of ribosome [GO:0003735]; translation [GO:0006412]	translation [GO:0006412]	ribosome [GO:0005840]	rRNA binding [GO:0019843]; structural constituent of ribosome [GO:0003735]	GO:0003735; GO:0005840; GO:0006412; GO:0019843
F6HBN9	F6HBN9_VITVI	Uncharacterized protein	VIT_03s0088g00690	Vitis vinifera (Grape)	extracellular space [GO:0005615]		extracellular space [GO:0005615]		GO:0005615
A0A199VUR0	A0A199VUR0_ANACO	Succinate dehydrogenase [ubiquinone] flavoprotein subunit, mitochondrial (EC 1.3.5.1)	ACMD2_04684	Ananas comosus (Pineapple) (Ananas ananas)	mitochondrial inner membrane [GO:0005743]; flavin adenine dinucleotide binding [GO:0050660]; succinate dehydrogenase (ubiquinone) activity [GO:0008177]; electron transport chain [GO:0022900]; tricarboxylic acid cycle [GO:0006099]	electron transport chain [GO:0022900]; tricarboxylic acid cycle [GO:0006099]	mitochondrial inner membrane [GO:0005743]	flavin adenine dinucleotide binding [GO:0050660]; succinate dehydrogenase (ubiquinone) activity [GO:0008177]	GO:0005743; GO:0006099; GO:0008177; GO:0022900; GO:0050660
B9GHS2	B9GHS2_POPTR	Isocitrate dehydrogenase [NADP] (EC 1.1.1.42)	POPTR_001G347800	Populus trichocarpa (Western balsam poplar) (Populus balsamifera subsp. trichocarpa)	mitochondrion [GO:0005739]; isocitrate dehydrogenase (NADP+) activity [GO:0004450]; magnesium ion binding [GO:0000287]; NAD binding [GO:0051287]; isocitrate metabolic process [GO:0006102]; NADP metabolic process [GO:0006739]; tricarboxylic acid cycle [GO:0006099]	isocitrate metabolic process [GO:0006102]; NADP metabolic process [GO:0006739]; tricarboxylic acid cycle [GO:0006099]	mitochondrion [GO:0005739]	isocitrate dehydrogenase (NADP+) activity [GO:0004450]; magnesium ion binding [GO:0000287]; NAD binding [GO:0051287]	GO:0000287; GO:0004450; GO:0005739; GO:0006099; GO:0006102; GO:0006739; GO:0051287
A0A2H3Z7E6	A0A2H3Z7E6_PHODC	ruBisCO large subunit-binding protein subunit beta, chloroplastic	LOC103720995	Phoenix dactylifera (Date palm)	cytoplasm [GO:0005737]; ATP binding [GO:0005524]; protein refolding [GO:0042026]	protein refolding [GO:0042026]	cytoplasm [GO:0005737]	ATP binding [GO:0005524]	GO:0005524; GO:0005737; GO:0042026
A0A1R3JBH6	A0A1R3JBH6_9ROSI	Allergen V5/Tpx-1-related protein	COLO4_17813	Corchorus olitorius	extracellular region [GO:0005576]		extracellular region [GO:0005576]		GO:0005576
D7T1R6	D7T1R6_VITVI	Aconitate hydratase (Aconitase) (EC 4.2.1.3)	VIT_00s0264g00030	Vitis vinifera (Grape)	apoplast [GO:0048046]; cytosol [GO:0005829]; mitochondrion [GO:0005739]; plasma membrane [GO:0005886]; plasmodesma [GO:0009506]; vacuole [GO:0005773]; 4 iron, 4 sulfur cluster binding [GO:0051539]; aconitate hydratase activity [GO:0003994]; copper ion binding [GO:0005507]; mRNA 5'-UTR binding [GO:0048027]; citrate metabolic process [GO:0006101]; isocitrate metabolic process [GO:0006102]; response…	citrate metabolic process [GO:0006101]; isocitrate metabolic process [GO:0006102]; response to iron ion starvation [GO:1990641]; response to salt stress [GO:0009651]; tricarboxylic acid cycle [GO:0006099]	apoplast [GO:0048046]; cytosol [GO:0005829]; mitochondrion [GO:0005739]; plasma membrane [GO:0005886]; plasmodesma [GO:0009506]; vacuole [GO:0005773]	4 iron, 4 sulfur cluster binding [GO:0051539]; aconitate hydratase activity [GO:0003994]; copper ion binding [GO:0005507]; mRNA 5'-UTR binding [GO:0048027]	GO:0003994; GO:0005507; GO:0005739; GO:0005773; GO:0005829; GO:0005886; GO:0006099; GO:0006101; GO:0006102; GO:0009506; GO:0009651; GO:0048027; GO:0048046; GO:0051539; GO:1990641
A0A087HHA0	A0A087HHA0_ARAAL	Uncharacterized protein	AALP_AA2G138100	Arabis alpina (Alpine rock-cress)	intramolecular transferase activity, phosphotransferases [GO:0016868]; magnesium ion binding [GO:0000287]; carbohydrate metabolic process [GO:0005975]	carbohydrate metabolic process [GO:0005975]		intramolecular transferase activity, phosphotransferases [GO:0016868]; magnesium ion binding [GO:0000287]	GO:0000287; GO:0005975; GO:0016868
B3TLY9	B3TLY9_ELAGV	Annexin		Elaeis guineensis var. tenera (Oil palm)	calcium ion binding [GO:0005509]; calcium-dependent phospholipid binding [GO:0005544]			calcium-dependent phospholipid binding [GO:0005544]; calcium ion binding [GO:0005509]	GO:0005509; GO:0005544
A0A161Y7F5	A0A161Y7F5_DAUCS	Alpha-1,4 glucan phosphorylase (EC 2.4.1.1)	DCAR_025414	Daucus carota subsp. sativus (Carrot)	glycogen phosphorylase activity [GO:0008184]; linear malto-oligosaccharide phosphorylase activity [GO:0102250]; pyridoxal phosphate binding [GO:0030170]; SHG alpha-glucan phosphorylase activity [GO:0102499]; carbohydrate metabolic process [GO:0005975]	carbohydrate metabolic process [GO:0005975]		glycogen phosphorylase activity [GO:0008184]; linear malto-oligosaccharide phosphorylase activity [GO:0102250]; pyridoxal phosphate binding [GO:0030170]; SHG alpha-glucan phosphorylase activity [GO:0102499]	GO:0005975; GO:0008184; GO:0030170; GO:0102250; GO:0102499
D7KJ38	D7KJ38_ARALL	Catalase (EC 1.11.1.6)	ARALYDRAFT_312977	Arabidopsis lyrata subsp. lyrata (Lyre-leaved rock-cress)	catalase activity [GO:0004096]; heme binding [GO:0020037]; metal ion binding [GO:0046872]; hydrogen peroxide catabolic process [GO:0042744]; response to oxidative stress [GO:0006979]	hydrogen peroxide catabolic process [GO:0042744]; response to oxidative stress [GO:0006979]		catalase activity [GO:0004096]; heme binding [GO:0020037]; metal ion binding [GO:0046872]	GO:0004096; GO:0006979; GO:0020037; GO:0042744; GO:0046872
J3MV23	J3MV23_ORYBR	Proteasome endopeptidase complex (EC 3.4.25.1)		Oryza brachyantha	cytoplasm [GO:0005737]; nucleus [GO:0005634]; proteasome core complex, alpha-subunit complex [GO:0019773]; threonine-type endopeptidase activity [GO:0004298]; ubiquitin-dependent protein catabolic process [GO:0006511]	ubiquitin-dependent protein catabolic process [GO:0006511]	cytoplasm [GO:0005737]; nucleus [GO:0005634]; proteasome core complex, alpha-subunit complex [GO:0019773]	threonine-type endopeptidase activity [GO:0004298]	GO:0004298; GO:0005634; GO:0005737; GO:0006511; GO:0019773
Q2XQF4	Q2XQF4_ELAGV	Glyceraldehyde-3-phosphate dehydrogenase (EC 1.2.1.-) (Fragment)		Elaeis guineensis var. tenera (Oil palm)	NAD binding [GO:0051287]; NADP binding [GO:0050661]; oxidoreductase activity, acting on the aldehyde or oxo group of donors, NAD or NADP as acceptor [GO:0016620]; glucose metabolic process [GO:0006006]	glucose metabolic process [GO:0006006]		NAD binding [GO:0051287]; NADP binding [GO:0050661]; oxidoreductase activity, acting on the aldehyde or oxo group of donors, NAD or NADP as acceptor [GO:0016620]	GO:0006006; GO:0016620; GO:0050661; GO:0051287
A0A2I4DKI1	A0A2I4DKI1_JUGRE	Malate dehydrogenase (EC 1.1.1.37)	LOC108981044	Juglans regia (English walnut)	L-malate dehydrogenase activity [GO:0030060]; carbohydrate metabolic process [GO:0005975]; malate metabolic process [GO:0006108]; tricarboxylic acid cycle [GO:0006099]	carbohydrate metabolic process [GO:0005975]; malate metabolic process [GO:0006108]; tricarboxylic acid cycle [GO:0006099]		L-malate dehydrogenase activity [GO:0030060]	GO:0005975; GO:0006099; GO:0006108; GO:0030060
A0A2H3YN43	A0A2H3YN43_PHODC	monodehydroascorbate reductase 3, cytosolic	LOC103715398	Phoenix dactylifera (Date palm)	flavin adenine dinucleotide binding [GO:0050660]; oxidoreductase activity [GO:0016491]			flavin adenine dinucleotide binding [GO:0050660]; oxidoreductase activity [GO:0016491]	GO:0016491; GO:0050660
A0A2H3XE29	A0A2H3XE29_PHODC	Formate dehydrogenase, mitochondrial (FDH) (EC 1.17.1.9) (NAD-dependent formate dehydrogenase)	LOC103701979	Phoenix dactylifera (Date palm)	mitochondrion [GO:0005739]; formate dehydrogenase (NAD+) activity [GO:0008863]; NAD binding [GO:0051287]; oxidoreductase activity, acting on the CH-OH group of donors, NAD or NADP as acceptor [GO:0016616]; formate catabolic process [GO:0042183]	formate catabolic process [GO:0042183]	mitochondrion [GO:0005739]	formate dehydrogenase (NAD+) activity [GO:0008863]; NAD binding [GO:0051287]; oxidoreductase activity, acting on the CH-OH group of donors, NAD or NADP as acceptor [GO:0016616]	GO:0005739; GO:0008863; GO:0016616; GO:0042183; GO:0051287
M0TNG5	M0TNG5_MUSAM	Fructose-bisphosphate aldolase (EC 4.1.2.13)		Musa acuminata subsp. malaccensis (Wild banana) (Musa malaccensis)	fructose-bisphosphate aldolase activity [GO:0004332]; glycolytic process [GO:0006096]	glycolytic process [GO:0006096]		fructose-bisphosphate aldolase activity [GO:0004332]	GO:0004332; GO:0006096
A0A103YFX8	A0A103YFX8_CYNCS	Chaperone, tailless complex polypeptide 1	Ccrd_013246	Cynara cardunculus var. scolymus (Globe artichoke) (Cynara scolymus)	cytoplasm [GO:0005737]; ATP binding [GO:0005524]; protein refolding [GO:0042026]	protein refolding [GO:0042026]	cytoplasm [GO:0005737]	ATP binding [GO:0005524]	GO:0005524; GO:0005737; GO:0042026
A0A2I0XEE5	A0A2I0XEE5_9ASPA	Heat shock cognate 70 kDa protein	HSP70 MA16_Dca002119	Dendrobium catenatum	ATP binding [GO:0005524]			ATP binding [GO:0005524]	GO:0005524
A0A145Z9C0	A0A145Z9C0_9LILI	Zeta-carotene desaturase (EC 1.3.5.6) (9,9'-di-cis-zeta-carotene desaturase)		Strelitzia reginae	chloroplast [GO:0009507]; chromoplast [GO:0009509]; 7,9,9'-tricis-neurosporene:quinone oxidoreductase activity [GO:0052887]; 9,9'-dicis-carotene:quinone oxidoreductase activity [GO:0052886]; carotene 7,8-desaturase activity [GO:0016719]; carotenoid biosynthetic process [GO:0016117]	carotenoid biosynthetic process [GO:0016117]	chloroplast [GO:0009507]; chromoplast [GO:0009509]	7,9,9'-tricis-neurosporene:quinone oxidoreductase activity [GO:0052887]; 9,9'-dicis-carotene:quinone oxidoreductase activity [GO:0052886]; carotene 7,8-desaturase activity [GO:0016719]	GO:0009507; GO:0009509; GO:0016117; GO:0016719; GO:0052886; GO:0052887
M0T0M8	M0T0M8_MUSAM	Uncharacterized protein	103985538	Musa acuminata subsp. malaccensis (Wild banana) (Musa malaccensis)	3-oxoacyl-[acyl-carrier-protein] synthase activity [GO:0004315]; fatty acid biosynthetic process [GO:0006633]	fatty acid biosynthetic process [GO:0006633]		3-oxoacyl-[acyl-carrier-protein] synthase activity [GO:0004315]	GO:0004315; GO:0006633
K3ZDL5	K3ZDL5_SETIT	Uncharacterized protein		Setaria italica (Foxtail millet) (Panicum italicum)	mitochondrial matrix [GO:0005759]; ATP binding [GO:0005524]; flavin adenine dinucleotide binding [GO:0050660]; isovaleryl-CoA dehydrogenase activity [GO:0008470]; leucine catabolic process [GO:0006552]	leucine catabolic process [GO:0006552]	mitochondrial matrix [GO:0005759]	ATP binding [GO:0005524]; flavin adenine dinucleotide binding [GO:0050660]; isovaleryl-CoA dehydrogenase activity [GO:0008470]	GO:0005524; GO:0005759; GO:0006552; GO:0008470; GO:0050660
A0A0K9NIX8	A0A0K9NIX8_ZOSMR	Glyceraldehyde-3-phosphate dehydrogenase (EC 1.2.1.-)	ZOSMA_9G01460	Zostera marina (Eelgrass)	NAD binding [GO:0051287]; NADP binding [GO:0050661]; oxidoreductase activity, acting on the aldehyde or oxo group of donors, NAD or NADP as acceptor [GO:0016620]; glucose metabolic process [GO:0006006]	glucose metabolic process [GO:0006006]		NAD binding [GO:0051287]; NADP binding [GO:0050661]; oxidoreductase activity, acting on the aldehyde or oxo group of donors, NAD or NADP as acceptor [GO:0016620]	GO:0006006; GO:0016620; GO:0050661; GO:0051287
B3TLT1	B3TLT1_ELAGV	Peroxisome type ascorbate peroxidase		Elaeis guineensis var. tenera (Oil palm)	integral component of membrane [GO:0016021]; heme binding [GO:0020037]; peroxidase activity [GO:0004601]; response to oxidative stress [GO:0006979]	response to oxidative stress [GO:0006979]	integral component of membrane [GO:0016021]	heme binding [GO:0020037]; peroxidase activity [GO:0004601]	GO:0004601; GO:0006979; GO:0016021; GO:0020037
A0A2R6PTS7	A0A2R6PTS7_ACTCH	Phosphoenolpyruvate carboxylase	CEY00_Acc26501	Actinidia chinensis var. chinensis	phosphoenolpyruvate carboxylase activity [GO:0008964]; carbon fixation [GO:0015977]; tricarboxylic acid cycle [GO:0006099]	carbon fixation [GO:0015977]; tricarboxylic acid cycle [GO:0006099]		phosphoenolpyruvate carboxylase activity [GO:0008964]	GO:0006099; GO:0008964; GO:0015977
A0A0E0L340	A0A0E0L340_ORYPU	Uncharacterized protein		Oryza punctata (Red rice)	GTP binding [GO:0005525]; GTPase activity [GO:0003924]			GTPase activity [GO:0003924]; GTP binding [GO:0005525]	GO:0003924; GO:0005525
A0A2H3ZH35	A0A2H3ZH35_PHODC	phosphoenolpyruvate carboxylase 2-like	LOC103724317	Phoenix dactylifera (Date palm)	phosphoenolpyruvate carboxylase activity [GO:0008964]; carbon fixation [GO:0015977]; tricarboxylic acid cycle [GO:0006099]	carbon fixation [GO:0015977]; tricarboxylic acid cycle [GO:0006099]		phosphoenolpyruvate carboxylase activity [GO:0008964]	GO:0006099; GO:0008964; GO:0015977
A0A2H3ZYP5	A0A2H3ZYP5_PHODC	Deleted.
A0A2H3YCH9	A0A2H3YCH9_PHODC	uncharacterized protein LOC103712125 isoform X1	LOC103712125	Phoenix dactylifera (Date palm)
A0A2P5W3F3	A0A2P5W3F3_GOSBA	Uncharacterized protein	GOBAR_AA35030	Gossypium barbadense (Sea-island cotton) (Egyptian cotton)	ATP binding [GO:0005524]			ATP binding [GO:0005524]	GO:0005524
A0A2P2LHA3	A0A2P2LHA3_RHIMU	Biotin carboxylase (EC 6.3.4.14) (EC 6.4.1.2)		Rhizophora mucronata (Asiatic mangrove)	acetyl-CoA carboxylase activity [GO:0003989]; ATP binding [GO:0005524]; biotin carboxylase activity [GO:0004075]; metal ion binding [GO:0046872]; fatty acid biosynthetic process [GO:0006633]; malonyl-CoA biosynthetic process [GO:2001295]	fatty acid biosynthetic process [GO:0006633]; malonyl-CoA biosynthetic process [GO:2001295]		acetyl-CoA carboxylase activity [GO:0003989]; ATP binding [GO:0005524]; biotin carboxylase activity [GO:0004075]; metal ion binding [GO:0046872]	GO:0003989; GO:0004075; GO:0005524; GO:0006633; GO:0046872; GO:2001295
A0A2N9FLK6	A0A2N9FLK6_FAGSY	Glucose-6-phosphate isomerase (EC 5.3.1.9)	FSB_LOCUS15663	Fagus sylvatica (Beechnut)	integral component of membrane [GO:0016021]; glucose-6-phosphate isomerase activity [GO:0004347]; gluconeogenesis [GO:0006094]; glycolytic process [GO:0006096]	gluconeogenesis [GO:0006094]; glycolytic process [GO:0006096]	integral component of membrane [GO:0016021]	glucose-6-phosphate isomerase activity [GO:0004347]	GO:0004347; GO:0006094; GO:0006096; GO:0016021
A0A2H3XMU6	A0A2H3XMU6_PHODC	Nucleoside diphosphate kinase (EC 2.7.4.6)	LOC103704602	Phoenix dactylifera (Date palm)	ATP binding [GO:0005524]; nucleoside diphosphate kinase activity [GO:0004550]; CTP biosynthetic process [GO:0006241]; GTP biosynthetic process [GO:0006183]; UTP biosynthetic process [GO:0006228]	CTP biosynthetic process [GO:0006241]; GTP biosynthetic process [GO:0006183]; UTP biosynthetic process [GO:0006228]		ATP binding [GO:0005524]; nucleoside diphosphate kinase activity [GO:0004550]	GO:0004550; GO:0005524; GO:0006183; GO:0006228; GO:0006241
A0A2G2Y394	A0A2G2Y394_CAPAN	basic form of pathogenesis-related protein 1-like	LOC107879924	Capsicum annuum (Capsicum pepper)	extracellular region [GO:0005576]		extracellular region [GO:0005576]		GO:0005576
A0A218XD83	A0A218XD83_PUNGR	Uncharacterized protein	CDL15_Pgr001886	Punica granatum (Pomegranate)	oxoglutarate dehydrogenase (succinyl-transferring) activity [GO:0004591]; thiamine pyrophosphate binding [GO:0030976]; tricarboxylic acid cycle [GO:0006099]	tricarboxylic acid cycle [GO:0006099]		oxoglutarate dehydrogenase (succinyl-transferring) activity [GO:0004591]; thiamine pyrophosphate binding [GO:0030976]	GO:0004591; GO:0006099; GO:0030976
A0A0K9PW97	A0A0K9PW97_ZOSMR	Elongation factor 1-gamma 2	ZOSMA_14G00220	Zostera marina (Eelgrass)	translation elongation factor activity [GO:0003746]			translation elongation factor activity [GO:0003746]	GO:0003746
A0A2H3Z3W1	A0A2H3Z3W1_PHODC	Superoxide dismutase [Cu-Zn] (EC 1.15.1.1)	LOC103719980	Phoenix dactylifera (Date palm)	metal ion binding [GO:0046872]; superoxide dismutase activity [GO:0004784]			metal ion binding [GO:0046872]; superoxide dismutase activity [GO:0004784]	GO:0004784; GO:0046872
A0A2H3YQW5	A0A2H3YQW5_PHODC	plastid-lipid-associated protein, chloroplastic-like	LOC103716353	Phoenix dactylifera (Date palm)
A0A1Y0K3W1	A0A1Y0K3W1_9ROSI	Catalase (EC 1.11.1.6)	CAT	Castanea mollissima (Chinese chestnut)	catalase activity [GO:0004096]; heme binding [GO:0020037]; metal ion binding [GO:0046872]; hydrogen peroxide catabolic process [GO:0042744]; response to oxidative stress [GO:0006979]	hydrogen peroxide catabolic process [GO:0042744]; response to oxidative stress [GO:0006979]		catalase activity [GO:0004096]; heme binding [GO:0020037]; metal ion binding [GO:0046872]	GO:0004096; GO:0006979; GO:0020037; GO:0042744; GO:0046872
A0A2J6JXC7	A0A2J6JXC7_LACSA	Uncharacterized protein	LSAT_6X49841	Lactuca sativa (Garden lettuce)
M0SW14	M0SW14_MUSAM	Uncharacterized protein	103984047	Musa acuminata subsp. malaccensis (Wild banana) (Musa malaccensis)	kinase activity [GO:0016301]; phosphotransferase activity, alcohol group as acceptor [GO:0016773]			kinase activity [GO:0016301]; phosphotransferase activity, alcohol group as acceptor [GO:0016773]	GO:0016301; GO:0016773
A0A287P4F0	A0A287P4F0_HORVV	Uncharacterized protein		Hordeum vulgare subsp. vulgare (Domesticated barley)	[acyl-carrier-protein] S-malonyltransferase activity [GO:0004314]			[acyl-carrier-protein] S-malonyltransferase activity [GO:0004314]	GO:0004314
A0A2I0VLJ3	A0A2I0VLJ3_9ASPA	Putative fructokinase-2	MA16_Dca005207	Dendrobium catenatum	kinase activity [GO:0016301]; phosphotransferase activity, alcohol group as acceptor [GO:0016773]			kinase activity [GO:0016301]; phosphotransferase activity, alcohol group as acceptor [GO:0016773]	GO:0016301; GO:0016773
M0UBF2	M0UBF2_MUSAM	Uncharacterized protein		Musa acuminata subsp. malaccensis (Wild banana) (Musa malaccensis)	ATP binding [GO:0005524]; protein metabolic process [GO:0019538]	protein metabolic process [GO:0019538]		ATP binding [GO:0005524]	GO:0005524; GO:0019538
A0A2H3XCX7	A0A2H3XCX7_PHODC	ATP-dependent 6-phosphofructokinase (ATP-PFK) (Phosphofructokinase) (EC 2.7.1.11) (Phosphohexokinase)	LOC103701533 PFK	Phoenix dactylifera (Date palm)	cytoplasm [GO:0005737]; 6-phosphofructokinase activity [GO:0003872]; ATP binding [GO:0005524]; metal ion binding [GO:0046872]; fructose 6-phosphate metabolic process [GO:0006002]	fructose 6-phosphate metabolic process [GO:0006002]	cytoplasm [GO:0005737]	6-phosphofructokinase activity [GO:0003872]; ATP binding [GO:0005524]; metal ion binding [GO:0046872]	GO:0003872; GO:0005524; GO:0005737; GO:0006002; GO:0046872
A0A2G9HJH6	A0A2G9HJH6_9LAMI	Phosphoglycerate mutase (EC 5.4.2.12)	CDL12_09891	Handroanthus impetiginosus	cytoplasm [GO:0005737]; manganese ion binding [GO:0030145]; phosphoglycerate mutase activity [GO:0004619]; glucose catabolic process [GO:0006007]	glucose catabolic process [GO:0006007]	cytoplasm [GO:0005737]	manganese ion binding [GO:0030145]; phosphoglycerate mutase activity [GO:0004619]	GO:0004619; GO:0005737; GO:0006007; GO:0030145
R0HUK5	R0HUK5_9BRAS	Beta-galactosidase (EC 3.2.1.23)	CARUB_v10025350mg	Capsella rubella	beta-galactosidase activity [GO:0004565]; carbohydrate binding [GO:0030246]; carbohydrate metabolic process [GO:0005975]	carbohydrate metabolic process [GO:0005975]		beta-galactosidase activity [GO:0004565]; carbohydrate binding [GO:0030246]	GO:0004565; GO:0005975; GO:0030246
A0A2H3Y4D6	A0A2H3Y4D6_PHODC	Beta-galactosidase (EC 3.2.1.23)	LOC103709584	Phoenix dactylifera (Date palm)	beta-galactosidase activity [GO:0004565]; carbohydrate binding [GO:0030246]; carbohydrate metabolic process [GO:0005975]	carbohydrate metabolic process [GO:0005975]		beta-galactosidase activity [GO:0004565]; carbohydrate binding [GO:0030246]	GO:0004565; GO:0005975; GO:0030246
A0A2H3ZHJ9	A0A2H3ZHJ9_PHODC	ATP synthase subunit gamma, mitochondrial-like	LOC103724196	Phoenix dactylifera (Date palm)	proton-transporting ATP synthase complex, catalytic core F(1) [GO:0045261]; proton-transporting ATP synthase activity, rotational mechanism [GO:0046933]; ATP synthesis coupled proton transport [GO:0015986]	ATP synthesis coupled proton transport [GO:0015986]	proton-transporting ATP synthase complex, catalytic core F(1) [GO:0045261]	proton-transporting ATP synthase activity, rotational mechanism [GO:0046933]	GO:0015986; GO:0045261; GO:0046933
A0A2H3XJP0	A0A2H3XJP0_PHODC	Aspartate aminotransferase (EC 2.6.1.1)	LOC103703656	Phoenix dactylifera (Date palm)	L-aspartate:2-oxoglutarate aminotransferase activity [GO:0004069]; pyridoxal phosphate binding [GO:0030170]; biosynthetic process [GO:0009058]; cellular amino acid metabolic process [GO:0006520]	biosynthetic process [GO:0009058]; cellular amino acid metabolic process [GO:0006520]		L-aspartate:2-oxoglutarate aminotransferase activity [GO:0004069]; pyridoxal phosphate binding [GO:0030170]	GO:0004069; GO:0006520; GO:0009058; GO:0030170
A0A2H3XIH3	A0A2H3XIH3_PHODC	germin-like protein 8-14	LOC103703285	Phoenix dactylifera (Date palm)	extracellular region [GO:0005576]; manganese ion binding [GO:0030145]; nutrient reservoir activity [GO:0045735]		extracellular region [GO:0005576]	manganese ion binding [GO:0030145]; nutrient reservoir activity [GO:0045735]	GO:0005576; GO:0030145; GO:0045735
A0A199UEF5	A0A199UEF5_ANACO	Mitochondrial dicarboxylate/tricarboxylate transporter DTC	ACMD2_21610	Ananas comosus (Pineapple) (Ananas ananas)	integral component of membrane [GO:0016021]; transmembrane transporter activity [GO:0022857]		integral component of membrane [GO:0016021]	transmembrane transporter activity [GO:0022857]	GO:0016021; GO:0022857
K3XW81	K3XW81_SETIT	Catalase (EC 1.11.1.6)		Setaria italica (Foxtail millet) (Panicum italicum)	catalase activity [GO:0004096]; heme binding [GO:0020037]; metal ion binding [GO:0046872]; hydrogen peroxide catabolic process [GO:0042744]; response to oxidative stress [GO:0006979]	hydrogen peroxide catabolic process [GO:0042744]; response to oxidative stress [GO:0006979]		catalase activity [GO:0004096]; heme binding [GO:0020037]; metal ion binding [GO:0046872]	GO:0004096; GO:0006979; GO:0020037; GO:0042744; GO:0046872
A0A0K9PL35	A0A0K9PL35_ZOSMR	Heat shock cognate 70 kDa protein	ZOSMA_225G00290	Zostera marina (Eelgrass)	ATP binding [GO:0005524]			ATP binding [GO:0005524]	GO:0005524
M0SR43	M0SR43_MUSAM	Plasma membrane ATPase (EC 7.1.2.1)		Musa acuminata subsp. malaccensis (Wild banana) (Musa malaccensis)	integral component of membrane [GO:0016021]; plasma membrane [GO:0005886]; ATP binding [GO:0005524]; proton-exporting ATPase activity, phosphorylative mechanism [GO:0008553]; proton export across plasma membrane [GO:0120029]	proton export across plasma membrane [GO:0120029]	integral component of membrane [GO:0016021]; plasma membrane [GO:0005886]	ATP binding [GO:0005524]; proton-exporting ATPase activity, phosphorylative mechanism [GO:0008553]	GO:0005524; GO:0005886; GO:0008553; GO:0016021; GO:0120029
A0A2G3BV58	A0A2G3BV58_CAPCH	Uncharacterized protein	BC332_22216	Capsicum chinense (Scotch bonnet) (Bonnet pepper)	extracellular region [GO:0005576]		extracellular region [GO:0005576]		GO:0005576
A0A2R6QF70	A0A2R6QF70_ACTCH	Alanine aminotransferase	CEY00_Acc17618	Actinidia chinensis var. chinensis	pyridoxal phosphate binding [GO:0030170]; transaminase activity [GO:0008483]; biosynthetic process [GO:0009058]	biosynthetic process [GO:0009058]		pyridoxal phosphate binding [GO:0030170]; transaminase activity [GO:0008483]	GO:0008483; GO:0009058; GO:0030170
A0A166CB17	A0A166CB17_DAUCS	Uncharacterized protein	DCAR_012288	Daucus carota subsp. sativus (Carrot)	5-methyltetrahydropteroyltriglutamate-homocysteine S-methyltransferase activity [GO:0003871]; zinc ion binding [GO:0008270]; methionine biosynthetic process [GO:0009086]	methionine biosynthetic process [GO:0009086]		5-methyltetrahydropteroyltriglutamate-homocysteine S-methyltransferase activity [GO:0003871]; zinc ion binding [GO:0008270]	GO:0003871; GO:0008270; GO:0009086
A0A2H3YU27	A0A2H3YU27_PHODC	PLAT domain-containing protein 1-like isoform X1	LOC103717274	Phoenix dactylifera (Date palm)	catalase activity [GO:0004096]; heme binding [GO:0020037]			catalase activity [GO:0004096]; heme binding [GO:0020037]	GO:0004096; GO:0020037
A0A2H3Z3J2	A0A2H3Z3J2_PHODC	4-coumarate--CoA ligase-like 4	LOC103720088	Phoenix dactylifera (Date palm)	integral component of membrane [GO:0016021]; ligase activity [GO:0016874]		integral component of membrane [GO:0016021]	ligase activity [GO:0016874]	GO:0016021; GO:0016874
A0A022RAK2	A0A022RAK2_ERYGU	Superoxide dismutase [Cu-Zn] (EC 1.15.1.1)	MIMGU_mgv1a013225mg	Erythranthe guttata (Yellow monkey flower) (Mimulus guttatus)	metal ion binding [GO:0046872]; superoxide dismutase activity [GO:0004784]			metal ion binding [GO:0046872]; superoxide dismutase activity [GO:0004784]	GO:0004784; GO:0046872
A0A2H4A0I8	A0A2H4A0I8_PHODC	Proteasome subunit beta (EC 3.4.25.1)	LOC103722109	Phoenix dactylifera (Date palm)	cytoplasm [GO:0005737]; nucleus [GO:0005634]; proteasome core complex [GO:0005839]; threonine-type endopeptidase activity [GO:0004298]; proteolysis involved in cellular protein catabolic process [GO:0051603]	proteolysis involved in cellular protein catabolic process [GO:0051603]	cytoplasm [GO:0005737]; nucleus [GO:0005634]; proteasome core complex [GO:0005839]	threonine-type endopeptidase activity [GO:0004298]	GO:0004298; GO:0005634; GO:0005737; GO:0005839; GO:0051603
A0A2H3ZZB2	A0A2H3ZZB2_PHODC	Deleted.
A0A2H3Z852	A0A2H3Z852_PHODC	Glyceraldehyde-3-phosphate dehydrogenase (EC 1.2.1.-)	LOC103721255	Phoenix dactylifera (Date palm)	NAD binding [GO:0051287]; NADP binding [GO:0050661]; oxidoreductase activity, acting on the aldehyde or oxo group of donors, NAD or NADP as acceptor [GO:0016620]; glucose metabolic process [GO:0006006]	glucose metabolic process [GO:0006006]		NAD binding [GO:0051287]; NADP binding [GO:0050661]; oxidoreductase activity, acting on the aldehyde or oxo group of donors, NAD or NADP as acceptor [GO:0016620]	GO:0006006; GO:0016620; GO:0050661; GO:0051287
A0A2H3YYC3	A0A2H3YYC3_PHODC	Deleted.
A0A2H3ZE45	A0A2H3ZE45_PHODC	Deleted.
A0A2H3YM09	A0A2H3YM09_PHODC	stress-related protein-like	LOC103715090	Phoenix dactylifera (Date palm)
A0A2P4ML69	A0A2P4ML69_QUESU	Deleted.
A1XIW2	A1XIW2_9LILI	ATP synthase subunit beta (EC 7.1.2.2) (Fragment)	atpB	Najas gracillima	plastid [GO:0009536]; proton-transporting ATP synthase complex, catalytic core F(1) [GO:0045261]; ATP binding [GO:0005524]; proton-transporting ATP synthase activity, rotational mechanism [GO:0046933]; ATP synthesis coupled proton transport [GO:0015986]	ATP synthesis coupled proton transport [GO:0015986]	plastid [GO:0009536]; proton-transporting ATP synthase complex, catalytic core F(1) [GO:0045261]	ATP binding [GO:0005524]; proton-transporting ATP synthase activity, rotational mechanism [GO:0046933]	GO:0005524; GO:0009536; GO:0015986; GO:0045261; GO:0046933
A0A2H3XAG2	A0A2H3XAG2_PHODC	probable inactive linolenate hydroperoxide lyase	LOC103700822	Phoenix dactylifera (Date palm)	heme binding [GO:0020037]; iron ion binding [GO:0005506]; lyase activity [GO:0016829]; monooxygenase activity [GO:0004497]; oxidoreductase activity, acting on paired donors, with incorporation or reduction of molecular oxygen [GO:0016705]			heme binding [GO:0020037]; iron ion binding [GO:0005506]; lyase activity [GO:0016829]; monooxygenase activity [GO:0004497]; oxidoreductase activity, acting on paired donors, with incorporation or reduction of molecular oxygen [GO:0016705]	GO:0004497; GO:0005506; GO:0016705; GO:0016829; GO:0020037
A0A2H3Z431	A0A2H3Z431_PHODC	V-type proton ATPase subunit C	LOC103720312	Phoenix dactylifera (Date palm)	proton-transporting V-type ATPase, V1 domain [GO:0033180]; proton transmembrane transporter activity [GO:0015078]; ATP hydrolysis coupled proton transport [GO:0015991]	ATP hydrolysis coupled proton transport [GO:0015991]	proton-transporting V-type ATPase, V1 domain [GO:0033180]	proton transmembrane transporter activity [GO:0015078]	GO:0015078; GO:0015991; GO:0033180
M5WIN2	M5WIN2_PRUPE	Uncharacterized protein	PRUPE_6G342200 PRUPE_ppa007985mg	Prunus persica (Peach) (Amygdalus persica)
A0A0S3S667	A0A0S3S667_PHAAN	Clathrin heavy chain	Vigan.05G178900 VIGAN_05178900	Vigna angularis var. angularis	clathrin coat of coated pit [GO:0030132]; clathrin coat of trans-Golgi network vesicle [GO:0030130]; clathrin complex [GO:0071439]; clathrin light chain binding [GO:0032051]; structural molecule activity [GO:0005198]; clathrin coat assembly [GO:0048268]; intracellular protein transport [GO:0006886]; vesicle-mediated transport [GO:0016192]	clathrin coat assembly [GO:0048268]; intracellular protein transport [GO:0006886]; vesicle-mediated transport [GO:0016192]	clathrin coat of coated pit [GO:0030132]; clathrin coat of trans-Golgi network vesicle [GO:0030130]; clathrin complex [GO:0071439]	clathrin light chain binding [GO:0032051]; structural molecule activity [GO:0005198]	GO:0005198; GO:0006886; GO:0016192; GO:0030130; GO:0030132; GO:0032051; GO:0048268; GO:0071439
G7LIV6	G7LIV6_MEDTR	Biotin carboxylase (EC 6.3.4.14) (EC 6.4.1.2)	11442175 MTR_8g101330 MtrunA17_Chr8g0389041	Medicago truncatula (Barrel medic) (Medicago tribuloides)	chloroplast envelope [GO:0009941]; chloroplast stroma [GO:0009570]; acetyl-CoA carboxylase activity [GO:0003989]; ATP binding [GO:0005524]; biotin carboxylase activity [GO:0004075]; metal ion binding [GO:0046872]; fatty acid biosynthetic process [GO:0006633]; malonyl-CoA biosynthetic process [GO:2001295]	fatty acid biosynthetic process [GO:0006633]; malonyl-CoA biosynthetic process [GO:2001295]	chloroplast envelope [GO:0009941]; chloroplast stroma [GO:0009570]	acetyl-CoA carboxylase activity [GO:0003989]; ATP binding [GO:0005524]; biotin carboxylase activity [GO:0004075]; metal ion binding [GO:0046872]	GO:0003989; GO:0004075; GO:0005524; GO:0006633; GO:0009570; GO:0009941; GO:0046872; GO:2001295
W9R640	W9R640_9ROSA	5-methyltetrahydropteroyltriglutamate--homocysteine methyltransferase	L484_009365	Morus notabilis	5-methyltetrahydropteroyltriglutamate-homocysteine S-methyltransferase activity [GO:0003871]; zinc ion binding [GO:0008270]; methionine biosynthetic process [GO:0009086]	methionine biosynthetic process [GO:0009086]		5-methyltetrahydropteroyltriglutamate-homocysteine S-methyltransferase activity [GO:0003871]; zinc ion binding [GO:0008270]	GO:0003871; GO:0008270; GO:0009086
A0A2P6QNV8	A0A2P6QNV8_ROSCH	Putative acetyl-CoA C-acyltransferase (EC 2.3.1.16)	RchiOBHm_Chr4g0385141	Rosa chinensis (China rose)	acetyl-CoA C-acyltransferase activity [GO:0003988]			acetyl-CoA C-acyltransferase activity [GO:0003988]	GO:0003988
A0A2H3XV77	A0A2H3XV77_PHODC	dihydropyrimidine dehydrogenase (NADP(+)), chloroplastic-like	LOC103706801	Phoenix dactylifera (Date palm)	cytoplasm [GO:0005737]; oxidoreductase activity, acting on the CH-CH group of donors [GO:0016627]		cytoplasm [GO:0005737]	oxidoreductase activity, acting on the CH-CH group of donors [GO:0016627]	GO:0005737; GO:0016627
I1KZ09	I1KZ09_SOYBN	Uncharacterized protein	100810475 GLYMA_08G345900	Glycine max (Soybean) (Glycine hispida)
A0A2C9W7J6	A0A2C9W7J6_MANES	Elongation factor 1-alpha	MANES_03G147000	Manihot esculenta (Cassava) (Jatropha manihot)	GTP binding [GO:0005525]; GTPase activity [GO:0003924]; translation elongation factor activity [GO:0003746]			GTPase activity [GO:0003924]; GTP binding [GO:0005525]; translation elongation factor activity [GO:0003746]	GO:0003746; GO:0003924; GO:0005525
A0A2H3YN38	A0A2H3YN38_PHODC	6,7-dimethyl-8-ribityllumazine synthase (DMRL synthase) (EC 2.5.1.78)	LOC103715390	Phoenix dactylifera (Date palm)	riboflavin synthase complex [GO:0009349]; 6,7-dimethyl-8-ribityllumazine synthase activity [GO:0000906]; riboflavin biosynthetic process [GO:0009231]	riboflavin biosynthetic process [GO:0009231]	riboflavin synthase complex [GO:0009349]	6,7-dimethyl-8-ribityllumazine synthase activity [GO:0000906]	GO:0000906; GO:0009231; GO:0009349
A0A1U7ZK84	A0A1U7ZK84_NELNU	Phospholipase D (EC 3.1.4.4)	LOC104595387	Nelumbo nucifera (Sacred lotus)	membrane [GO:0016020]; calcium ion binding [GO:0005509]; N-acylphosphatidylethanolamine-specific phospholipase D activity [GO:0070290]; phospholipase D activity [GO:0004630]; lipid catabolic process [GO:0016042]; phosphatidylcholine metabolic process [GO:0046470]	lipid catabolic process [GO:0016042]; phosphatidylcholine metabolic process [GO:0046470]	membrane [GO:0016020]	calcium ion binding [GO:0005509]; N-acylphosphatidylethanolamine-specific phospholipase D activity [GO:0070290]; phospholipase D activity [GO:0004630]	GO:0004630; GO:0005509; GO:0016020; GO:0016042; GO:0046470; GO:0070290
A0A0E0EYB5	A0A0E0EYB5_9ORYZ	Uncharacterized protein		Oryza meridionalis	ATP binding [GO:0005524]; hydrolase activity [GO:0016787]			ATP binding [GO:0005524]; hydrolase activity [GO:0016787]	GO:0005524; GO:0016787
A0A2R6RGT7	A0A2R6RGT7_ACTCH	Pathogenesis-related protein PR-1 type like	CEY00_Acc06866	Actinidia chinensis var. chinensis	extracellular region [GO:0005576]		extracellular region [GO:0005576]		GO:0005576
A0A2H3XDB4	A0A2H3XDB4_PHODC	aspartyl protease AED3-like	LOC103701652	Phoenix dactylifera (Date palm)	aspartic-type endopeptidase activity [GO:0004190]			aspartic-type endopeptidase activity [GO:0004190]	GO:0004190
A0A2H3YSN4	A0A2H3YSN4_PHODC	prohibitin-1, mitochondrial isoform X1	LOC103716616	Phoenix dactylifera (Date palm)	membrane [GO:0016020]		membrane [GO:0016020]		GO:0016020
A0A103XM86	A0A103XM86_CYNCS	Allergen V5/Tpx-1-related protein	Ccrd_004587	Cynara cardunculus var. scolymus (Globe artichoke) (Cynara scolymus)	extracellular region [GO:0005576]		extracellular region [GO:0005576]		GO:0005576
M0SN59	M0SN59_MUSAM	Uncharacterized protein		Musa acuminata subsp. malaccensis (Wild banana) (Musa malaccensis)	ATP binding [GO:0005524]			ATP binding [GO:0005524]	GO:0005524
I6LNT9	I6LNT9_HELAN	Phosphoglycerate kinase (EC 2.7.2.3)	PGK2	Helianthus annuus (Common sunflower)	ATP binding [GO:0005524]; phosphoglycerate kinase activity [GO:0004618]; glycolytic process [GO:0006096]	glycolytic process [GO:0006096]		ATP binding [GO:0005524]; phosphoglycerate kinase activity [GO:0004618]	GO:0004618; GO:0005524; GO:0006096
A0A2H3Z8X6	A0A2H3Z8X6_PHODC	Succinate-semialdehyde dehydrogenase (EC 1.2.1.24)	LOC103721452	Phoenix dactylifera (Date palm)	mitochondrion [GO:0005739]; succinate-semialdehyde dehydrogenase (NAD+) activity [GO:0004777]; succinate-semialdehyde dehydrogenase [NAD(P)+] activity [GO:0009013]; gamma-aminobutyric acid catabolic process [GO:0009450]	gamma-aminobutyric acid catabolic process [GO:0009450]	mitochondrion [GO:0005739]	succinate-semialdehyde dehydrogenase (NAD+) activity [GO:0004777]; succinate-semialdehyde dehydrogenase [NAD(P)+] activity [GO:0009013]	GO:0004777; GO:0005739; GO:0009013; GO:0009450
A0A2P4M0V0	A0A2P4M0V0_QUESU	Deleted.
H8WFK6	H8WFK6_9POAL	Phosphoenolpyruvate carboxylase (Fragment)	ppc-aL1b	Alloteropsis angusta	phosphoenolpyruvate carboxylase activity [GO:0008964]; carbon fixation [GO:0015977]; tricarboxylic acid cycle [GO:0006099]	carbon fixation [GO:0015977]; tricarboxylic acid cycle [GO:0006099]		phosphoenolpyruvate carboxylase activity [GO:0008964]	GO:0006099; GO:0008964; GO:0015977
C1JYZ5	C1JYZ5_ELAOL	12-oxo-phytodienoic acid reductase (Fragment)	OPAR	Elaeis oleifera (American oil palm) (Corozo oleifera)	FMN binding [GO:0010181]; oxidoreductase activity [GO:0016491]			FMN binding [GO:0010181]; oxidoreductase activity [GO:0016491]	GO:0010181; GO:0016491
A0A2H3Z748	A0A2H3Z748_PHODC	acyl transferase 5-like	LOC103720903	Phoenix dactylifera (Date palm)	transferase activity, transferring acyl groups other than amino-acyl groups [GO:0016747]			transferase activity, transferring acyl groups other than amino-acyl groups [GO:0016747]	GO:0016747
A0A1U8JQF1	A0A1U8JQF1_GOSHI	Aconitate hydratase (Aconitase) (EC 4.2.1.3)	LOC107909488	Gossypium hirsutum (Upland cotton) (Gossypium mexicanum)	4 iron, 4 sulfur cluster binding [GO:0051539]; aconitate hydratase activity [GO:0003994]			4 iron, 4 sulfur cluster binding [GO:0051539]; aconitate hydratase activity [GO:0003994]	GO:0003994; GO:0051539
A0A1J3K4P0	A0A1J3K4P0_NOCCA	2,3-bisphosphoglycerate-independent phosphoglycerate mutase 1 (Fragment)	MP_TR16222_c0_g1_i1_g.46017	Noccaea caerulescens (Alpine penny-cress) (Thlaspi caerulescens)	cytoplasm [GO:0005737]; manganese ion binding [GO:0030145]; phosphoglycerate mutase activity [GO:0004619]; glucose catabolic process [GO:0006007]	glucose catabolic process [GO:0006007]	cytoplasm [GO:0005737]	manganese ion binding [GO:0030145]; phosphoglycerate mutase activity [GO:0004619]	GO:0004619; GO:0005737; GO:0006007; GO:0030145
A0A151S132	A0A151S132_CAJCA	Uncharacterized protein	KK1_029843	Cajanus cajan (Pigeon pea) (Cajanus indicus)	extracellular region [GO:0005576]		extracellular region [GO:0005576]		GO:0005576
B3TLP9	B3TLP9_ELAGV	Peptidyl-prolyl cis-trans isomerase (PPIase) (EC 5.2.1.8)		Elaeis guineensis var. tenera (Oil palm)	peptidyl-prolyl cis-trans isomerase activity [GO:0003755]; protein folding [GO:0006457]	protein folding [GO:0006457]		peptidyl-prolyl cis-trans isomerase activity [GO:0003755]	GO:0003755; GO:0006457
A0A1D5YWC9	A0A1D5YWC9_WHEAT	Deleted.
F6H098	F6H098_VITVI	Uncharacterized protein	VIT_18s0001g15450	Vitis vinifera (Grape)	cytosol [GO:0005829]; alcohol dehydrogenase activity, zinc-dependent [GO:0004024]; S-(hydroxymethyl)glutathione dehydrogenase activity [GO:0051903]; zinc ion binding [GO:0008270]; formaldehyde catabolic process [GO:0046294]	formaldehyde catabolic process [GO:0046294]	cytosol [GO:0005829]	alcohol dehydrogenase activity, zinc-dependent [GO:0004024]; S-(hydroxymethyl)glutathione dehydrogenase activity [GO:0051903]; zinc ion binding [GO:0008270]	GO:0004024; GO:0005829; GO:0008270; GO:0046294; GO:0051903
A0A2H3Z317	A0A2H3Z317_PHODC	probable fructokinase-6, chloroplastic isoform X1	LOC103719929	Phoenix dactylifera (Date palm)	kinase activity [GO:0016301]; phosphotransferase activity, alcohol group as acceptor [GO:0016773]			kinase activity [GO:0016301]; phosphotransferase activity, alcohol group as acceptor [GO:0016773]	GO:0016301; GO:0016773
A0A199UUN0	A0A199UUN0_ANACO	Carboxypeptidase (EC 3.4.16.-)	ACMD2_08517	Ananas comosus (Pineapple) (Ananas ananas)	serine-type carboxypeptidase activity [GO:0004185]			serine-type carboxypeptidase activity [GO:0004185]	GO:0004185
A0A2H3YHJ7	A0A2H3YHJ7_PHODC	cell division protein FtsZ homolog 1, chloroplastic-like isoform X1	LOC103713553	Phoenix dactylifera (Date palm)	microtubule [GO:0005874]; GTP binding [GO:0005525]; GTPase activity [GO:0003924]; cell division [GO:0051301]; microtubule-based process [GO:0007017]	cell division [GO:0051301]; microtubule-based process [GO:0007017]	microtubule [GO:0005874]	GTPase activity [GO:0003924]; GTP binding [GO:0005525]	GO:0003924; GO:0005525; GO:0005874; GO:0007017; GO:0051301
V7CL08	V7CL08_PHAVU	Uncharacterized protein	PHAVU_002G114200g	Phaseolus vulgaris (Kidney bean) (French bean)	chitinase activity [GO:0004568]; carbohydrate metabolic process [GO:0005975]; cell wall macromolecule catabolic process [GO:0016998]; chitin catabolic process [GO:0006032]	carbohydrate metabolic process [GO:0005975]; cell wall macromolecule catabolic process [GO:0016998]; chitin catabolic process [GO:0006032]		chitinase activity [GO:0004568]	GO:0004568; GO:0005975; GO:0006032; GO:0016998
A0A2N9ES56	A0A2N9ES56_FAGSY	Uncharacterized protein	FSB_LOCUS5413	Fagus sylvatica (Beechnut)	extracellular region [GO:0005576]		extracellular region [GO:0005576]		GO:0005576
A0A2H3XBY4	A0A2H3XBY4_PHODC	Fructose-bisphosphate aldolase (EC 4.1.2.13)	LOC103701278	Phoenix dactylifera (Date palm)	fructose-bisphosphate aldolase activity [GO:0004332]; glycolytic process [GO:0006096]	glycolytic process [GO:0006096]		fructose-bisphosphate aldolase activity [GO:0004332]	GO:0004332; GO:0006096
A0A2P5CS55	A0A2P5CS55_PARAD	Beta-hydroxyacyl-(Acyl-carrier-protein) dehydratase FabZ	PanWU01x14_128650	Parasponia andersonii (Sponia andersonii)	hydro-lyase activity [GO:0016836]; fatty acid biosynthetic process [GO:0006633]	fatty acid biosynthetic process [GO:0006633]		hydro-lyase activity [GO:0016836]	GO:0006633; GO:0016836
A0A060IGG8	A0A060IGG8_ELAGV	Glutathione s-transferase	GST	Elaeis guineensis var. tenera (Oil palm)	transferase activity [GO:0016740]			transferase activity [GO:0016740]	GO:0016740
A0A2I0WUW5	A0A2I0WUW5_9ASPA	Enoyl-[acyl-carrier-protein] reductase [NADH] 1, chloroplastic	MA16_Dca000795	Dendrobium catenatum
A0A2K2ARY3	A0A2K2ARY3_POPTR	Uncharacterized protein	POPTR_004G089300	Populus trichocarpa (Western balsam poplar) (Populus balsamifera subsp. trichocarpa)	kinase activity [GO:0016301]; phosphotransferase activity, alcohol group as acceptor [GO:0016773]			kinase activity [GO:0016301]; phosphotransferase activity, alcohol group as acceptor [GO:0016773]	GO:0016301; GO:0016773
A0A2H3XEC6	A0A2H3XEC6_PHODC	acetyl-CoA acetyltransferase, cytosolic 1-like	LOC103701964	Phoenix dactylifera (Date palm)	transferase activity, transferring acyl groups other than amino-acyl groups [GO:0016747]			transferase activity, transferring acyl groups other than amino-acyl groups [GO:0016747]	GO:0016747
A0A2I4EXI9	A0A2I4EXI9_JUGRE	uncharacterized oxidoreductase At1g06690, chloroplastic	LOC108993584	Juglans regia (English walnut)	oxidoreductase activity [GO:0016491]			oxidoreductase activity [GO:0016491]	GO:0016491
A0A199VFE4	A0A199VFE4_ANACO	3-ketoacyl-CoA thiolase 2, peroxisomal	ACMD2_01402	Ananas comosus (Pineapple) (Ananas ananas)	transferase activity, transferring acyl groups other than amino-acyl groups [GO:0016747]			transferase activity, transferring acyl groups other than amino-acyl groups [GO:0016747]	GO:0016747
V4SEZ1	V4SEZ1_9ROSI	Uncharacterized protein	CICLE_v10001273mg	Citrus clementina
A0A2H3ZE67	A0A2H3ZE67_PHODC	Deleted.
A0A2H3Z2X5	A0A2H3Z2X5_PHODC	dihydrolipoyl dehydrogenase 2, chloroplastic-like isoform X2	LOC103719803	Phoenix dactylifera (Date palm)	cell [GO:0005623]; electron transfer activity [GO:0009055]; flavin adenine dinucleotide binding [GO:0050660]; oxidoreductase activity, acting on a sulfur group of donors, NAD(P) as acceptor [GO:0016668]; cell redox homeostasis [GO:0045454]	cell redox homeostasis [GO:0045454]	cell [GO:0005623]	electron transfer activity [GO:0009055]; flavin adenine dinucleotide binding [GO:0050660]; oxidoreductase activity, acting on a sulfur group of donors, NAD(P) as acceptor [GO:0016668]	GO:0005623; GO:0009055; GO:0016668; GO:0045454; GO:0050660
A0A0D2NB74	A0A0D2NB74_GOSRA	Uncharacterized protein	B456_001G185200	Gossypium raimondii (New World cotton)	transferase activity, transferring acyl groups other than amino-acyl groups [GO:0016747]			transferase activity, transferring acyl groups other than amino-acyl groups [GO:0016747]	GO:0016747
A0A2H5NXW4	A0A2H5NXW4_CITUN	Pectin acetylesterase (EC 3.1.1.-)	CUMW_085920	Citrus unshiu (Satsuma mandarin) (Citrus nobilis var. unshiu)	cell wall [GO:0005618]; extracellular region [GO:0005576]; hydrolase activity [GO:0016787]; cell wall organization [GO:0071555]	cell wall organization [GO:0071555]	cell wall [GO:0005618]; extracellular region [GO:0005576]	hydrolase activity [GO:0016787]	GO:0005576; GO:0005618; GO:0016787; GO:0071555
B9T172	B9T172_RICCO	Malate dehydrogenase (EC 1.1.1.37)	RCOM_0339260	Ricinus communis (Castor bean)	L-malate dehydrogenase activity [GO:0030060]; carbohydrate metabolic process [GO:0005975]; malate metabolic process [GO:0006108]; tricarboxylic acid cycle [GO:0006099]	carbohydrate metabolic process [GO:0005975]; malate metabolic process [GO:0006108]; tricarboxylic acid cycle [GO:0006099]		L-malate dehydrogenase activity [GO:0030060]	GO:0005975; GO:0006099; GO:0006108; GO:0030060
K4NZ15	K4NZ15_ELAGV	Lipase	LIP1	Elaeis guineensis var. tenera (Oil palm)	hydrolase activity [GO:0016787]; lipid metabolic process [GO:0006629]	lipid metabolic process [GO:0006629]		hydrolase activity [GO:0016787]	GO:0006629; GO:0016787
A1KXJ7	A1KXJ7_ELAGV	Oil palm polygalacturonase allergen PEST472		Elaeis guineensis var. tenera (Oil palm)	cysteine-type peptidase activity [GO:0008234]			cysteine-type peptidase activity [GO:0008234]	GO:0008234
A0A2H3Y211	A0A2H3Y211_PHODC	3-oxoacyl-[acyl-carrier-protein] reductase 4	LOC103708896	Phoenix dactylifera (Date palm)	3-oxoacyl-[acyl-carrier-protein] reductase (NADPH) activity [GO:0004316]; NAD binding [GO:0051287]; fatty acid biosynthetic process [GO:0006633]	fatty acid biosynthetic process [GO:0006633]		3-oxoacyl-[acyl-carrier-protein] reductase (NADPH) activity [GO:0004316]; NAD binding [GO:0051287]	GO:0004316; GO:0006633; GO:0051287
A0A151TPD2	A0A151TPD2_CAJCA	Proteasome subunit alpha type (EC 3.4.25.1)	KK1_022574	Cajanus cajan (Pigeon pea) (Cajanus indicus)	cytoplasm [GO:0005737]; nucleus [GO:0005634]; proteasome core complex, alpha-subunit complex [GO:0019773]; threonine-type endopeptidase activity [GO:0004298]; ubiquitin-dependent protein catabolic process [GO:0006511]	ubiquitin-dependent protein catabolic process [GO:0006511]	cytoplasm [GO:0005737]; nucleus [GO:0005634]; proteasome core complex, alpha-subunit complex [GO:0019773]	threonine-type endopeptidase activity [GO:0004298]	GO:0004298; GO:0005634; GO:0005737; GO:0006511; GO:0019773
A0A061G643	A0A061G643_THECC	Gamma carbonic anhydrase like 1, CAL1 isoform 1	TCM_014662	Theobroma cacao (Cacao) (Cocoa)	integral component of membrane [GO:0016021]		integral component of membrane [GO:0016021]		GO:0016021
A0A2H3Y823	A0A2H3Y823_PHODC	glutelin type-D 1-like	LOC103710574	Phoenix dactylifera (Date palm)	nutrient reservoir activity [GO:0045735]			nutrient reservoir activity [GO:0045735]	GO:0045735
A0A2H3ZBG8	A0A2H3ZBG8_PHODC	Glucose-6-phosphate isomerase (EC 5.3.1.9)	LOC103722295	Phoenix dactylifera (Date palm)	glucose-6-phosphate isomerase activity [GO:0004347]; gluconeogenesis [GO:0006094]; glycolytic process [GO:0006096]	gluconeogenesis [GO:0006094]; glycolytic process [GO:0006096]		glucose-6-phosphate isomerase activity [GO:0004347]	GO:0004347; GO:0006094; GO:0006096
A0A0Q3EEA9	A0A0Q3EEA9_BRADI	Uncharacterized protein	BRADI_4g02920v3	Brachypodium distachyon (Purple false brome) (Trachynia distachya)	oxidoreductase activity, acting on the CH-OH group of donors, NAD or NADP as acceptor [GO:0016616]; carbohydrate metabolic process [GO:0005975]; carboxylic acid metabolic process [GO:0019752]	carbohydrate metabolic process [GO:0005975]; carboxylic acid metabolic process [GO:0019752]		oxidoreductase activity, acting on the CH-OH group of donors, NAD or NADP as acceptor [GO:0016616]	GO:0005975; GO:0016616; GO:0019752
Q7XZF3	Q7XZF3_ELAGV	Fibrillin-like protein (Fragment)		Elaeis guineensis var. tenera (Oil palm)
A0A2H5Q3R4	A0A2H5Q3R4_CITUN	Uncharacterized protein	CUMW_190690	Citrus unshiu (Satsuma mandarin) (Citrus nobilis var. unshiu)	intramolecular transferase activity, phosphotransferases [GO:0016868]; magnesium ion binding [GO:0000287]; carbohydrate metabolic process [GO:0005975]	carbohydrate metabolic process [GO:0005975]		intramolecular transferase activity, phosphotransferases [GO:0016868]; magnesium ion binding [GO:0000287]	GO:0000287; GO:0005975; GO:0016868
A0A2G5DL35	A0A2G5DL35_AQUCA	Uncharacterized protein	AQUCO_01700069v1	Aquilegia coerulea (Rocky mountain columbine)	translation elongation factor activity [GO:0003746]			translation elongation factor activity [GO:0003746]	GO:0003746
A0A2H3YHJ9	A0A2H3YHJ9_PHODC	pathogenesis-related protein PRB1-2-like	LOC103713666	Phoenix dactylifera (Date palm)	extracellular region [GO:0005576]		extracellular region [GO:0005576]		GO:0005576
A0A2H3XDA3	A0A2H3XDA3_PHODC	aldehyde dehydrogenase family 2 member B7, mitochondrial	LOC103701633	Phoenix dactylifera (Date palm)	oxidoreductase activity, acting on the aldehyde or oxo group of donors, NAD or NADP as acceptor [GO:0016620]			oxidoreductase activity, acting on the aldehyde or oxo group of donors, NAD or NADP as acceptor [GO:0016620]	GO:0016620
A0A2G2XQ60	A0A2G2XQ60_CAPBA	Photosynthetic NDH subunit of lumenal location 5, chloroplastic	CQW23_01998	Capsicum baccatum (Peruvian pepper)	peptidyl-prolyl cis-trans isomerase activity [GO:0003755]; protein folding [GO:0006457]	protein folding [GO:0006457]		peptidyl-prolyl cis-trans isomerase activity [GO:0003755]	GO:0003755; GO:0006457
A0A2H3YT66	A0A2H3YT66_PHODC	guanine nucleotide-binding protein subunit beta-like protein A	LOC103716866	Phoenix dactylifera (Date palm)
A0A1S3UVZ0	A0A1S3UVZ0_VIGRR	malate dehydrogenase, chloroplastic	LOC106769100	Vigna radiata var. radiata (Mung bean) (Phaseolus aureus)	L-malate dehydrogenase activity [GO:0030060]; carbohydrate metabolic process [GO:0005975]; malate metabolic process [GO:0006108]; tricarboxylic acid cycle [GO:0006099]	carbohydrate metabolic process [GO:0005975]; malate metabolic process [GO:0006108]; tricarboxylic acid cycle [GO:0006099]		L-malate dehydrogenase activity [GO:0030060]	GO:0005975; GO:0006099; GO:0006108; GO:0030060
A0A2H3XQJ6	A0A2H3XQJ6_PHODC	Malate dehydrogenase (EC 1.1.1.37)	LOC103705350	Phoenix dactylifera (Date palm)	L-malate dehydrogenase activity [GO:0030060]; carbohydrate metabolic process [GO:0005975]; malate metabolic process [GO:0006108]; tricarboxylic acid cycle [GO:0006099]	carbohydrate metabolic process [GO:0005975]; malate metabolic process [GO:0006108]; tricarboxylic acid cycle [GO:0006099]		L-malate dehydrogenase activity [GO:0030060]	GO:0005975; GO:0006099; GO:0006108; GO:0030060
A0A2P6RIV4	A0A2P6RIV4_ROSCH	Phospholipase D (EC 3.1.4.4)	RchiOBHm_Chr2g0088301	Rosa chinensis (China rose)	membrane [GO:0016020]; calcium ion binding [GO:0005509]; N-acylphosphatidylethanolamine-specific phospholipase D activity [GO:0070290]; phospholipase D activity [GO:0004630]; lipid catabolic process [GO:0016042]; phosphatidylcholine metabolic process [GO:0046470]	lipid catabolic process [GO:0016042]; phosphatidylcholine metabolic process [GO:0046470]	membrane [GO:0016020]	calcium ion binding [GO:0005509]; N-acylphosphatidylethanolamine-specific phospholipase D activity [GO:0070290]; phospholipase D activity [GO:0004630]	GO:0004630; GO:0005509; GO:0016020; GO:0016042; GO:0046470; GO:0070290
A0A0S3SSW3	A0A0S3SSW3_PHAAN	Uncharacterized protein	Vigan.08G276100 VIGAN_08276100	Vigna angularis var. angularis	ribosome [GO:0005840]; structural constituent of ribosome [GO:0003735]; translation [GO:0006412]	translation [GO:0006412]	ribosome [GO:0005840]	structural constituent of ribosome [GO:0003735]	GO:0003735; GO:0005840; GO:0006412
A0A2I0X2C1	A0A2I0X2C1_9ASPA	Uncharacterized protein	MA16_Dca004072	Dendrobium catenatum
A0A199VHQ6	A0A199VHQ6_ANACO	Sucrose synthase (EC 2.4.1.13)	ACMD2_08303	Ananas comosus (Pineapple) (Ananas ananas)	sucrose synthase activity [GO:0016157]; sucrose metabolic process [GO:0005985]	sucrose metabolic process [GO:0005985]		sucrose synthase activity [GO:0016157]	GO:0005985; GO:0016157
A0A1D1Z6I8	A0A1D1Z6I8_9ARAE	Cytochrome c1-1, heme protein, mitochondrial (Fragment)	CYCL_0 g.69540	Anthurium amnicola	electron transfer activity [GO:0009055]; heme binding [GO:0020037]; metal ion binding [GO:0046872]			electron transfer activity [GO:0009055]; heme binding [GO:0020037]; metal ion binding [GO:0046872]	GO:0009055; GO:0020037; GO:0046872
A0A199W4A1	A0A199W4A1_ANACO	Cell division protein FtsZ-1, chloroplastic	ACMD2_20283	Ananas comosus (Pineapple) (Ananas ananas)	GTP binding [GO:0005525]; GTPase activity [GO:0003924]; cell division [GO:0051301]	cell division [GO:0051301]		GTPase activity [GO:0003924]; GTP binding [GO:0005525]	GO:0003924; GO:0005525; GO:0051301
F2E122	F2E122_HORVV	Predicted protein		Hordeum vulgare subsp. vulgare (Domesticated barley)	extracellular region [GO:0005576]		extracellular region [GO:0005576]		GO:0005576
A0A2J6LW36	A0A2J6LW36_LACSA	Uncharacterized protein	LSAT_0X40681	Lactuca sativa (Garden lettuce)	extracellular region [GO:0005576]		extracellular region [GO:0005576]		GO:0005576
A0A2H3XBT2	A0A2H3XBT2_PHODC	uncharacterized protein LOC103701264	LOC103701264	Phoenix dactylifera (Date palm)	hydro-lyase activity [GO:0016836]; fatty acid biosynthetic process [GO:0006633]	fatty acid biosynthetic process [GO:0006633]		hydro-lyase activity [GO:0016836]	GO:0006633; GO:0016836
A0A2H3XVY9	A0A2H3XVY9_PHODC	NADH dehydrogenase [ubiquinone] 1 alpha subcomplex subunit 9, mitochondrial	LOC103706981	Phoenix dactylifera (Date palm)	catalytic activity [GO:0003824]; coenzyme binding [GO:0050662]			catalytic activity [GO:0003824]; coenzyme binding [GO:0050662]	GO:0003824; GO:0050662
A0A2H3ZAU9	A0A2H3ZAU9_PHODC	cytochrome c1-2, heme protein, mitochondrial-like isoform X2	LOC103722292	Phoenix dactylifera (Date palm)	electron transfer activity [GO:0009055]; heme binding [GO:0020037]; metal ion binding [GO:0046872]			electron transfer activity [GO:0009055]; heme binding [GO:0020037]; metal ion binding [GO:0046872]	GO:0009055; GO:0020037; GO:0046872
P83373	MDHM_FRAAN	Malate dehydrogenase, mitochondrial (EC 1.1.1.37)	MMDHI	Fragaria ananassa (Strawberry) (Fragaria chiloensis x Fragaria virginiana)	mitochondrial matrix [GO:0005759]; L-malate dehydrogenase activity [GO:0030060]; carbohydrate metabolic process [GO:0005975]; malate metabolic process [GO:0006108]; tricarboxylic acid cycle [GO:0006099]	carbohydrate metabolic process [GO:0005975]; malate metabolic process [GO:0006108]; tricarboxylic acid cycle [GO:0006099]	mitochondrial matrix [GO:0005759]	L-malate dehydrogenase activity [GO:0030060]	GO:0005759; GO:0005975; GO:0006099; GO:0006108; GO:0030060
C7F8P1	C7F8P1_KALDA	Actin (Fragment)		Kalanchoe daigremontiana (Devil's backbone) (Bryophyllum daigremontianum)
A0A2P4HH51	A0A2P4HH51_QUESU	Deleted.
A0A0D3DCV1	A0A0D3DCV1_BRAOL	Phospholipase D (EC 3.1.4.4)	106302179	Brassica oleracea var. oleracea	membrane [GO:0016020]; calcium ion binding [GO:0005509]; N-acylphosphatidylethanolamine-specific phospholipase D activity [GO:0070290]; phospholipase D activity [GO:0004630]; lipid catabolic process [GO:0016042]; phosphatidylcholine metabolic process [GO:0046470]	lipid catabolic process [GO:0016042]; phosphatidylcholine metabolic process [GO:0046470]	membrane [GO:0016020]	calcium ion binding [GO:0005509]; N-acylphosphatidylethanolamine-specific phospholipase D activity [GO:0070290]; phospholipase D activity [GO:0004630]	GO:0004630; GO:0005509; GO:0016020; GO:0016042; GO:0046470; GO:0070290
A0A2H3ZTT3	A0A2H3ZTT3_PHODC	Deleted.
A0A2H3Z7J1	A0A2H3Z7J1_PHODC	serine--tRNA ligase-like	LOC103721234	Phoenix dactylifera (Date palm)	ATP binding [GO:0005524]; serine-tRNA ligase activity [GO:0004828]; seryl-tRNA aminoacylation [GO:0006434]	seryl-tRNA aminoacylation [GO:0006434]		ATP binding [GO:0005524]; serine-tRNA ligase activity [GO:0004828]	GO:0004828; GO:0005524; GO:0006434
A0A2I0BB07	A0A2I0BB07_9ASPA	ARF guanine-nucleotide exchange factor GNOM	GN AXF42_Ash011579	Apostasia shenzhenica	ribosome [GO:0005840]; ARF guanyl-nucleotide exchange factor activity [GO:0005086]; RNA binding [GO:0003723]; structural constituent of ribosome [GO:0003735]; regulation of ARF protein signal transduction [GO:0032012]; translation [GO:0006412]	regulation of ARF protein signal transduction [GO:0032012]; translation [GO:0006412]	ribosome [GO:0005840]	ARF guanyl-nucleotide exchange factor activity [GO:0005086]; RNA binding [GO:0003723]; structural constituent of ribosome [GO:0003735]	GO:0003723; GO:0003735; GO:0005086; GO:0005840; GO:0006412; GO:0032012
A0A0D3AM04	A0A0D3AM04_BRAOL	Uncharacterized protein		Brassica oleracea var. oleracea	protein sumoylation [GO:0016925]	protein sumoylation [GO:0016925]			GO:0016925
A0A1U8J3V8	A0A1U8J3V8_GOSHI	Small ubiquitin-related modifier (SUMO)	LOC107903470	Gossypium hirsutum (Upland cotton) (Gossypium mexicanum)	nucleus [GO:0005634]; protein sumoylation [GO:0016925]	protein sumoylation [GO:0016925]	nucleus [GO:0005634]		GO:0005634; GO:0016925
A0A2G5DT05	A0A2G5DT05_AQUCA	Uncharacterized protein	AQUCO_01500298v1	Aquilegia coerulea (Rocky mountain columbine)	integral component of membrane [GO:0016021]		integral component of membrane [GO:0016021]		GO:0016021
A0A151TN61	A0A151TN61_CAJCA	Uncharacterized protein	KK1_022114	Cajanus cajan (Pigeon pea) (Cajanus indicus)	acyl-CoA dehydrogenase activity [GO:0003995]; flavin adenine dinucleotide binding [GO:0050660]			acyl-CoA dehydrogenase activity [GO:0003995]; flavin adenine dinucleotide binding [GO:0050660]	GO:0003995; GO:0050660
A0A103YBT0	A0A103YBT0_CYNCS	Reversibly glycosylated polypeptide family	Ccrd_015486	Cynara cardunculus var. scolymus (Globe artichoke) (Cynara scolymus)	intramolecular transferase activity [GO:0016866]; plant-type cell wall organization or biogenesis [GO:0071669]	plant-type cell wall organization or biogenesis [GO:0071669]		intramolecular transferase activity [GO:0016866]	GO:0016866; GO:0071669
A0A2H3Y8V6	A0A2H3Y8V6_PHODC	Nucleoside diphosphate kinase (EC 2.7.4.6)	LOC103710799	Phoenix dactylifera (Date palm)	ATP binding [GO:0005524]; nucleoside diphosphate kinase activity [GO:0004550]; CTP biosynthetic process [GO:0006241]; GTP biosynthetic process [GO:0006183]; UTP biosynthetic process [GO:0006228]	CTP biosynthetic process [GO:0006241]; GTP biosynthetic process [GO:0006183]; UTP biosynthetic process [GO:0006228]		ATP binding [GO:0005524]; nucleoside diphosphate kinase activity [GO:0004550]	GO:0004550; GO:0005524; GO:0006183; GO:0006228; GO:0006241
C5Z3A0	C5Z3A0_SORBI	Uncharacterized protein	SORBI_3010G020200	Sorghum bicolor (Sorghum) (Sorghum vulgare)	extracellular region [GO:0005576]		extracellular region [GO:0005576]		GO:0005576
A0A2H3YLI7	A0A2H3YLI7_PHODC	Pectin acetylesterase (EC 3.1.1.-)	LOC103714715	Phoenix dactylifera (Date palm)	cell wall [GO:0005618]; extracellular region [GO:0005576]; hydrolase activity [GO:0016787]; cell wall organization [GO:0071555]	cell wall organization [GO:0071555]	cell wall [GO:0005618]; extracellular region [GO:0005576]	hydrolase activity [GO:0016787]	GO:0005576; GO:0005618; GO:0016787; GO:0071555
A0A2H3XFM5	A0A2H3XFM5_PHODC	uncharacterized protein At1g32220, chloroplastic-like isoform X1	LOC103702408	Phoenix dactylifera (Date palm)
H9B8E0	H9B8E0_MISSI	Actin-like protein (Fragment)		Miscanthus sinensis (Japanese silver grass) (Saccharum japonicum)
A0A2P6RF24	A0A2P6RF24_ROSCH	Pectin acetylesterase (EC 3.1.1.-)	RchiOBHm_Chr3g0485621	Rosa chinensis (China rose)	cell wall [GO:0005618]; extracellular region [GO:0005576]; integral component of membrane [GO:0016021]; hydrolase activity [GO:0016787]; cell wall organization [GO:0071555]	cell wall organization [GO:0071555]	cell wall [GO:0005618]; extracellular region [GO:0005576]; integral component of membrane [GO:0016021]	hydrolase activity [GO:0016787]	GO:0005576; GO:0005618; GO:0016021; GO:0016787; GO:0071555
B3TLT4	B3TLT4_ELAGV	Aluminum-induced protein		Elaeis guineensis var. tenera (Oil palm)
A0A061DRR6	A0A061DRR6_THECC	Cysteine proteinases superfamily protein	TCM_004987	Theobroma cacao (Cacao) (Cocoa)	cysteine-type endopeptidase activity [GO:0004197]; regulation of catalytic activity [GO:0050790]	regulation of catalytic activity [GO:0050790]		cysteine-type endopeptidase activity [GO:0004197]	GO:0004197; GO:0050790
A0A172Q2I0	A0A172Q2I0_CALPC	Chaperonin 60 subunit beta 2		Calotropis procera (Roostertree) (Asclepias procera)	cytoplasm [GO:0005737]; ATP binding [GO:0005524]; protein refolding [GO:0042026]	protein refolding [GO:0042026]	cytoplasm [GO:0005737]	ATP binding [GO:0005524]	GO:0005524; GO:0005737; GO:0042026
A0A1W5KIA4	A0A1W5KIA4_WHEAT	Isocitrate dehydrogenase (Fragment)	ICDH	Triticum aestivum (Wheat)	isocitrate dehydrogenase (NADP+) activity [GO:0004450]; magnesium ion binding [GO:0000287]; NAD binding [GO:0051287]; isocitrate metabolic process [GO:0006102]	isocitrate metabolic process [GO:0006102]		isocitrate dehydrogenase (NADP+) activity [GO:0004450]; magnesium ion binding [GO:0000287]; NAD binding [GO:0051287]	GO:0000287; GO:0004450; GO:0006102; GO:0051287
D7UD99	D7UD99_VITVI	Catalase (EC 1.11.1.6)	VIT_18s0122g01320	Vitis vinifera (Grape)	catalase activity [GO:0004096]; heme binding [GO:0020037]; metal ion binding [GO:0046872]; hydrogen peroxide catabolic process [GO:0042744]; response to hydrogen peroxide [GO:0042542]	hydrogen peroxide catabolic process [GO:0042744]; response to hydrogen peroxide [GO:0042542]		catalase activity [GO:0004096]; heme binding [GO:0020037]; metal ion binding [GO:0046872]	GO:0004096; GO:0020037; GO:0042542; GO:0042744; GO:0046872
A0A2H3YHC6	A0A2H3YHC6_PHODC	monooxygenase 2	LOC103713602	Phoenix dactylifera (Date palm)	FAD binding [GO:0071949]; monooxygenase activity [GO:0004497]			FAD binding [GO:0071949]; monooxygenase activity [GO:0004497]	GO:0004497; GO:0071949
A0A1S3XQ21	A0A1S3XQ21_TOBAC	superoxide dismutase [Cu-Zn], chloroplastic-like	LOC107767528	Nicotiana tabacum (Common tobacco)	metal ion binding [GO:0046872]; superoxide dismutase activity [GO:0004784]			metal ion binding [GO:0046872]; superoxide dismutase activity [GO:0004784]	GO:0004784; GO:0046872
H6SWV9	H6SWV9_9POAL	ATP synthase subunit beta (EC 7.1.2.2)	atpB	Centrolepis monogyna	plastid [GO:0009536]; proton-transporting ATP synthase complex, catalytic core F(1) [GO:0045261]; ATP binding [GO:0005524]; proton-transporting ATP synthase activity, rotational mechanism [GO:0046933]; ATP synthesis coupled proton transport [GO:0015986]	ATP synthesis coupled proton transport [GO:0015986]	plastid [GO:0009536]; proton-transporting ATP synthase complex, catalytic core F(1) [GO:0045261]	ATP binding [GO:0005524]; proton-transporting ATP synthase activity, rotational mechanism [GO:0046933]	GO:0005524; GO:0009536; GO:0015986; GO:0045261; GO:0046933
A0A2P5DWZ2	A0A2P5DWZ2_PARAD	Heat shock protein 70 family (Fragment)	PanWU01x14_025380	Parasponia andersonii (Sponia andersonii)	ATP binding [GO:0005524]			ATP binding [GO:0005524]	GO:0005524
F6HH94	F6HH94_VITVI	Phospholipase D (EC 3.1.4.4)	VIT_11s0016g05370	Vitis vinifera (Grape)	membrane [GO:0016020]; calcium ion binding [GO:0005509]; N-acylphosphatidylethanolamine-specific phospholipase D activity [GO:0070290]; phospholipase D activity [GO:0004630]; lipid catabolic process [GO:0016042]; phosphatidylcholine metabolic process [GO:0046470]	lipid catabolic process [GO:0016042]; phosphatidylcholine metabolic process [GO:0046470]	membrane [GO:0016020]	calcium ion binding [GO:0005509]; N-acylphosphatidylethanolamine-specific phospholipase D activity [GO:0070290]; phospholipase D activity [GO:0004630]	GO:0004630; GO:0005509; GO:0016020; GO:0016042; GO:0046470; GO:0070290
A0A1S2XR23	A0A1S2XR23_CICAR	probable mitochondrial-processing peptidase subunit beta, mitochondrial	LOC101503701	Cicer arietinum (Chickpea) (Garbanzo)	metal ion binding [GO:0046872]; metalloendopeptidase activity [GO:0004222]			metal ion binding [GO:0046872]; metalloendopeptidase activity [GO:0004222]	GO:0004222; GO:0046872
A0A2H3Y615	A0A2H3Y615_PHODC	actin-2-like	LOC103710104	Phoenix dactylifera (Date palm)	cytoplasm [GO:0005737]; cytoskeleton [GO:0005856]; ATP binding [GO:0005524]		cytoplasm [GO:0005737]; cytoskeleton [GO:0005856]	ATP binding [GO:0005524]	GO:0005524; GO:0005737; GO:0005856
A0A1Q3BAV4	A0A1Q3BAV4_CEPFO	Elongation factor 1-alpha	CFOL_v3_08418	Cephalotus follicularis (Albany pitcher plant)	GTP binding [GO:0005525]; GTPase activity [GO:0003924]; translation elongation factor activity [GO:0003746]			GTPase activity [GO:0003924]; GTP binding [GO:0005525]; translation elongation factor activity [GO:0003746]	GO:0003746; GO:0003924; GO:0005525
M0RSC6	M0RSC6_MUSAM	Uncharacterized protein	103971501	Musa acuminata subsp. malaccensis (Wild banana) (Musa malaccensis)	membrane [GO:0016020]		membrane [GO:0016020]		GO:0016020
M0RGD1	M0RGD1_MUSAM	Acetyltransferase component of pyruvate dehydrogenase complex (EC 2.3.1.12)		Musa acuminata subsp. malaccensis (Wild banana) (Musa malaccensis)	mitochondrial matrix [GO:0005759]; pyruvate dehydrogenase complex [GO:0045254]; dihydrolipoyllysine-residue acetyltransferase activity [GO:0004742]; pyruvate metabolic process [GO:0006090]	pyruvate metabolic process [GO:0006090]	mitochondrial matrix [GO:0005759]; pyruvate dehydrogenase complex [GO:0045254]	dihydrolipoyllysine-residue acetyltransferase activity [GO:0004742]	GO:0004742; GO:0005759; GO:0006090; GO:0045254
A0A2H3X4M4	A0A2H3X4M4_PHODC	UDP-D-apiose/UDP-D-xylose synthase 2	LOC103698058	Phoenix dactylifera (Date palm)	catalytic activity [GO:0003824]; coenzyme binding [GO:0050662]			catalytic activity [GO:0003824]; coenzyme binding [GO:0050662]	GO:0003824; GO:0050662
A0A0E0E901	A0A0E0E901_9ORYZ	Uncharacterized protein		Oryza meridionalis	small ribosomal subunit [GO:0015935]; RNA binding [GO:0003723]; structural constituent of ribosome [GO:0003735]; translation [GO:0006412]	translation [GO:0006412]	small ribosomal subunit [GO:0015935]	RNA binding [GO:0003723]; structural constituent of ribosome [GO:0003735]	GO:0003723; GO:0003735; GO:0006412; GO:0015935
O64456	O64456_VICFA	Peptidyl-prolyl cis-trans isomerase (PPIase) (EC 5.2.1.8)	vcCyP	Vicia faba (Broad bean) (Faba vulgaris)	peptidyl-prolyl cis-trans isomerase activity [GO:0003755]; protein folding [GO:0006457]	protein folding [GO:0006457]		peptidyl-prolyl cis-trans isomerase activity [GO:0003755]	GO:0003755; GO:0006457
A0A0A0QEF7	A0A0A0QEF7_9FABA	ATP synthase subunit beta, chloroplastic (EC 7.1.2.2) (ATP synthase F1 sector subunit beta) (F-ATPase subunit beta)	atpB	Trifolium strictum	chloroplast thylakoid membrane [GO:0009535]; proton-transporting ATP synthase complex, catalytic core F(1) [GO:0045261]; ATP binding [GO:0005524]; proton-transporting ATP synthase activity, rotational mechanism [GO:0046933]; ATP synthesis coupled proton transport [GO:0015986]	ATP synthesis coupled proton transport [GO:0015986]	chloroplast thylakoid membrane [GO:0009535]; proton-transporting ATP synthase complex, catalytic core F(1) [GO:0045261]	ATP binding [GO:0005524]; proton-transporting ATP synthase activity, rotational mechanism [GO:0046933]	GO:0005524; GO:0009535; GO:0015986; GO:0045261; GO:0046933
A0A1S2XDU8	A0A1S2XDU8_CICAR	Importin subunit alpha	LOC101497892	Cicer arietinum (Chickpea) (Garbanzo)	cytoplasm [GO:0005737]; nucleus [GO:0005634]; nuclear import signal receptor activity [GO:0061608]; protein transporter activity [GO:0008565]; protein import into nucleus [GO:0006606]	protein import into nucleus [GO:0006606]	cytoplasm [GO:0005737]; nucleus [GO:0005634]	nuclear import signal receptor activity [GO:0061608]; protein transporter activity [GO:0008565]	GO:0005634; GO:0005737; GO:0006606; GO:0008565; GO:0061608
A0A199VVW2	A0A199VVW2_ANACO	Importin subunit alpha-1b	ACMD2_21208	Ananas comosus (Pineapple) (Ananas ananas)	cytoplasm [GO:0005737]; nucleus [GO:0005634]; nuclear import signal receptor activity [GO:0061608]; protein transporter activity [GO:0008565]; protein import into nucleus [GO:0006606]	protein import into nucleus [GO:0006606]	cytoplasm [GO:0005737]; nucleus [GO:0005634]	nuclear import signal receptor activity [GO:0061608]; protein transporter activity [GO:0008565]	GO:0005634; GO:0005737; GO:0006606; GO:0008565; GO:0061608
A0A2H3XR02	A0A2H3XR02_PHODC	puromycin-sensitive aminopeptidase isoform X1	LOC103705481	Phoenix dactylifera (Date palm)	aminopeptidase activity [GO:0004177]; metallopeptidase activity [GO:0008237]; zinc ion binding [GO:0008270]			aminopeptidase activity [GO:0004177]; metallopeptidase activity [GO:0008237]; zinc ion binding [GO:0008270]	GO:0004177; GO:0008237; GO:0008270
Q84ML7	Q84ML7_WHEAT	Pathogenesis related-1 (Fragment)		Triticum aestivum (Wheat)	extracellular region [GO:0005576]		extracellular region [GO:0005576]		GO:0005576
A0A151S0L7	A0A151S0L7_CAJCA	UTP--glucose-1-phosphate uridylyltransferase (EC 2.7.7.9)	KK1_029960	Cajanus cajan (Pigeon pea) (Cajanus indicus)	UTP:glucose-1-phosphate uridylyltransferase activity [GO:0003983]; UDP-glucose metabolic process [GO:0006011]	UDP-glucose metabolic process [GO:0006011]		UTP:glucose-1-phosphate uridylyltransferase activity [GO:0003983]	GO:0003983; GO:0006011
A0A2R6PSH2	A0A2R6PSH2_ACTCH	Phospholipase D (EC 3.1.4.4)	CEY00_Acc22169	Actinidia chinensis var. chinensis	membrane [GO:0016020]; calcium ion binding [GO:0005509]; N-acylphosphatidylethanolamine-specific phospholipase D activity [GO:0070290]; phospholipase D activity [GO:0004630]; lipid catabolic process [GO:0016042]; phosphatidylcholine metabolic process [GO:0046470]	lipid catabolic process [GO:0016042]; phosphatidylcholine metabolic process [GO:0046470]	membrane [GO:0016020]	calcium ion binding [GO:0005509]; N-acylphosphatidylethanolamine-specific phospholipase D activity [GO:0070290]; phospholipase D activity [GO:0004630]	GO:0004630; GO:0005509; GO:0016020; GO:0016042; GO:0046470; GO:0070290
K3XE67	K3XE67_SETIT	Uncharacterized protein	101764206 SETIT_5G324500v2	Setaria italica (Foxtail millet) (Panicum italicum)	phosphoenolpyruvate carboxylase activity [GO:0008964]; carbon fixation [GO:0015977]; tricarboxylic acid cycle [GO:0006099]	carbon fixation [GO:0015977]; tricarboxylic acid cycle [GO:0006099]		phosphoenolpyruvate carboxylase activity [GO:0008964]	GO:0006099; GO:0008964; GO:0015977
A0A2I0A2H1	A0A2I0A2H1_9ASPA	UDP-arabinopyranose mutase 1 (EC 2.4.1.-) (EC 5.4.99.30)	UAM1 AXF42_Ash004265	Apostasia shenzhenica	transferase activity, transferring glycosyl groups [GO:0016757]; UDP-arabinopyranose mutase activity [GO:0052691]; plant-type cell wall organization or biogenesis [GO:0071669]	plant-type cell wall organization or biogenesis [GO:0071669]		transferase activity, transferring glycosyl groups [GO:0016757]; UDP-arabinopyranose mutase activity [GO:0052691]	GO:0016757; GO:0052691; GO:0071669
A0A2H9ZVM9	A0A2H9ZVM9_9ASPA	Heat shock 70 kDa protein, mitochondrial	AXF42_Ash017285	Apostasia shenzhenica	ATP binding [GO:0005524]; unfolded protein binding [GO:0051082]; protein folding [GO:0006457]	protein folding [GO:0006457]		ATP binding [GO:0005524]; unfolded protein binding [GO:0051082]	GO:0005524; GO:0006457; GO:0051082
A0A218L0V0	A0A218L0V0_ELAGV	Heading date 3a isoform X2	Hd3a	Elaeis guineensis var. tenera (Oil palm)	phosphatidylethanolamine binding [GO:0008429]; photoperiodism, flowering [GO:0048573]; regulation of flower development [GO:0009909]	photoperiodism, flowering [GO:0048573]; regulation of flower development [GO:0009909]		phosphatidylethanolamine binding [GO:0008429]	GO:0008429; GO:0009909; GO:0048573
A0A0D9V0M9	A0A0D9V0M9_9ORYZ	Uncharacterized protein		Leersia perrieri	extracellular region [GO:0005576]		extracellular region [GO:0005576]		GO:0005576
A0A0E0KZ20	A0A0E0KZ20_ORYPU	Phospholipase D (EC 3.1.4.4)		Oryza punctata (Red rice)	membrane [GO:0016020]; calcium ion binding [GO:0005509]; N-acylphosphatidylethanolamine-specific phospholipase D activity [GO:0070290]; phospholipase D activity [GO:0004630]; lipid catabolic process [GO:0016042]; phosphatidylcholine metabolic process [GO:0046470]	lipid catabolic process [GO:0016042]; phosphatidylcholine metabolic process [GO:0046470]	membrane [GO:0016020]	calcium ion binding [GO:0005509]; N-acylphosphatidylethanolamine-specific phospholipase D activity [GO:0070290]; phospholipase D activity [GO:0004630]	GO:0004630; GO:0005509; GO:0016020; GO:0016042; GO:0046470; GO:0070290
M0SQE6	M0SQE6_MUSAM	Uncharacterized protein		Musa acuminata subsp. malaccensis (Wild banana) (Musa malaccensis)	ATP binding [GO:0005524]; unfolded protein binding [GO:0051082]; protein folding [GO:0006457]	protein folding [GO:0006457]		ATP binding [GO:0005524]; unfolded protein binding [GO:0051082]	GO:0005524; GO:0006457; GO:0051082
A0A0K9RCZ9	A0A0K9RCZ9_SPIOL	Uncharacterized protein	SOVF_085380	Spinacia oleracea (Spinach)	3-oxoacyl-[acyl-carrier-protein] reductase (NADPH) activity [GO:0004316]; NAD binding [GO:0051287]; fatty acid biosynthetic process [GO:0006633]	fatty acid biosynthetic process [GO:0006633]		3-oxoacyl-[acyl-carrier-protein] reductase (NADPH) activity [GO:0004316]; NAD binding [GO:0051287]	GO:0004316; GO:0006633; GO:0051287
A0A2P6P2M6	A0A2P6P2M6_ROSCH	Putative malate dehydrogenase (EC 1.1.1.37)	RchiOBHm_Chr7g0181501	Rosa chinensis (China rose)	L-malate dehydrogenase activity [GO:0030060]; carbohydrate metabolic process [GO:0005975]; tricarboxylic acid cycle [GO:0006099]	carbohydrate metabolic process [GO:0005975]; tricarboxylic acid cycle [GO:0006099]		L-malate dehydrogenase activity [GO:0030060]	GO:0005975; GO:0006099; GO:0030060
A0A1D6H4H6	A0A1D6H4H6_MAIZE	26S protease regulatory subunit 6B-like protein	100284233 ZEAMMB73_Zm00001d015886	Zea mays (Maize)	cytosolic proteasome complex [GO:0031597]; proteasome regulatory particle, base subcomplex [GO:0008540]; ATP binding [GO:0005524]; peptidase activity [GO:0008233]; proteasome-activating ATPase activity [GO:0036402]; positive regulation of RNA polymerase II transcriptional preinitiation complex assembly [GO:0045899]	positive regulation of RNA polymerase II transcriptional preinitiation complex assembly [GO:0045899]	cytosolic proteasome complex [GO:0031597]; proteasome regulatory particle, base subcomplex [GO:0008540]	ATP binding [GO:0005524]; peptidase activity [GO:0008233]; proteasome-activating ATPase activity [GO:0036402]	GO:0005524; GO:0008233; GO:0008540; GO:0031597; GO:0036402; GO:0045899
Q3LUL8	Q3LUL8_GOSHI	Elongation factor 1-alpha	EF1A9	Gossypium hirsutum (Upland cotton) (Gossypium mexicanum)	GTP binding [GO:0005525]; GTPase activity [GO:0003924]; translation elongation factor activity [GO:0003746]; seed trichome elongation [GO:0090378]; seed trichome initiation [GO:0090377]	seed trichome elongation [GO:0090378]; seed trichome initiation [GO:0090377]		GTPase activity [GO:0003924]; GTP binding [GO:0005525]; translation elongation factor activity [GO:0003746]	GO:0003746; GO:0003924; GO:0005525; GO:0090377; GO:0090378
A0A2H3X7N1	A0A2H3X7N1_PHODC	trans-resveratrol di-O-methyltransferase-like	LOC103699250	Phoenix dactylifera (Date palm)	O-methyltransferase activity [GO:0008171]; protein dimerization activity [GO:0046983]			O-methyltransferase activity [GO:0008171]; protein dimerization activity [GO:0046983]	GO:0008171; GO:0046983
A0A2P6SKD8	A0A2P6SKD8_ROSCH	Putative Heat shock protein 70 family	RchiOBHm_Chr1g0366871	Rosa chinensis (China rose)	ATP binding [GO:0005524]			ATP binding [GO:0005524]	GO:0005524
A0A251NCW4	A0A251NCW4_PRUPE	Uncharacterized protein	PRUPE_7G107900	Prunus persica (Peach) (Amygdalus persica)	ATP binding [GO:0005524]			ATP binding [GO:0005524]	GO:0005524
A0A1D1Z5G9	A0A1D1Z5G9_9ARAE	Alpha-amylase (EC 3.2.1.1) (Fragment)	AMY1.6_1 g.23191	Anthurium amnicola	alpha-amylase activity [GO:0004556]; alpha-amylase activity (releasing maltohexaose) [GO:0103025]; cation binding [GO:0043169]; carbohydrate metabolic process [GO:0005975]	carbohydrate metabolic process [GO:0005975]		alpha-amylase activity [GO:0004556]; alpha-amylase activity (releasing maltohexaose) [GO:0103025]; cation binding [GO:0043169]	GO:0004556; GO:0005975; GO:0043169; GO:0103025
A0A2H3Y050	A0A2H3Y050_PHODC	long chain acyl-CoA synthetase 4-like	LOC103708326	Phoenix dactylifera (Date palm)	catalytic activity [GO:0003824]			catalytic activity [GO:0003824]	GO:0003824
A0A2R4PBY1	A0A2R4PBY1_9ASTR	Putative ADP-ribosylation factor (Fragment)		Emilia sonchifolia var. javanica	GTP binding [GO:0005525]			GTP binding [GO:0005525]	GO:0005525
I1LBJ5	I1LBJ5_SOYBN	Zeta-carotene desaturase (EC 1.3.5.6) (9,9'-di-cis-zeta-carotene desaturase)	100776502 GLYMA_10G160500	Glycine max (Soybean) (Glycine hispida)	chloroplast [GO:0009507]; chromoplast [GO:0009509]; 7,9,9'-tricis-neurosporene:quinone oxidoreductase activity [GO:0052887]; 9,9'-dicis-carotene:quinone oxidoreductase activity [GO:0052886]; carotene 7,8-desaturase activity [GO:0016719]; oxidoreductase activity [GO:0016491]; carotene biosynthetic process [GO:0016120]; carotenoid biosynthetic process [GO:0016117]	carotene biosynthetic process [GO:0016120]; carotenoid biosynthetic process [GO:0016117]	chloroplast [GO:0009507]; chromoplast [GO:0009509]	7,9,9'-tricis-neurosporene:quinone oxidoreductase activity [GO:0052887]; 9,9'-dicis-carotene:quinone oxidoreductase activity [GO:0052886]; carotene 7,8-desaturase activity [GO:0016719]; oxidoreductase activity [GO:0016491]	GO:0009507; GO:0009509; GO:0016117; GO:0016120; GO:0016491; GO:0016719; GO:0052886; GO:0052887
A0A1B6PCZ0	A0A1B6PCZ0_SORBI	Uncharacterized protein	SORBI_3008G111600	Sorghum bicolor (Sorghum) (Sorghum vulgare)	cell wall [GO:0005618]; chloroplast stroma [GO:0009570]; mitochondrion [GO:0005739]; ATP binding [GO:0005524]; unfolded protein binding [GO:0051082]; protein folding [GO:0006457]	protein folding [GO:0006457]	cell wall [GO:0005618]; chloroplast stroma [GO:0009570]; mitochondrion [GO:0005739]	ATP binding [GO:0005524]; unfolded protein binding [GO:0051082]	GO:0005524; GO:0005618; GO:0005739; GO:0006457; GO:0009570; GO:0051082
A0A2H3XC96	A0A2H3XC96_PHODC	Dihydrolipoamide acetyltransferase component of pyruvate dehydrogenase complex (EC 2.3.1.-)	LOC103701371	Phoenix dactylifera (Date palm)	transferase activity, transferring acyl groups [GO:0016746]			transferase activity, transferring acyl groups [GO:0016746]	GO:0016746
A0A287E0A9	A0A287E0A9_HORVV	Uncharacterized protein		Hordeum vulgare subsp. vulgare (Domesticated barley)
W9QI51	W9QI51_9ROSA	Monodehydroascorbate reductase	L484_013778	Morus notabilis	flavin adenine dinucleotide binding [GO:0050660]; oxidoreductase activity [GO:0016491]			flavin adenine dinucleotide binding [GO:0050660]; oxidoreductase activity [GO:0016491]	GO:0016491; GO:0050660
A0A2H3Z8A1	A0A2H3Z8A1_PHODC	Nascent polypeptide-associated complex subunit beta	LOC103721473	Phoenix dactylifera (Date palm)
A0A2P2MJ04	A0A2P2MJ04_RHIMU	Aconitate hydratase		Rhizophora mucronata (Asiatic mangrove)
A0A1U8ISK7	A0A1U8ISK7_GOSHI	pathogenesis-related protein 1-like	LOC107899771	Gossypium hirsutum (Upland cotton) (Gossypium mexicanum)	extracellular region [GO:0005576]		extracellular region [GO:0005576]		GO:0005576
A0A067KRX9	A0A067KRX9_JATCU	Uncharacterized protein	JCGZ_06849	Jatropha curcas (Barbados nut)
A0A060ID42	A0A060ID42_ELAGV	Glycine-rich RNA-binding protein	GRP	Elaeis guineensis var. tenera (Oil palm)	RNA binding [GO:0003723]			RNA binding [GO:0003723]	GO:0003723
A0A2P4HP37	A0A2P4HP37_QUESU	Deleted.
A0A1D1ZL17	A0A1D1ZL17_9ARAE	Putative acetyl-CoA acetyltransferase, cytosolic 2	At5g47720_4 At5g47720_1 g.98633 g.98636	Anthurium amnicola	transferase activity, transferring acyl groups other than amino-acyl groups [GO:0016747]			transferase activity, transferring acyl groups other than amino-acyl groups [GO:0016747]	GO:0016747
A0A2H3ZCF8	A0A2H3ZCF8_PHODC	Alpha-amylase (EC 3.2.1.1) (1,4-alpha-D-glucan glucanohydrolase)	LOC103722583	Phoenix dactylifera (Date palm)	alpha-amylase activity [GO:0004556]; alpha-amylase activity (releasing maltohexaose) [GO:0103025]; calcium ion binding [GO:0005509]; carbohydrate metabolic process [GO:0005975]	carbohydrate metabolic process [GO:0005975]		alpha-amylase activity [GO:0004556]; alpha-amylase activity (releasing maltohexaose) [GO:0103025]; calcium ion binding [GO:0005509]	GO:0004556; GO:0005509; GO:0005975; GO:0103025
A6N8F9	A6N8F9_ELAGV	Cysteine proteinase	CPRF	Elaeis guineensis var. tenera (Oil palm)	cysteine-type peptidase activity [GO:0008234]			cysteine-type peptidase activity [GO:0008234]	GO:0008234
A0A199V6S7	A0A199V6S7_ANACO	Malic enzyme	ACMD2_03461	Ananas comosus (Pineapple) (Ananas ananas)	malate dehydrogenase (decarboxylating) (NAD+) activity [GO:0004471]; metal ion binding [GO:0046872]; NAD binding [GO:0051287]			malate dehydrogenase (decarboxylating) (NAD+) activity [GO:0004471]; metal ion binding [GO:0046872]; NAD binding [GO:0051287]	GO:0004471; GO:0046872; GO:0051287
A0A2P2LQK7	A0A2P2LQK7_RHIMU	Monodehydroascorbate reductase family protein		Rhizophora mucronata (Asiatic mangrove)	flavin adenine dinucleotide binding [GO:0050660]; oxidoreductase activity [GO:0016491]			flavin adenine dinucleotide binding [GO:0050660]; oxidoreductase activity [GO:0016491]	GO:0016491; GO:0050660
I1INY7	I1INY7_BRADI	Clathrin heavy chain	100841671 BRADI_4g26877v3	Brachypodium distachyon (Purple false brome) (Trachynia distachya)	chloroplast [GO:0009507]; clathrin coat of coated pit [GO:0030132]; clathrin coat of trans-Golgi network vesicle [GO:0030130]; clathrin complex [GO:0071439]; cytosol [GO:0005829]; Golgi apparatus [GO:0005794]; plasma membrane [GO:0005886]; plasmodesma [GO:0009506]; clathrin light chain binding [GO:0032051]; structural molecule activity [GO:0005198]; clathrin coat assembly [GO:0048268]; intracellu…	clathrin coat assembly [GO:0048268]; intracellular protein transport [GO:0006886]; receptor-mediated endocytosis [GO:0006898]	chloroplast [GO:0009507]; clathrin coat of coated pit [GO:0030132]; clathrin coat of trans-Golgi network vesicle [GO:0030130]; clathrin complex [GO:0071439]; cytosol [GO:0005829]; Golgi apparatus [GO:0005794]; plasma membrane [GO:0005886]; plasmodesma [GO:0009506]	clathrin light chain binding [GO:0032051]; structural molecule activity [GO:0005198]	GO:0005198; GO:0005794; GO:0005829; GO:0005886; GO:0006886; GO:0006898; GO:0009506; GO:0009507; GO:0030130; GO:0030132; GO:0032051; GO:0048268; GO:0071439
U5CPA6	U5CPA6_AMBTC	Uncharacterized protein	AMTR_s00032p00226710	Amborella trichopoda	coproporphyrinogen oxidase activity [GO:0004109]; porphyrin-containing compound biosynthetic process [GO:0006779]	porphyrin-containing compound biosynthetic process [GO:0006779]		coproporphyrinogen oxidase activity [GO:0004109]	GO:0004109; GO:0006779
A0A1D1Y9J6	A0A1D1Y9J6_9ARAE	Peroxisomal fatty acid beta-oxidation multifunctional protein (Fragment)	MFP_4 g.45108	Anthurium amnicola	peroxisome [GO:0005777]; 3-hydroxyacyl-CoA dehydrogenase activity [GO:0003857]; fatty acid beta-oxidation [GO:0006635]	fatty acid beta-oxidation [GO:0006635]	peroxisome [GO:0005777]	3-hydroxyacyl-CoA dehydrogenase activity [GO:0003857]	GO:0003857; GO:0005777; GO:0006635
A0A078G7N0	A0A078G7N0_BRANA	BnaA09g30060D protein	BnaA09g30060D GSBRNA2T00015811001	Brassica napus (Rape)	intramolecular transferase activity, phosphotransferases [GO:0016868]; magnesium ion binding [GO:0000287]; carbohydrate metabolic process [GO:0005975]	carbohydrate metabolic process [GO:0005975]		intramolecular transferase activity, phosphotransferases [GO:0016868]; magnesium ion binding [GO:0000287]	GO:0000287; GO:0005975; GO:0016868
A0A1B1V4Y4	A0A1B1V4Y4_9CARY	FT-2		Haloxylon ammodendron	protein domain specific binding [GO:0019904]			protein domain specific binding [GO:0019904]	GO:0019904
Q9MT04	Q9MT04_LEPQU	Ribulose bisphosphate carboxylase large chain (EC 4.1.1.39) (Fragment)	rbcL	Leptochiton quitoensis (Spiderlily)	chloroplast [GO:0009507]; magnesium ion binding [GO:0000287]; monooxygenase activity [GO:0004497]; ribulose-bisphosphate carboxylase activity [GO:0016984]; photorespiration [GO:0009853]; reductive pentose-phosphate cycle [GO:0019253]	photorespiration [GO:0009853]; reductive pentose-phosphate cycle [GO:0019253]	chloroplast [GO:0009507]	magnesium ion binding [GO:0000287]; monooxygenase activity [GO:0004497]; ribulose-bisphosphate carboxylase activity [GO:0016984]	GO:0000287; GO:0004497; GO:0009507; GO:0009853; GO:0016984; GO:0019253
A0A0C4MLF7	A0A0C4MLF7_9POAL	Uncharacterized protein	SS5	Zoysia matrella (Manila grass)	triose-phosphate isomerase activity [GO:0004807]; glycolytic process [GO:0006096]	glycolytic process [GO:0006096]		triose-phosphate isomerase activity [GO:0004807]	GO:0004807; GO:0006096
A0A2P6SCE8	A0A2P6SCE8_ROSCH	Pyruvate kinase (EC 2.7.1.40)	RchiOBHm_Chr1g0334861	Rosa chinensis (China rose)	kinase activity [GO:0016301]; magnesium ion binding [GO:0000287]; potassium ion binding [GO:0030955]; pyruvate kinase activity [GO:0004743]			kinase activity [GO:0016301]; magnesium ion binding [GO:0000287]; potassium ion binding [GO:0030955]; pyruvate kinase activity [GO:0004743]	GO:0000287; GO:0004743; GO:0016301; GO:0030955
B3TLW0	B3TLW0_ELAGV	Glutathione S-transferase		Elaeis guineensis var. tenera (Oil palm)	transferase activity [GO:0016740]			transferase activity [GO:0016740]	GO:0016740
A0A2H3XNF8	A0A2H3XNF8_PHODC	uncharacterized protein LOC103704712 isoform X2	LOC103704712	Phoenix dactylifera (Date palm)	ATP binding [GO:0005524]; phosphoenolpyruvate carboxykinase (ATP) activity [GO:0004612]; gluconeogenesis [GO:0006094]	gluconeogenesis [GO:0006094]		ATP binding [GO:0005524]; phosphoenolpyruvate carboxykinase (ATP) activity [GO:0004612]	GO:0004612; GO:0005524; GO:0006094
A0A059BQW2	A0A059BQW2_EUCGR	Uncharacterized protein	EUGRSUZ_F01794	Eucalyptus grandis (Flooded gum)	integral component of membrane [GO:0016021]		integral component of membrane [GO:0016021]		GO:0016021
A0A200QK61	A0A200QK61_9MAGN	Guanosine nucleotide diphosphate dissociation inhibitor	BVC80_8611g14	Macleaya cordata	Rab GDP-dissociation inhibitor activity [GO:0005093]; protein transport [GO:0015031]; small GTPase mediated signal transduction [GO:0007264]	protein transport [GO:0015031]; small GTPase mediated signal transduction [GO:0007264]		Rab GDP-dissociation inhibitor activity [GO:0005093]	GO:0005093; GO:0007264; GO:0015031
A0A1D1Z4Q1	A0A1D1Z4Q1_9ARAE	Malate dehydrogenase (EC 1.1.1.37)	MDHG_0 MDHG_1 g.26231 g.26232	Anthurium amnicola	L-malate dehydrogenase activity [GO:0030060]; carbohydrate metabolic process [GO:0005975]; malate metabolic process [GO:0006108]; tricarboxylic acid cycle [GO:0006099]	carbohydrate metabolic process [GO:0005975]; malate metabolic process [GO:0006108]; tricarboxylic acid cycle [GO:0006099]		L-malate dehydrogenase activity [GO:0030060]	GO:0005975; GO:0006099; GO:0006108; GO:0030060
N1QRT3	N1QRT3_AEGTA	Endoplasmin	F775_01522	Aegilops tauschii (Tausch's goatgrass) (Aegilops squarrosa)	ATP binding [GO:0005524]; unfolded protein binding [GO:0051082]; protein folding [GO:0006457]	protein folding [GO:0006457]		ATP binding [GO:0005524]; unfolded protein binding [GO:0051082]	GO:0005524; GO:0006457; GO:0051082
B6T3F2	B6T3F2_MAIZE	Histone H2A		Zea mays (Maize)	nucleosome [GO:0000786]; nucleus [GO:0005634]; DNA binding [GO:0003677]; protein heterodimerization activity [GO:0046982]		nucleosome [GO:0000786]; nucleus [GO:0005634]	DNA binding [GO:0003677]; protein heterodimerization activity [GO:0046982]	GO:0000786; GO:0003677; GO:0005634; GO:0046982
A0A087G763	A0A087G763_ARAAL	Formate dehydrogenase, mitochondrial (FDH) (EC 1.17.1.9) (NAD-dependent formate dehydrogenase)	AALP_AA8G150200	Arabis alpina (Alpine rock-cress)	mitochondrion [GO:0005739]; formate dehydrogenase (NAD+) activity [GO:0008863]; NAD binding [GO:0051287]; oxidoreductase activity, acting on the CH-OH group of donors, NAD or NADP as acceptor [GO:0016616]; formate catabolic process [GO:0042183]	formate catabolic process [GO:0042183]	mitochondrion [GO:0005739]	formate dehydrogenase (NAD+) activity [GO:0008863]; NAD binding [GO:0051287]; oxidoreductase activity, acting on the CH-OH group of donors, NAD or NADP as acceptor [GO:0016616]	GO:0005739; GO:0008863; GO:0016616; GO:0042183; GO:0051287
A0A2H3ZFB3	A0A2H3ZFB3_PHODC	homoserine kinase	LOC103723480	Phoenix dactylifera (Date palm)	ATP binding [GO:0005524]; homoserine kinase activity [GO:0004413]; threonine metabolic process [GO:0006566]	threonine metabolic process [GO:0006566]		ATP binding [GO:0005524]; homoserine kinase activity [GO:0004413]	GO:0004413; GO:0005524; GO:0006566
I1ILC0	I1ILC0_BRADI	Uncharacterized protein	100825865 BRADI_4g16980v3	Brachypodium distachyon (Purple false brome) (Trachynia distachya)	cytoplasm [GO:0005737]; metal ion binding [GO:0046872]; metalloaminopeptidase activity [GO:0070006]		cytoplasm [GO:0005737]	metal ion binding [GO:0046872]; metalloaminopeptidase activity [GO:0070006]	GO:0005737; GO:0046872; GO:0070006
C3W5J3	C3W5J3_ELAOL	Zeta-carotene desaturase (Fragment)	ZCD	Elaeis oleifera (American oil palm) (Corozo oleifera)	carotene 7,8-desaturase activity [GO:0016719]; carotenoid biosynthetic process [GO:0016117]	carotenoid biosynthetic process [GO:0016117]		carotene 7,8-desaturase activity [GO:0016719]	GO:0016117; GO:0016719
A0A2P2JLY0	A0A2P2JLY0_RHIMU	Cysteine synthase (EC 2.5.1.47)		Rhizophora mucronata (Asiatic mangrove)	cysteine synthase activity [GO:0004124]; cysteine biosynthetic process from serine [GO:0006535]	cysteine biosynthetic process from serine [GO:0006535]		cysteine synthase activity [GO:0004124]	GO:0004124; GO:0006535
M5WXP5	M5WXP5_PRUPE	Isocitrate dehydrogenase [NADP] (EC 1.1.1.42)	PRUPE_3G015500 PRUPE_ppa006356mg	Prunus persica (Peach) (Amygdalus persica)	isocitrate dehydrogenase (NADP+) activity [GO:0004450]; magnesium ion binding [GO:0000287]; NAD binding [GO:0051287]; isocitrate metabolic process [GO:0006102]; tricarboxylic acid cycle [GO:0006099]	isocitrate metabolic process [GO:0006102]; tricarboxylic acid cycle [GO:0006099]		isocitrate dehydrogenase (NADP+) activity [GO:0004450]; magnesium ion binding [GO:0000287]; NAD binding [GO:0051287]	GO:0000287; GO:0004450; GO:0006099; GO:0006102; GO:0051287
A0A0H3VPS9	A0A0H3VPS9_9LILI	Acetyl-coenzyme A carboxylase carboxyl transferase subunit beta, chloroplastic (ACCase subunit beta) (Acetyl-CoA carboxylase carboxyltransferase subunit beta) (EC 2.1.3.15)	accD	Oenocarpus bataua	acetyl-CoA carboxylase complex [GO:0009317]; chloroplast stroma [GO:0009570]; acetyl-CoA carboxylase activity [GO:0003989]; ATP binding [GO:0005524]; carboxyl- or carbamoyltransferase activity [GO:0016743]; zinc ion binding [GO:0008270]; fatty acid biosynthetic process [GO:0006633]; malonyl-CoA biosynthetic process [GO:2001295]	fatty acid biosynthetic process [GO:0006633]; malonyl-CoA biosynthetic process [GO:2001295]	acetyl-CoA carboxylase complex [GO:0009317]; chloroplast stroma [GO:0009570]	acetyl-CoA carboxylase activity [GO:0003989]; ATP binding [GO:0005524]; carboxyl- or carbamoyltransferase activity [GO:0016743]; zinc ion binding [GO:0008270]	GO:0003989; GO:0005524; GO:0006633; GO:0008270; GO:0009317; GO:0009570; GO:0016743; GO:2001295
B9S7U9	B9S7U9_RICCO	STS14 protein, putative	RCOM_1381930	Ricinus communis (Castor bean)	extracellular region [GO:0005576]		extracellular region [GO:0005576]		GO:0005576
A0A2P4MPD3	A0A2P4MPD3_QUESU	Deleted.
A0A2H3Z4B6	A0A2H3Z4B6_PHODC	probable beta-D-xylosidase 7	LOC103720316	Phoenix dactylifera (Date palm)	hydrolase activity, hydrolyzing O-glycosyl compounds [GO:0004553]; carbohydrate metabolic process [GO:0005975]	carbohydrate metabolic process [GO:0005975]		hydrolase activity, hydrolyzing O-glycosyl compounds [GO:0004553]	GO:0004553; GO:0005975
A0A2H3Z3P2	A0A2H3Z3P2_PHODC	Pectin acetylesterase (EC 3.1.1.-)	LOC103720135	Phoenix dactylifera (Date palm)	cell wall [GO:0005618]; extracellular region [GO:0005576]; hydrolase activity [GO:0016787]; cell wall organization [GO:0071555]	cell wall organization [GO:0071555]	cell wall [GO:0005618]; extracellular region [GO:0005576]	hydrolase activity [GO:0016787]	GO:0005576; GO:0005618; GO:0016787; GO:0071555
A0A0A8Y5B5	A0A0A8Y5B5_ARUDO	Proteasome endopeptidase complex (EC 3.4.25.1)		Arundo donax (Giant reed) (Donax arundinaceus)	cytoplasm [GO:0005737]; proteasome core complex, alpha-subunit complex [GO:0019773]; threonine-type endopeptidase activity [GO:0004298]; proteolysis involved in cellular protein catabolic process [GO:0051603]	proteolysis involved in cellular protein catabolic process [GO:0051603]	cytoplasm [GO:0005737]; proteasome core complex, alpha-subunit complex [GO:0019773]	threonine-type endopeptidase activity [GO:0004298]	GO:0004298; GO:0005737; GO:0019773; GO:0051603
R0I323	R0I323_9BRAS	Uncharacterized protein	CARUB_v10013900mg	Capsella rubella
A0A2H3YC88	A0A2H3YC88_PHODC	Plasma membrane ATPase (EC 7.1.2.1)	LOC103712052	Phoenix dactylifera (Date palm)	integral component of membrane [GO:0016021]; plasma membrane [GO:0005886]; ATP binding [GO:0005524]; proton-exporting ATPase activity, phosphorylative mechanism [GO:0008553]; proton export across plasma membrane [GO:0120029]	proton export across plasma membrane [GO:0120029]	integral component of membrane [GO:0016021]; plasma membrane [GO:0005886]	ATP binding [GO:0005524]; proton-exporting ATPase activity, phosphorylative mechanism [GO:0008553]	GO:0005524; GO:0005886; GO:0008553; GO:0016021; GO:0120029
A0A0D2T9D2	A0A0D2T9D2_GOSRA	Uncharacterized protein	B456_007G055400	Gossypium raimondii (New World cotton)	cysteine-type endopeptidase activity [GO:0004197]; regulation of catalytic activity [GO:0050790]	regulation of catalytic activity [GO:0050790]		cysteine-type endopeptidase activity [GO:0004197]	GO:0004197; GO:0050790
A0A199VGG9	A0A199VGG9_ANACO	Acetyl-coenzyme A synthetase (EC 6.2.1.1)	ACMD2_16409	Ananas comosus (Pineapple) (Ananas ananas)	acetate-CoA ligase activity [GO:0003987]; AMP binding [GO:0016208]; ATP binding [GO:0005524]; acetyl-CoA biosynthetic process from acetate [GO:0019427]	acetyl-CoA biosynthetic process from acetate [GO:0019427]		acetate-CoA ligase activity [GO:0003987]; AMP binding [GO:0016208]; ATP binding [GO:0005524]	GO:0003987; GO:0005524; GO:0016208; GO:0019427
A0A199VEJ3	A0A199VEJ3_ANACO	Uncharacterized protein	ACMD2_08001	Ananas comosus (Pineapple) (Ananas ananas)	integral component of membrane [GO:0016021]		integral component of membrane [GO:0016021]		GO:0016021
B9RK89	B9RK89_RICCO	Dead box ATP-dependent RNA helicase, putative	RCOM_1047550	Ricinus communis (Castor bean)	ATP binding [GO:0005524]; helicase activity [GO:0004386]; nucleic acid binding [GO:0003676]			ATP binding [GO:0005524]; helicase activity [GO:0004386]; nucleic acid binding [GO:0003676]	GO:0003676; GO:0004386; GO:0005524
A0A0K9NZF5	A0A0K9NZF5_ZOSMR	Mitochondrial processing peptidase beta subunit	ZOSMA_52G00330	Zostera marina (Eelgrass)	metal ion binding [GO:0046872]; metalloendopeptidase activity [GO:0004222]			metal ion binding [GO:0046872]; metalloendopeptidase activity [GO:0004222]	GO:0004222; GO:0046872
A0A199V0E5	A0A199V0E5_ANACO	Serine--tRNA ligase	ACMD2_14961	Ananas comosus (Pineapple) (Ananas ananas)	ATP binding [GO:0005524]; serine-tRNA ligase activity [GO:0004828]; seryl-tRNA aminoacylation [GO:0006434]	seryl-tRNA aminoacylation [GO:0006434]		ATP binding [GO:0005524]; serine-tRNA ligase activity [GO:0004828]	GO:0004828; GO:0005524; GO:0006434
B9RLK7	B9RLK7_RICCO	Alpha-1,4-glucan-protein synthase [UDP-forming], putative (EC 2.4.1.186)	RCOM_1468610	Ricinus communis (Castor bean)	glycogenin glucosyltransferase activity [GO:0008466]; intramolecular transferase activity [GO:0016866]; UDP-alpha-D-glucose:glucosyl-glycogenin alpha-D-glucosyltransferase activity [GO:0102751]; plant-type cell wall organization or biogenesis [GO:0071669]	plant-type cell wall organization or biogenesis [GO:0071669]		glycogenin glucosyltransferase activity [GO:0008466]; intramolecular transferase activity [GO:0016866]; UDP-alpha-D-glucose:glucosyl-glycogenin alpha-D-glucosyltransferase activity [GO:0102751]	GO:0008466; GO:0016866; GO:0071669; GO:0102751
A0A2H3YE92	A0A2H3YE92_PHODC	Carboxypeptidase (EC 3.4.16.-)	LOC103712680	Phoenix dactylifera (Date palm)	serine-type carboxypeptidase activity [GO:0004185]			serine-type carboxypeptidase activity [GO:0004185]	GO:0004185
A0A2G5CUF9	A0A2G5CUF9_AQUCA	Pyruvate dehydrogenase E1 component subunit alpha (EC 1.2.4.1)	AQUCO_03700276v1	Aquilegia coerulea (Rocky mountain columbine)	intracellular membrane-bounded organelle [GO:0043231]; pyruvate dehydrogenase (acetyl-transferring) activity [GO:0004739]; acetyl-CoA biosynthetic process from pyruvate [GO:0006086]	acetyl-CoA biosynthetic process from pyruvate [GO:0006086]	intracellular membrane-bounded organelle [GO:0043231]	pyruvate dehydrogenase (acetyl-transferring) activity [GO:0004739]	GO:0004739; GO:0006086; GO:0043231
I3S5U8	I3S5U8_MEDTR	Uncharacterized protein		Medicago truncatula (Barrel medic) (Medicago tribuloides)	extracellular region [GO:0005576]		extracellular region [GO:0005576]		GO:0005576
W1PPB8	W1PPB8_AMBTC	Uncharacterized protein	AMTR_s00013p00162620	Amborella trichopoda	intramolecular transferase activity [GO:0016866]; plant-type cell wall organization or biogenesis [GO:0071669]	plant-type cell wall organization or biogenesis [GO:0071669]		intramolecular transferase activity [GO:0016866]	GO:0016866; GO:0071669
A0A1B6P8M7	A0A1B6P8M7_SORBI	Uncharacterized protein	SORBI_3009G150900	Sorghum bicolor (Sorghum) (Sorghum vulgare)	hydro-lyase activity [GO:0016836]; fatty acid biosynthetic process [GO:0006633]	fatty acid biosynthetic process [GO:0006633]		hydro-lyase activity [GO:0016836]	GO:0006633; GO:0016836
A0A2H3X664	A0A2H3X664_PHODC	pathogenesis-related protein PR-4-like	LOC103698667	Phoenix dactylifera (Date palm)	defense response to bacterium [GO:0042742]; defense response to fungus [GO:0050832]	defense response to bacterium [GO:0042742]; defense response to fungus [GO:0050832]			GO:0042742; GO:0050832
A0A1S3CL02	A0A1S3CL02_CUCME	ERBB-3 BINDING PROTEIN 1-like	LOC103502146	Cucumis melo (Muskmelon)	integral component of membrane [GO:0016021]		integral component of membrane [GO:0016021]		GO:0016021
W9RI64	W9RI64_9ROSA	Mediator of RNA polymerase II transcription subunit 14 (Mediator complex subunit 14)	L484_024576	Morus notabilis	mediator complex [GO:0016592]; GDP-mannose 3,5-epimerase activity [GO:0047918]; NAD binding [GO:0051287]; transcription coregulator activity [GO:0003712]; regulation of transcription by RNA polymerase II [GO:0006357]	regulation of transcription by RNA polymerase II [GO:0006357]	mediator complex [GO:0016592]	GDP-mannose 3,5-epimerase activity [GO:0047918]; NAD binding [GO:0051287]; transcription coregulator activity [GO:0003712]	GO:0003712; GO:0006357; GO:0016592; GO:0047918; GO:0051287
A0A1S3C8X8	A0A1S3C8X8_CUCME	Phosphotransferase (EC 2.7.1.-)	LOC103498127	Cucumis melo (Muskmelon)	cell [GO:0005623]; integral component of membrane [GO:0016021]; ATP binding [GO:0005524]; glucose binding [GO:0005536]; hexokinase activity [GO:0004396]; cellular glucose homeostasis [GO:0001678]; glycolytic process [GO:0006096]	cellular glucose homeostasis [GO:0001678]; glycolytic process [GO:0006096]	cell [GO:0005623]; integral component of membrane [GO:0016021]	ATP binding [GO:0005524]; glucose binding [GO:0005536]; hexokinase activity [GO:0004396]	GO:0001678; GO:0004396; GO:0005524; GO:0005536; GO:0005623; GO:0006096; GO:0016021
A0A0S2PZR4	A0A0S2PZR4_SACOF	TPI		Saccharum officinarum (Sugarcane)	triose-phosphate isomerase activity [GO:0004807]; glycolytic process [GO:0006096]	glycolytic process [GO:0006096]		triose-phosphate isomerase activity [GO:0004807]	GO:0004807; GO:0006096
A0A022S1V9	A0A022S1V9_ERYGU	Lipoxygenase (EC 1.13.11.-)	MIMGU_mgv1a001014mg	Erythranthe guttata (Yellow monkey flower) (Mimulus guttatus)	metal ion binding [GO:0046872]; oxidoreductase activity, acting on single donors with incorporation of molecular oxygen, incorporation of two atoms of oxygen [GO:0016702]; oxylipin biosynthetic process [GO:0031408]	oxylipin biosynthetic process [GO:0031408]		metal ion binding [GO:0046872]; oxidoreductase activity, acting on single donors with incorporation of molecular oxygen, incorporation of two atoms of oxygen [GO:0016702]	GO:0016702; GO:0031408; GO:0046872
A0A2H3YFG7	A0A2H3YFG7_PHODC	betaine aldehyde dehydrogenase 2-like	LOC103713049	Phoenix dactylifera (Date palm)	oxidoreductase activity, acting on the aldehyde or oxo group of donors, NAD or NADP as acceptor [GO:0016620]			oxidoreductase activity, acting on the aldehyde or oxo group of donors, NAD or NADP as acceptor [GO:0016620]	GO:0016620
K4B2M8	K4B2M8_SOLLC	Deleted.
A0A2C9TZH3	A0A2C9TZH3_MANES	Uncharacterized protein	MANES_18G004400	Manihot esculenta (Cassava) (Jatropha manihot)	catalase activity [GO:0004096]; heme binding [GO:0020037]; response to oxidative stress [GO:0006979]	response to oxidative stress [GO:0006979]		catalase activity [GO:0004096]; heme binding [GO:0020037]	GO:0004096; GO:0006979; GO:0020037
A0A0N7CH46	A0A0N7CH46_9MAGN	ATP synthase subunit beta (EC 7.1.2.2) (Fragment)	atpB	Fumaria abyssinica	chloroplast [GO:0009507]; proton-transporting ATP synthase complex, catalytic core F(1) [GO:0045261]; ATP binding [GO:0005524]; proton-transporting ATP synthase activity, rotational mechanism [GO:0046933]; ATP synthesis coupled proton transport [GO:0015986]	ATP synthesis coupled proton transport [GO:0015986]	chloroplast [GO:0009507]; proton-transporting ATP synthase complex, catalytic core F(1) [GO:0045261]	ATP binding [GO:0005524]; proton-transporting ATP synthase activity, rotational mechanism [GO:0046933]	GO:0005524; GO:0009507; GO:0015986; GO:0045261; GO:0046933
A0A200PPW8	A0A200PPW8_9MAGN	Alpha-D-phosphohexomutase superfamily	BVC80_1495g24	Macleaya cordata	intramolecular transferase activity, phosphotransferases [GO:0016868]; magnesium ion binding [GO:0000287]; carbohydrate metabolic process [GO:0005975]	carbohydrate metabolic process [GO:0005975]		intramolecular transferase activity, phosphotransferases [GO:0016868]; magnesium ion binding [GO:0000287]	GO:0000287; GO:0005975; GO:0016868
A0A2H3XKS0	A0A2H3XKS0_PHODC	adenosine kinase 2-like	LOC103703946	Phoenix dactylifera (Date palm)	adenosine kinase activity [GO:0004001]; purine ribonucleoside salvage [GO:0006166]	purine ribonucleoside salvage [GO:0006166]		adenosine kinase activity [GO:0004001]	GO:0004001; GO:0006166
A0A2H3XL47	A0A2H3XL47_PHODC	26S proteasome non-ATPase regulatory subunit 7 homolog A	LOC103704051	Phoenix dactylifera (Date palm)	proteasome regulatory particle [GO:0005838]		proteasome regulatory particle [GO:0005838]		GO:0005838
M7ZDM1	M7ZDM1_TRIUA	Pathogenesis-related protein PRMS	TRIUR3_07301	Triticum urartu (Red wild einkorn) (Crithodium urartu)	extracellular region [GO:0005576]		extracellular region [GO:0005576]		GO:0005576
A0A2H3X2U1	A0A2H3X2U1_PHODC	Pyruvate dehydrogenase E1 component subunit alpha (EC 1.2.4.1)	LOC103697388	Phoenix dactylifera (Date palm)	intracellular membrane-bounded organelle [GO:0043231]; pyruvate dehydrogenase (acetyl-transferring) activity [GO:0004739]; acetyl-CoA biosynthetic process from pyruvate [GO:0006086]	acetyl-CoA biosynthetic process from pyruvate [GO:0006086]	intracellular membrane-bounded organelle [GO:0043231]	pyruvate dehydrogenase (acetyl-transferring) activity [GO:0004739]	GO:0004739; GO:0006086; GO:0043231
A0A2H3YCV3	A0A2H3YCV3_PHODC	Malic enzyme	LOC103712115	Phoenix dactylifera (Date palm)	malate dehydrogenase (decarboxylating) (NAD+) activity [GO:0004471]; metal ion binding [GO:0046872]; NAD binding [GO:0051287]			malate dehydrogenase (decarboxylating) (NAD+) activity [GO:0004471]; metal ion binding [GO:0046872]; NAD binding [GO:0051287]	GO:0004471; GO:0046872; GO:0051287
A0A1Q3BPP7	A0A1Q3BPP7_CEPFO	Superoxide dismutase [Cu-Zn] (EC 1.15.1.1)	CFOL_v3_13445	Cephalotus follicularis (Albany pitcher plant)	metal ion binding [GO:0046872]; superoxide dismutase activity [GO:0004784]			metal ion binding [GO:0046872]; superoxide dismutase activity [GO:0004784]	GO:0004784; GO:0046872
A0A2N9EXP0	A0A2N9EXP0_FAGSY	Uncharacterized protein	FSB_LOCUS7261	Fagus sylvatica (Beechnut)	cytoplasm [GO:0005737]; integral component of membrane [GO:0016021]; ATP binding [GO:0005524]; protein refolding [GO:0042026]	protein refolding [GO:0042026]	cytoplasm [GO:0005737]; integral component of membrane [GO:0016021]	ATP binding [GO:0005524]	GO:0005524; GO:0005737; GO:0016021; GO:0042026
A0A2H3XF99	A0A2H3XF99_PHODC	probable plastid-lipid-associated protein 13, chloroplastic isoform X1	LOC103702284	Phoenix dactylifera (Date palm)
W1PZW2	W1PZW2_AMBTC	Uncharacterized protein	AMTR_s00049p00161820	Amborella trichopoda	chloroplast thylakoid membrane [GO:0009535]; integral component of membrane [GO:0016021]; membrane insertase activity [GO:0032977]; chloroplast organization [GO:0009658]; protein localization to chloroplast [GO:0072598]	chloroplast organization [GO:0009658]; protein localization to chloroplast [GO:0072598]	chloroplast thylakoid membrane [GO:0009535]; integral component of membrane [GO:0016021]	membrane insertase activity [GO:0032977]	GO:0009535; GO:0009658; GO:0016021; GO:0032977; GO:0072598
G7IQ90	G7IQ90_MEDTR	Animal HSPA9 nucleotide-binding domain protein	MTR_2g040160	Medicago truncatula (Barrel medic) (Medicago tribuloides)	ADP binding [GO:0043531]; ATP binding [GO:0005524]; signal transduction [GO:0007165]	signal transduction [GO:0007165]		ADP binding [GO:0043531]; ATP binding [GO:0005524]	GO:0005524; GO:0007165; GO:0043531
A0A1U8KUK3	A0A1U8KUK3_GOSHI	Dihydrolipoamide acetyltransferase component of pyruvate dehydrogenase complex (EC 2.3.1.-)	LOC107919820	Gossypium hirsutum (Upland cotton) (Gossypium mexicanum)	transferase activity, transferring acyl groups [GO:0016746]			transferase activity, transferring acyl groups [GO:0016746]	GO:0016746
A0A2H3YPJ4	A0A2H3YPJ4_PHODC	probable ATP synthase 24 kDa subunit, mitochondrial	LOC103715881 LOC103708298	Phoenix dactylifera (Date palm)	pollen development [GO:0009555]	pollen development [GO:0009555]			GO:0009555
A0A067KJE0	A0A067KJE0_JATCU	Uncharacterized protein	JCGZ_12415	Jatropha curcas (Barbados nut)	O-methyltransferase activity [GO:0008171]			O-methyltransferase activity [GO:0008171]	GO:0008171
A0A2H3Z8C3	A0A2H3Z8C3_PHODC	Elongation factor Tu	LOC103721488	Phoenix dactylifera (Date palm)	GTP binding [GO:0005525]; GTPase activity [GO:0003924]; translation elongation factor activity [GO:0003746]			GTPase activity [GO:0003924]; GTP binding [GO:0005525]; translation elongation factor activity [GO:0003746]	GO:0003746; GO:0003924; GO:0005525
A0A199VD25	A0A199VD25_ANACO	3-isopropylmalate dehydrogenase (EC 1.1.1.85)	ACMD2_00680	Ananas comosus (Pineapple) (Ananas ananas)	3-isopropylmalate dehydrogenase activity [GO:0003862]; magnesium ion binding [GO:0000287]; NAD binding [GO:0051287]; leucine biosynthetic process [GO:0009098]	leucine biosynthetic process [GO:0009098]		3-isopropylmalate dehydrogenase activity [GO:0003862]; magnesium ion binding [GO:0000287]; NAD binding [GO:0051287]	GO:0000287; GO:0003862; GO:0009098; GO:0051287
A0A2H3ZDZ5	A0A2H3ZDZ5_PHODC	NADPH-dependent aldehyde reductase-like protein, chloroplastic	LOC103723044	Phoenix dactylifera (Date palm)	oxidoreductase activity [GO:0016491]			oxidoreductase activity [GO:0016491]	GO:0016491
A0A087HPX4	A0A087HPX4_ARAAL	Catalase (EC 1.11.1.6)	AALP_AA1G224400	Arabis alpina (Alpine rock-cress)	catalase activity [GO:0004096]; heme binding [GO:0020037]; metal ion binding [GO:0046872]; hydrogen peroxide catabolic process [GO:0042744]; response to oxidative stress [GO:0006979]	hydrogen peroxide catabolic process [GO:0042744]; response to oxidative stress [GO:0006979]		catalase activity [GO:0004096]; heme binding [GO:0020037]; metal ion binding [GO:0046872]	GO:0004096; GO:0006979; GO:0020037; GO:0042744; GO:0046872
Q43834	Q43834_SOLTU	Class II chitinase (EC 3.2.1.14)	ChtA2	Solanum tuberosum (Potato)	chitinase activity [GO:0004568]; carbohydrate metabolic process [GO:0005975]; cell wall macromolecule catabolic process [GO:0016998]; chitin catabolic process [GO:0006032]	carbohydrate metabolic process [GO:0005975]; cell wall macromolecule catabolic process [GO:0016998]; chitin catabolic process [GO:0006032]		chitinase activity [GO:0004568]	GO:0004568; GO:0005975; GO:0006032; GO:0016998
C5XG99	C5XG99_SORBI	Uncharacterized protein	SORBI_3003G404000	Sorghum bicolor (Sorghum) (Sorghum vulgare)	acyl-[acyl-carrier-protein] desaturase activity [GO:0045300]; metal ion binding [GO:0046872]; fatty acid metabolic process [GO:0006631]	fatty acid metabolic process [GO:0006631]		acyl-[acyl-carrier-protein] desaturase activity [GO:0045300]; metal ion binding [GO:0046872]	GO:0006631; GO:0045300; GO:0046872
A0A118K4T3	A0A118K4T3_CYNCS	Fructose-bisphosphate aldolase (EC 4.1.2.13)	Ccrd_013636	Cynara cardunculus var. scolymus (Globe artichoke) (Cynara scolymus)	fructose-bisphosphate aldolase activity [GO:0004332]; glycolytic process [GO:0006096]	glycolytic process [GO:0006096]		fructose-bisphosphate aldolase activity [GO:0004332]	GO:0004332; GO:0006096
A0A1S3Z750	A0A1S3Z750_TOBAC	dihydrolipoyl dehydrogenase 2, chloroplastic-like isoform X1	LOC107783795	Nicotiana tabacum (Common tobacco)	cell [GO:0005623]; flavin adenine dinucleotide binding [GO:0050660]; oxidoreductase activity, acting on a sulfur group of donors, NAD(P) as acceptor [GO:0016668]; cell redox homeostasis [GO:0045454]	cell redox homeostasis [GO:0045454]	cell [GO:0005623]	flavin adenine dinucleotide binding [GO:0050660]; oxidoreductase activity, acting on a sulfur group of donors, NAD(P) as acceptor [GO:0016668]	GO:0005623; GO:0016668; GO:0045454; GO:0050660
A0A2P5C2A9	A0A2P5C2A9_PARAD	Cysteine-rich secretory protein, allergen V5/Tpx-1-related	PanWU01x14_190770	Parasponia andersonii (Sponia andersonii)	extracellular region [GO:0005576]		extracellular region [GO:0005576]		GO:0005576
B9RN00	B9RN00_RICCO	Cathepsin B, putative (EC 3.4.22.1)	RCOM_1341910	Ricinus communis (Castor bean)	cysteine-type endopeptidase activity [GO:0004197]; regulation of catalytic activity [GO:0050790]	regulation of catalytic activity [GO:0050790]		cysteine-type endopeptidase activity [GO:0004197]	GO:0004197; GO:0050790
A0A2H3Y4U3	A0A2H3Y4U3_PHODC	heat shock 70 kDa protein 14-like	LOC103709743	Phoenix dactylifera (Date palm)	ATP binding [GO:0005524]			ATP binding [GO:0005524]	GO:0005524
A0A2H3YVP2	A0A2H3YVP2_PHODC	protein DJ-1 homolog D	LOC103717548	Phoenix dactylifera (Date palm)
A0A2H3Y1T2	A0A2H3Y1T2_PHODC	uncharacterized protein LOC103708675	LOC103708675	Phoenix dactylifera (Date palm)
A0A2H3XT24	A0A2H3XT24_PHODC	Amine oxidase (EC 1.4.3.-)	LOC103706132	Phoenix dactylifera (Date palm)	copper ion binding [GO:0005507]; primary amine oxidase activity [GO:0008131]; quinone binding [GO:0048038]; amine metabolic process [GO:0009308]	amine metabolic process [GO:0009308]		copper ion binding [GO:0005507]; primary amine oxidase activity [GO:0008131]; quinone binding [GO:0048038]	GO:0005507; GO:0008131; GO:0009308; GO:0048038
C5X470	C5X470_SORBI	Uncharacterized protein	SORBI_3002G403000	Sorghum bicolor (Sorghum) (Sorghum vulgare)	aspartic-type endopeptidase activity [GO:0004190]			aspartic-type endopeptidase activity [GO:0004190]	GO:0004190
A0A0S3SUK5	A0A0S3SUK5_PHAAN	Uncharacterized protein	Vigan.08G339200 VIGAN_08339200	Vigna angularis var. angularis
M0T1F3	M0T1F3_MUSAM	Uncharacterized protein		Musa acuminata subsp. malaccensis (Wild banana) (Musa malaccensis)
A0A2P6Q7M9	A0A2P6Q7M9_ROSCH	40S ribosomal protein S4	RchiOBHm_Chr5g0021781	Rosa chinensis (China rose)	ribosome [GO:0005840]; rRNA binding [GO:0019843]; structural constituent of ribosome [GO:0003735]; translation [GO:0006412]	translation [GO:0006412]	ribosome [GO:0005840]	rRNA binding [GO:0019843]; structural constituent of ribosome [GO:0003735]	GO:0003735; GO:0005840; GO:0006412; GO:0019843
A0A1D1ZFE8	A0A1D1ZFE8_9ARAE	Sucrose synthase (EC 2.4.1.13)	SUS2_0 g.92551	Anthurium amnicola	sucrose synthase activity [GO:0016157]; sucrose metabolic process [GO:0005985]	sucrose metabolic process [GO:0005985]		sucrose synthase activity [GO:0016157]	GO:0005985; GO:0016157
B9SCT0	B9SCT0_RICCO	Cell division protein ftsZ, putative	RCOM_1281130	Ricinus communis (Castor bean)	GTP binding [GO:0005525]; GTPase activity [GO:0003924]; cell division [GO:0051301]	cell division [GO:0051301]		GTPase activity [GO:0003924]; GTP binding [GO:0005525]	GO:0003924; GO:0005525; GO:0051301
W1NI34	W1NI34_AMBTC	Uncharacterized protein	AMTR_s00009p00080200	Amborella trichopoda	apoplast [GO:0048046]; chloroplast envelope [GO:0009941]; chloroplast stroma [GO:0009570]; cytosolic ribosome [GO:0022626]; membrane [GO:0016020]; mitochondrion [GO:0005739]; thylakoid [GO:0009579]; ATP binding [GO:0005524]; chloroplast organization [GO:0009658]; embryo development ending in seed dormancy [GO:0009793]; protein refolding [GO:0042026]	chloroplast organization [GO:0009658]; embryo development ending in seed dormancy [GO:0009793]; protein refolding [GO:0042026]	apoplast [GO:0048046]; chloroplast envelope [GO:0009941]; chloroplast stroma [GO:0009570]; cytosolic ribosome [GO:0022626]; membrane [GO:0016020]; mitochondrion [GO:0005739]; thylakoid [GO:0009579]	ATP binding [GO:0005524]	GO:0005524; GO:0005739; GO:0009570; GO:0009579; GO:0009658; GO:0009793; GO:0009941; GO:0016020; GO:0022626; GO:0042026; GO:0048046
A0A2H3Z629	A0A2H3Z629_PHODC	acyl transferase 9-like	LOC103720854	Phoenix dactylifera (Date palm)	transferase activity, transferring acyl groups other than amino-acyl groups [GO:0016747]			transferase activity, transferring acyl groups other than amino-acyl groups [GO:0016747]	GO:0016747
A0A022R732	A0A022R732_ERYGU	Uncharacterized protein	MIMGU_mgv1a006376mg	Erythranthe guttata (Yellow monkey flower) (Mimulus guttatus)	GTP binding [GO:0005525]; GTPase activity [GO:0003924]			GTPase activity [GO:0003924]; GTP binding [GO:0005525]	GO:0003924; GO:0005525
A0A2H3XVT3	A0A2H3XVT3_PHODC	Glutathione reductase (GRase) (EC 1.8.1.7)	LOC103706937	Phoenix dactylifera (Date palm)	cell [GO:0005623]; electron transfer activity [GO:0009055]; flavin adenine dinucleotide binding [GO:0050660]; glutathione-disulfide reductase activity [GO:0004362]; NADP binding [GO:0050661]; cell redox homeostasis [GO:0045454]; glutathione metabolic process [GO:0006749]	cell redox homeostasis [GO:0045454]; glutathione metabolic process [GO:0006749]	cell [GO:0005623]	electron transfer activity [GO:0009055]; flavin adenine dinucleotide binding [GO:0050660]; glutathione-disulfide reductase activity [GO:0004362]; NADP binding [GO:0050661]	GO:0004362; GO:0005623; GO:0006749; GO:0009055; GO:0045454; GO:0050660; GO:0050661
M1A2A8	M1A2A8_SOLTU	Uncharacterized protein	102595432	Solanum tuberosum (Potato)	extracellular region [GO:0005576]		extracellular region [GO:0005576]		GO:0005576
N1QR34	N1QR34_AEGTA	Pathogenesis-related protein PRB1-2	F775_26562	Aegilops tauschii (Tausch's goatgrass) (Aegilops squarrosa)	extracellular region [GO:0005576]		extracellular region [GO:0005576]		GO:0005576
A0A0K9QX91	A0A0K9QX91_SPIOL	Uncharacterized protein	SOVF_131020	Spinacia oleracea (Spinach)	extracellular region [GO:0005576]		extracellular region [GO:0005576]		GO:0005576
M0TKK3	M0TKK3_MUSAM	Aspartate aminotransferase (EC 2.6.1.1)		Musa acuminata subsp. malaccensis (Wild banana) (Musa malaccensis)	L-aspartate:2-oxoglutarate aminotransferase activity [GO:0004069]; pyridoxal phosphate binding [GO:0030170]; biosynthetic process [GO:0009058]; cellular amino acid metabolic process [GO:0006520]	biosynthetic process [GO:0009058]; cellular amino acid metabolic process [GO:0006520]		L-aspartate:2-oxoglutarate aminotransferase activity [GO:0004069]; pyridoxal phosphate binding [GO:0030170]	GO:0004069; GO:0006520; GO:0009058; GO:0030170
A0A191LJ69	A0A191LJ69_NYPFR	Acetyl-coenzyme A carboxylase carboxyl transferase subunit beta (ACCase subunit beta) (Acetyl-CoA carboxylase carboxyltransferase subunit beta) (EC 2.1.3.15)	accD	Nypa fruticans (Nypa palm)	acetyl-CoA carboxylase complex [GO:0009317]; plastid [GO:0009536]; acetyl-CoA carboxylase activity [GO:0003989]; ATP binding [GO:0005524]; carboxyl- or carbamoyltransferase activity [GO:0016743]; zinc ion binding [GO:0008270]; fatty acid biosynthetic process [GO:0006633]; malonyl-CoA biosynthetic process [GO:2001295]	fatty acid biosynthetic process [GO:0006633]; malonyl-CoA biosynthetic process [GO:2001295]	acetyl-CoA carboxylase complex [GO:0009317]; plastid [GO:0009536]	acetyl-CoA carboxylase activity [GO:0003989]; ATP binding [GO:0005524]; carboxyl- or carbamoyltransferase activity [GO:0016743]; zinc ion binding [GO:0008270]	GO:0003989; GO:0005524; GO:0006633; GO:0008270; GO:0009317; GO:0009536; GO:0016743; GO:2001295
A0A0D4WTV5	A0A0D4WTV5_9LILI	Acetyl-coenzyme A carboxylase carboxyl transferase subunit beta, chloroplastic (ACCase subunit beta) (Acetyl-CoA carboxylase carboxyltransferase subunit beta) (EC 2.1.3.15)	accD	Carludovica palmata	acetyl-CoA carboxylase complex [GO:0009317]; chloroplast stroma [GO:0009570]; acetyl-CoA carboxylase activity [GO:0003989]; ATP binding [GO:0005524]; carboxyl- or carbamoyltransferase activity [GO:0016743]; zinc ion binding [GO:0008270]; fatty acid biosynthetic process [GO:0006633]; malonyl-CoA biosynthetic process [GO:2001295]	fatty acid biosynthetic process [GO:0006633]; malonyl-CoA biosynthetic process [GO:2001295]	acetyl-CoA carboxylase complex [GO:0009317]; chloroplast stroma [GO:0009570]	acetyl-CoA carboxylase activity [GO:0003989]; ATP binding [GO:0005524]; carboxyl- or carbamoyltransferase activity [GO:0016743]; zinc ion binding [GO:0008270]	GO:0003989; GO:0005524; GO:0006633; GO:0008270; GO:0009317; GO:0009570; GO:0016743; GO:2001295
C1K4P7	C1K4P7_ELAOL	Acyl-CoA dehydrogenase (Fragment)	ACAD	Elaeis oleifera (American oil palm) (Corozo oleifera)	peroxisome [GO:0005777]; acyl-CoA oxidase activity [GO:0003997]; fatty acid beta-oxidation [GO:0006635]	fatty acid beta-oxidation [GO:0006635]	peroxisome [GO:0005777]	acyl-CoA oxidase activity [GO:0003997]	GO:0003997; GO:0005777; GO:0006635
A0A2G9I925	A0A2G9I925_9LAMI	Hydroxyindole-O-methyltransferase	CDL12_01000	Handroanthus impetiginosus	O-methyltransferase activity [GO:0008171]; protein dimerization activity [GO:0046983]			O-methyltransferase activity [GO:0008171]; protein dimerization activity [GO:0046983]	GO:0008171; GO:0046983
A0A2C9WDB9	A0A2C9WDB9_MANES	Acyl-coenzyme A oxidase	MANES_02G041600	Manihot esculenta (Cassava) (Jatropha manihot)	peroxisome [GO:0005777]; acyl-CoA oxidase activity [GO:0003997]; FAD binding [GO:0071949]; fatty acid beta-oxidation [GO:0006635]	fatty acid beta-oxidation [GO:0006635]	peroxisome [GO:0005777]	acyl-CoA oxidase activity [GO:0003997]; FAD binding [GO:0071949]	GO:0003997; GO:0005777; GO:0006635; GO:0071949
A0A2H3YG06	A0A2H3YG06_PHODC	Pectin acetylesterase (EC 3.1.1.-)	LOC103713012	Phoenix dactylifera (Date palm)	cell wall [GO:0005618]; extracellular region [GO:0005576]; hydrolase activity [GO:0016787]; cell wall organization [GO:0071555]	cell wall organization [GO:0071555]	cell wall [GO:0005618]; extracellular region [GO:0005576]	hydrolase activity [GO:0016787]	GO:0005576; GO:0005618; GO:0016787; GO:0071555
A0A199UI29	A0A199UI29_ANACO	1,4-alpha-glucan-branching enzyme 1, chloroplastic/amyloplastic	ACMD2_15707	Ananas comosus (Pineapple) (Ananas ananas)	1,4-alpha-glucan branching enzyme activity [GO:0003844]; cation binding [GO:0043169]; hydrolase activity, hydrolyzing O-glycosyl compounds [GO:0004553]; glycogen biosynthetic process [GO:0005978]	glycogen biosynthetic process [GO:0005978]		1,4-alpha-glucan branching enzyme activity [GO:0003844]; cation binding [GO:0043169]; hydrolase activity, hydrolyzing O-glycosyl compounds [GO:0004553]	GO:0003844; GO:0004553; GO:0005978; GO:0043169
A0A0D9W633	A0A0D9W633_9ORYZ	Uncharacterized protein		Leersia perrieri	GTP binding [GO:0005525]; GTPase activity [GO:0003924]			GTPase activity [GO:0003924]; GTP binding [GO:0005525]	GO:0003924; GO:0005525
A0A1U7XJN2	A0A1U7XJN2_NICSY	basic form of pathogenesis-related protein 1-like	LOC104235161	Nicotiana sylvestris (Wood tobacco) (South American tobacco)	extracellular region [GO:0005576]		extracellular region [GO:0005576]		GO:0005576
A0A2H3WX64	A0A2H3WX64_PHODC	uncharacterized protein LOC103695476	LOC103695476	Phoenix dactylifera (Date palm)
A0A2H3XS76	A0A2H3XS76_PHODC	Formate dehydrogenase, mitochondrial (FDH) (EC 1.17.1.9) (NAD-dependent formate dehydrogenase)	LOC103705850	Phoenix dactylifera (Date palm)	mitochondrion [GO:0005739]; formate dehydrogenase (NAD+) activity [GO:0008863]; NAD binding [GO:0051287]; oxidoreductase activity, acting on the CH-OH group of donors, NAD or NADP as acceptor [GO:0016616]; formate catabolic process [GO:0042183]	formate catabolic process [GO:0042183]	mitochondrion [GO:0005739]	formate dehydrogenase (NAD+) activity [GO:0008863]; NAD binding [GO:0051287]; oxidoreductase activity, acting on the CH-OH group of donors, NAD or NADP as acceptor [GO:0016616]	GO:0005739; GO:0008863; GO:0016616; GO:0042183; GO:0051287
A0A200Q3W9	A0A200Q3W9_9MAGN	Cysteine synthase (EC 2.5.1.47)	BVC80_8895g22	Macleaya cordata	cysteine synthase activity [GO:0004124]; cysteine biosynthetic process from serine [GO:0006535]	cysteine biosynthetic process from serine [GO:0006535]		cysteine synthase activity [GO:0004124]	GO:0004124; GO:0006535
A0A2P6QCF7	A0A2P6QCF7_ROSCH	Putative aconitate hydratase (EC 4.2.1.3)	RchiOBHm_Chr5g0040111	Rosa chinensis (China rose)	aconitate hydratase activity [GO:0003994]			aconitate hydratase activity [GO:0003994]	GO:0003994
A0A1J3IEL9	A0A1J3IEL9_NOCCA	Putative phosphoglucomutase, cytoplasmic 1 (Fragment)	MP_TR4948_c0_g1_i1_g.13524	Noccaea caerulescens (Alpine penny-cress) (Thlaspi caerulescens)	intramolecular transferase activity, phosphotransferases [GO:0016868]; magnesium ion binding [GO:0000287]; carbohydrate metabolic process [GO:0005975]	carbohydrate metabolic process [GO:0005975]		intramolecular transferase activity, phosphotransferases [GO:0016868]; magnesium ion binding [GO:0000287]	GO:0000287; GO:0005975; GO:0016868
K3Y8L8	K3Y8L8_SETIT	Uncharacterized protein	101780748 SETIT_7G175500v2	Setaria italica (Foxtail millet) (Panicum italicum)	chloroplast envelope [GO:0009941]; chloroplast thylakoid membrane [GO:0009535]; integral component of membrane [GO:0016021]		chloroplast envelope [GO:0009941]; chloroplast thylakoid membrane [GO:0009535]; integral component of membrane [GO:0016021]		GO:0009535; GO:0009941; GO:0016021
A0A2N9G622	A0A2N9G622_FAGSY	Uncharacterized protein	FSB_LOCUS22817	Fagus sylvatica (Beechnut)	triose-phosphate isomerase activity [GO:0004807]; glycolytic process [GO:0006096]	glycolytic process [GO:0006096]		triose-phosphate isomerase activity [GO:0004807]	GO:0004807; GO:0006096
A0A2R6RKA6	A0A2R6RKA6_ACTCH	Hypersensitive-induced response protein	CEY00_Acc05728	Actinidia chinensis var. chinensis
A0A0Q3GVZ0	A0A0Q3GVZ0_BRADI	Sucrose synthase (EC 2.4.1.13)	100841916 BRADI_1g20890v3	Brachypodium distachyon (Purple false brome) (Trachynia distachya)	sucrose synthase activity [GO:0016157]; sucrose metabolic process [GO:0005985]	sucrose metabolic process [GO:0005985]		sucrose synthase activity [GO:0016157]	GO:0005985; GO:0016157
A0A2H3YGF9	A0A2H3YGF9_PHODC	Proteasome subunit beta (EC 3.4.25.1)	LOC103713129	Phoenix dactylifera (Date palm)	cytoplasm [GO:0005737]; nucleus [GO:0005634]; proteasome core complex [GO:0005839]; threonine-type endopeptidase activity [GO:0004298]; proteolysis involved in cellular protein catabolic process [GO:0051603]	proteolysis involved in cellular protein catabolic process [GO:0051603]	cytoplasm [GO:0005737]; nucleus [GO:0005634]; proteasome core complex [GO:0005839]	threonine-type endopeptidase activity [GO:0004298]	GO:0004298; GO:0005634; GO:0005737; GO:0005839; GO:0051603
B2LUN7	B2LUN7_SOYBN	Starch synthase, chloroplastic/amyloplastic (EC 2.4.1.-)	GBSSIa	Glycine max (Soybean) (Glycine hispida)	amyloplast [GO:0009501]; chloroplast [GO:0009507]; glycogen (starch) synthase activity [GO:0004373]; starch biosynthetic process [GO:0019252]	starch biosynthetic process [GO:0019252]	amyloplast [GO:0009501]; chloroplast [GO:0009507]	glycogen (starch) synthase activity [GO:0004373]	GO:0004373; GO:0009501; GO:0009507; GO:0019252
A0A2H3ZZX9	A0A2H3ZZX9_PHODC	Deleted.
G7L9S8	G7L9S8_MEDTR	Cytoplasmic phosphoglucomutase	11413693 MTR_8g104540	Medicago truncatula (Barrel medic) (Medicago tribuloides)	intramolecular transferase activity, phosphotransferases [GO:0016868]; magnesium ion binding [GO:0000287]; carbohydrate metabolic process [GO:0005975]	carbohydrate metabolic process [GO:0005975]		intramolecular transferase activity, phosphotransferases [GO:0016868]; magnesium ion binding [GO:0000287]	GO:0000287; GO:0005975; GO:0016868
V7ANS2	V7ANS2_PHAVU	Starch synthase, chloroplastic/amyloplastic (EC 2.4.1.-)	PHAVU_010G119300g	Phaseolus vulgaris (Kidney bean) (French bean)	amyloplast [GO:0009501]; chloroplast [GO:0009507]; glycogen (starch) synthase activity [GO:0004373]; starch biosynthetic process [GO:0019252]	starch biosynthetic process [GO:0019252]	amyloplast [GO:0009501]; chloroplast [GO:0009507]	glycogen (starch) synthase activity [GO:0004373]	GO:0004373; GO:0009501; GO:0009507; GO:0019252
A0A2R6PUZ1	A0A2R6PUZ1_ACTCH	RuBisCO large subunit-binding protein subunit beta like	CEY00_Acc26930	Actinidia chinensis var. chinensis	cytoplasm [GO:0005737]; ATP binding [GO:0005524]; protein refolding [GO:0042026]	protein refolding [GO:0042026]	cytoplasm [GO:0005737]	ATP binding [GO:0005524]	GO:0005524; GO:0005737; GO:0042026
B7SF85	B7SF85_ACTDE	Glyceraldehyde 3-phosphate dehydrogenase (Fragment)	g3pdh	Actinidia deliciosa (Kiwi)	oxidoreductase activity, acting on the aldehyde or oxo group of donors, NAD or NADP as acceptor [GO:0016620]			oxidoreductase activity, acting on the aldehyde or oxo group of donors, NAD or NADP as acceptor [GO:0016620]	GO:0016620
A0A2H3X1Q7	A0A2H3X1Q7_PHODC	Alpha-1,4 glucan phosphorylase (EC 2.4.1.1)	LOC103697013	Phoenix dactylifera (Date palm)	glycogen phosphorylase activity [GO:0008184]; linear malto-oligosaccharide phosphorylase activity [GO:0102250]; pyridoxal phosphate binding [GO:0030170]; SHG alpha-glucan phosphorylase activity [GO:0102499]; carbohydrate metabolic process [GO:0005975]	carbohydrate metabolic process [GO:0005975]		glycogen phosphorylase activity [GO:0008184]; linear malto-oligosaccharide phosphorylase activity [GO:0102250]; pyridoxal phosphate binding [GO:0030170]; SHG alpha-glucan phosphorylase activity [GO:0102499]	GO:0005975; GO:0008184; GO:0030170; GO:0102250; GO:0102499
A0A2P2LZ63	A0A2P2LZ63_RHIMU	Nucleoside diphosphate kinase (EC 2.7.4.6)		Rhizophora mucronata (Asiatic mangrove)	ATP binding [GO:0005524]; nucleoside diphosphate kinase activity [GO:0004550]; CTP biosynthetic process [GO:0006241]; GTP biosynthetic process [GO:0006183]; UTP biosynthetic process [GO:0006228]	CTP biosynthetic process [GO:0006241]; GTP biosynthetic process [GO:0006183]; UTP biosynthetic process [GO:0006228]		ATP binding [GO:0005524]; nucleoside diphosphate kinase activity [GO:0004550]	GO:0004550; GO:0005524; GO:0006183; GO:0006228; GO:0006241
A0A2H3Z4F4	A0A2H3Z4F4_PHODC	Pectin acetylesterase (EC 3.1.1.-)	LOC103720137	Phoenix dactylifera (Date palm)	cell wall [GO:0005618]; extracellular region [GO:0005576]; hydrolase activity [GO:0016787]; cell wall organization [GO:0071555]	cell wall organization [GO:0071555]	cell wall [GO:0005618]; extracellular region [GO:0005576]	hydrolase activity [GO:0016787]	GO:0005576; GO:0005618; GO:0016787; GO:0071555
A0A2H3YP74	A0A2H3YP74_PHODC	monodehydroascorbate reductase 5, chlorplastic isoform X1	LOC103715799	Phoenix dactylifera (Date palm)	flavin adenine dinucleotide binding [GO:0050660]; oxidoreductase activity [GO:0016491]			flavin adenine dinucleotide binding [GO:0050660]; oxidoreductase activity [GO:0016491]	GO:0016491; GO:0050660
A0A2I0WE91	A0A2I0WE91_9ASPA	Lactoylglutathione lyase	GLX-I MA16_Dca022727	Dendrobium catenatum	lactoylglutathione lyase activity [GO:0004462]; metal ion binding [GO:0046872]			lactoylglutathione lyase activity [GO:0004462]; metal ion binding [GO:0046872]	GO:0004462; GO:0046872
K7M629	K7M629_SOYBN	Uncharacterized protein	GLYMA_14G105300	Glycine max (Soybean) (Glycine hispida)
A0A2H3YF91	A0A2H3YF91_PHODC	omega-amidase, chloroplastic	LOC103712796	Phoenix dactylifera (Date palm)	nitrogen compound metabolic process [GO:0006807]	nitrogen compound metabolic process [GO:0006807]			GO:0006807
A0A109WWC7	A0A109WWC7_9ROSI	ATP synthase subunit alpha	atp1	Salix suchowensis	mitochondrion [GO:0005739]; proton-transporting ATP synthase complex, catalytic core F(1) [GO:0045261]; ATP binding [GO:0005524]; proton-transporting ATP synthase activity, rotational mechanism [GO:0046933]; ATP synthesis coupled proton transport [GO:0015986]	ATP synthesis coupled proton transport [GO:0015986]	mitochondrion [GO:0005739]; proton-transporting ATP synthase complex, catalytic core F(1) [GO:0045261]	ATP binding [GO:0005524]; proton-transporting ATP synthase activity, rotational mechanism [GO:0046933]	GO:0005524; GO:0005739; GO:0015986; GO:0045261; GO:0046933
A0A022RXR3	A0A022RXR3_ERYGU	Uncharacterized protein	MIMGU_mgv1a010507mg	Erythranthe guttata (Yellow monkey flower) (Mimulus guttatus)	electron transfer activity [GO:0009055]; heme binding [GO:0020037]; metal ion binding [GO:0046872]			electron transfer activity [GO:0009055]; heme binding [GO:0020037]; metal ion binding [GO:0046872]	GO:0009055; GO:0020037; GO:0046872
A0A0A0LGL9	A0A0A0LGL9_CUCSA	Uncharacterized protein	Csa_3G775240	Cucumis sativus (Cucumber)	flavin adenine dinucleotide binding [GO:0050660]; oxidoreductase activity [GO:0016491]			flavin adenine dinucleotide binding [GO:0050660]; oxidoreductase activity [GO:0016491]	GO:0016491; GO:0050660
A0A200PT27	A0A200PT27_9MAGN	Malate dehydrogenase (EC 1.1.1.37)	BVC80_7871g5	Macleaya cordata	L-malate dehydrogenase activity [GO:0030060]; carbohydrate metabolic process [GO:0005975]; malate metabolic process [GO:0006108]; tricarboxylic acid cycle [GO:0006099]	carbohydrate metabolic process [GO:0005975]; malate metabolic process [GO:0006108]; tricarboxylic acid cycle [GO:0006099]		L-malate dehydrogenase activity [GO:0030060]	GO:0005975; GO:0006099; GO:0006108; GO:0030060
A0A067KWY2	A0A067KWY2_JATCU	Uncharacterized protein	JCGZ_09851	Jatropha curcas (Barbados nut)	extracellular region [GO:0005576]		extracellular region [GO:0005576]		GO:0005576
M0XQ24	M0XQ24_HORVV	Uncharacterized protein		Hordeum vulgare subsp. vulgare (Domesticated barley)	intramolecular transferase activity, phosphotransferases [GO:0016868]; magnesium ion binding [GO:0000287]; carbohydrate metabolic process [GO:0005975]	carbohydrate metabolic process [GO:0005975]		intramolecular transferase activity, phosphotransferases [GO:0016868]; magnesium ion binding [GO:0000287]	GO:0000287; GO:0005975; GO:0016868
G3KB88	G3KB88_9ASPA	Glyceraldehyde-3-phosphate dehydrogenase (EC 1.2.1.-) (Fragment)	GAPDH1	Cymbidium faberi	NAD binding [GO:0051287]; NADP binding [GO:0050661]; oxidoreductase activity, acting on the aldehyde or oxo group of donors, NAD or NADP as acceptor [GO:0016620]; glucose metabolic process [GO:0006006]	glucose metabolic process [GO:0006006]		NAD binding [GO:0051287]; NADP binding [GO:0050661]; oxidoreductase activity, acting on the aldehyde or oxo group of donors, NAD or NADP as acceptor [GO:0016620]	GO:0006006; GO:0016620; GO:0050661; GO:0051287
A0A1S3YQG6	A0A1S3YQG6_TOBAC	Aspartate aminotransferase (EC 2.6.1.1)	LOC107778680	Nicotiana tabacum (Common tobacco)	L-aspartate:2-oxoglutarate aminotransferase activity [GO:0004069]; pyridoxal phosphate binding [GO:0030170]; biosynthetic process [GO:0009058]; cellular amino acid metabolic process [GO:0006520]	biosynthetic process [GO:0009058]; cellular amino acid metabolic process [GO:0006520]		L-aspartate:2-oxoglutarate aminotransferase activity [GO:0004069]; pyridoxal phosphate binding [GO:0030170]	GO:0004069; GO:0006520; GO:0009058; GO:0030170
J3N1I3	J3N1I3_ORYBR	Uncharacterized protein		Oryza brachyantha	extracellular region [GO:0005576]		extracellular region [GO:0005576]		GO:0005576
A0A191VJY4	A0A191VJY4_9GENT	NADH dehydrogenase subunit 7	nad7	Rhazya stricta	mitochondrion [GO:0005739]; NAD binding [GO:0051287]; oxidoreductase activity, acting on NAD(P)H [GO:0016651]; quinone binding [GO:0048038]		mitochondrion [GO:0005739]	NAD binding [GO:0051287]; oxidoreductase activity, acting on NAD(P)H [GO:0016651]; quinone binding [GO:0048038]	GO:0005739; GO:0016651; GO:0048038; GO:0051287
A0A2H3XD90	A0A2H3XD90_PHODC	enolase 1, chloroplastic	LOC103701678	Phoenix dactylifera (Date palm)	phosphopyruvate hydratase complex [GO:0000015]; magnesium ion binding [GO:0000287]; phosphopyruvate hydratase activity [GO:0004634]; glycolytic process [GO:0006096]	glycolytic process [GO:0006096]	phosphopyruvate hydratase complex [GO:0000015]	magnesium ion binding [GO:0000287]; phosphopyruvate hydratase activity [GO:0004634]	GO:0000015; GO:0000287; GO:0004634; GO:0006096
A0A199VSB9	A0A199VSB9_ANACO	Pathogenesis-related protein 1	ACMD2_22802	Ananas comosus (Pineapple) (Ananas ananas)	extracellular region [GO:0005576]; integral component of membrane [GO:0016021]		extracellular region [GO:0005576]; integral component of membrane [GO:0016021]		GO:0005576; GO:0016021
A0A1B0THE1	A0A1B0THE1_NELNU	ATPase subunit 4	atp4 NnMt_P03	Nelumbo nucifera (Sacred lotus)	mitochondrial proton-transporting ATP synthase complex, coupling factor F(o) [GO:0000276]; proton transmembrane transporter activity [GO:0015078]; ATP synthesis coupled proton transport [GO:0015986]	ATP synthesis coupled proton transport [GO:0015986]	mitochondrial proton-transporting ATP synthase complex, coupling factor F(o) [GO:0000276]	proton transmembrane transporter activity [GO:0015078]	GO:0000276; GO:0015078; GO:0015986
A0A2P4I684	A0A2P4I684_QUESU	Deleted.
A0A1Q3BCH9	A0A1Q3BCH9_CEPFO	Peptidase_M16 domain-containing protein/Peptidase_M16_C domain-containing protein	CFOL_v3_09214	Cephalotus follicularis (Albany pitcher plant)	metal ion binding [GO:0046872]; metalloendopeptidase activity [GO:0004222]			metal ion binding [GO:0046872]; metalloendopeptidase activity [GO:0004222]	GO:0004222; GO:0046872
W0FHL5	W0FHL5_HYLUD	Catalase (EC 1.11.1.6)	CAT	Hylocereus undatus (Pitahaya) (Cereus undatus)	catalase activity [GO:0004096]; heme binding [GO:0020037]; metal ion binding [GO:0046872]; hydrogen peroxide catabolic process [GO:0042744]; response to oxidative stress [GO:0006979]	hydrogen peroxide catabolic process [GO:0042744]; response to oxidative stress [GO:0006979]		catalase activity [GO:0004096]; heme binding [GO:0020037]; metal ion binding [GO:0046872]	GO:0004096; GO:0006979; GO:0020037; GO:0042744; GO:0046872
A0A2H3YBQ4	A0A2H3YBQ4_PHODC	uncharacterized protein LOC103711666	LOC103711666	Phoenix dactylifera (Date palm)	oxidoreductase activity [GO:0016491]; zinc ion binding [GO:0008270]			oxidoreductase activity [GO:0016491]; zinc ion binding [GO:0008270]	GO:0008270; GO:0016491
I6XCT2	I6XCT2_LINUS	Putative aquaporin PIP2-8	PIP2-8	Linum usitatissimum (Flax) (Linum humile)	integral component of membrane [GO:0016021]; channel activity [GO:0015267]		integral component of membrane [GO:0016021]	channel activity [GO:0015267]	GO:0015267; GO:0016021
A0A287RGY4	A0A287RGY4_HORVV	Uncharacterized protein		Hordeum vulgare subsp. vulgare (Domesticated barley)	oxidoreductase activity, acting on the aldehyde or oxo group of donors, NAD or NADP as acceptor [GO:0016620]			oxidoreductase activity, acting on the aldehyde or oxo group of donors, NAD or NADP as acceptor [GO:0016620]	GO:0016620
D7M255	D7M255_ARALL	Mthsc70-2	ARALYDRAFT_487773	Arabidopsis lyrata subsp. lyrata (Lyre-leaved rock-cress)	cell wall [GO:0005618]; chloroplast [GO:0009507]; mitochondrion [GO:0005739]; vacuolar membrane [GO:0005774]; ATP binding [GO:0005524]; unfolded protein binding [GO:0051082]; protein folding [GO:0006457]; response to cadmium ion [GO:0046686]; response to heat [GO:0009408]; response to salt stress [GO:0009651]; response to virus [GO:0009615]	protein folding [GO:0006457]; response to cadmium ion [GO:0046686]; response to heat [GO:0009408]; response to salt stress [GO:0009651]; response to virus [GO:0009615]	cell wall [GO:0005618]; chloroplast [GO:0009507]; mitochondrion [GO:0005739]; vacuolar membrane [GO:0005774]	ATP binding [GO:0005524]; unfolded protein binding [GO:0051082]	GO:0005524; GO:0005618; GO:0005739; GO:0005774; GO:0006457; GO:0009408; GO:0009507; GO:0009615; GO:0009651; GO:0046686; GO:0051082
A0A0N9HQF2	A0A0N9HQF2_9MAGN	Polyphenol oxidase	PPO2	Sinopodophyllum hexandrum	catechol oxidase activity [GO:0004097]; metal ion binding [GO:0046872]; pigment biosynthetic process [GO:0046148]	pigment biosynthetic process [GO:0046148]		catechol oxidase activity [GO:0004097]; metal ion binding [GO:0046872]	GO:0004097; GO:0046148; GO:0046872
C6T9Z1	C6T9Z1_SOYBN	Alpha-amylase (EC 3.2.1.1) (1,4-alpha-D-glucan glucanohydrolase)		Glycine max (Soybean) (Glycine hispida)	alpha-amylase activity [GO:0004556]; alpha-amylase activity (releasing maltohexaose) [GO:0103025]; calcium ion binding [GO:0005509]; carbohydrate metabolic process [GO:0005975]	carbohydrate metabolic process [GO:0005975]		alpha-amylase activity [GO:0004556]; alpha-amylase activity (releasing maltohexaose) [GO:0103025]; calcium ion binding [GO:0005509]	GO:0004556; GO:0005509; GO:0005975; GO:0103025
M0RHQ3	M0RHQ3_MUSAM	Uncharacterized protein	104000600	Musa acuminata subsp. malaccensis (Wild banana) (Musa malaccensis)	mitochondrial outer membrane [GO:0005741]; protein transmembrane transporter activity [GO:0008320]; protein import into mitochondrial matrix [GO:0030150]	protein import into mitochondrial matrix [GO:0030150]	mitochondrial outer membrane [GO:0005741]	protein transmembrane transporter activity [GO:0008320]	GO:0005741; GO:0008320; GO:0030150
B8XYC4	B8XYC4_9ROSI	Catalase (EC 1.11.1.6)	CAT	Dimocarpus longan	catalase activity [GO:0004096]; heme binding [GO:0020037]; metal ion binding [GO:0046872]; hydrogen peroxide catabolic process [GO:0042744]; response to oxidative stress [GO:0006979]	hydrogen peroxide catabolic process [GO:0042744]; response to oxidative stress [GO:0006979]		catalase activity [GO:0004096]; heme binding [GO:0020037]; metal ion binding [GO:0046872]	GO:0004096; GO:0006979; GO:0020037; GO:0042744; GO:0046872
A0A2H3WYZ7	A0A2H3WYZ7_PHODC	peroxisomal fatty acid beta-oxidation multifunctional protein-like	LOC103696074	Phoenix dactylifera (Date palm)	peroxisome [GO:0005777]; 3-hydroxyacyl-CoA dehydrogenase activity [GO:0003857]; fatty acid beta-oxidation [GO:0006635]	fatty acid beta-oxidation [GO:0006635]	peroxisome [GO:0005777]	3-hydroxyacyl-CoA dehydrogenase activity [GO:0003857]	GO:0003857; GO:0005777; GO:0006635
A0A0D3E3J3	A0A0D3E3J3_BRAOL	Profilin		Brassica oleracea var. oleracea	cytoskeleton [GO:0005856]; actin binding [GO:0003779]; oxidoreductase activity [GO:0016491]		cytoskeleton [GO:0005856]	actin binding [GO:0003779]; oxidoreductase activity [GO:0016491]	GO:0003779; GO:0005856; GO:0016491
M0RKK8	M0RKK8_MUSAM	Carboxypeptidase (EC 3.4.16.-)	103968996	Musa acuminata subsp. malaccensis (Wild banana) (Musa malaccensis)	serine-type carboxypeptidase activity [GO:0004185]			serine-type carboxypeptidase activity [GO:0004185]	GO:0004185
A0A077ETE4	A0A077ETE4_HEVBR	Glutathione reductase (GRase) (EC 1.8.1.7)		Hevea brasiliensis (Para rubber tree) (Siphonia brasiliensis)	cell [GO:0005623]; electron transfer activity [GO:0009055]; flavin adenine dinucleotide binding [GO:0050660]; glutathione-disulfide reductase activity [GO:0004362]; NADP binding [GO:0050661]; cell redox homeostasis [GO:0045454]; glutathione metabolic process [GO:0006749]	cell redox homeostasis [GO:0045454]; glutathione metabolic process [GO:0006749]	cell [GO:0005623]	electron transfer activity [GO:0009055]; flavin adenine dinucleotide binding [GO:0050660]; glutathione-disulfide reductase activity [GO:0004362]; NADP binding [GO:0050661]	GO:0004362; GO:0005623; GO:0006749; GO:0009055; GO:0045454; GO:0050660; GO:0050661
A0A2H3ZEW1	A0A2H3ZEW1_PHODC	plastidic glucose transporter 4-like	LOC103723589	Phoenix dactylifera (Date palm)	integral component of membrane [GO:0016021]; transmembrane transporter activity [GO:0022857]; carbohydrate transport [GO:0008643]	carbohydrate transport [GO:0008643]	integral component of membrane [GO:0016021]	transmembrane transporter activity [GO:0022857]	GO:0008643; GO:0016021; GO:0022857
B8B5H6	B8B5H6_ORYSI	Uncharacterized protein	OsI_25717	Oryza sativa subsp. indica (Rice)	transferase activity [GO:0016740]; polyamine biosynthetic process [GO:0006596]	polyamine biosynthetic process [GO:0006596]		transferase activity [GO:0016740]	GO:0006596; GO:0016740
A0A2I4DSD9	A0A2I4DSD9_JUGRE	heterogeneous nuclear ribonucleoprotein 1-like	LOC108983014	Juglans regia (English walnut)	RNA binding [GO:0003723]			RNA binding [GO:0003723]	GO:0003723
A0A2H3X0W9	A0A2H3X0W9_PHODC	Fumarylacetoacetase (EC 3.7.1.2) (Fumarylacetoacetate hydrolase)	LOC103696723	Phoenix dactylifera (Date palm)	cytosol [GO:0005829]; fumarylacetoacetase activity [GO:0004334]; metal ion binding [GO:0046872]; homogentisate catabolic process [GO:1902000]; L-phenylalanine catabolic process [GO:0006559]; tyrosine catabolic process [GO:0006572]	homogentisate catabolic process [GO:1902000]; L-phenylalanine catabolic process [GO:0006559]; tyrosine catabolic process [GO:0006572]	cytosol [GO:0005829]	fumarylacetoacetase activity [GO:0004334]; metal ion binding [GO:0046872]	GO:0004334; GO:0005829; GO:0006559; GO:0006572; GO:0046872; GO:1902000
O04945	O04945_TOBAC	Enoyl-ACP reductase (EC 1.3.1.9)	enr-T1	Nicotiana tabacum (Common tobacco)	enoyl-[acyl-carrier-protein] reductase (NADH) activity [GO:0004318]; enoyl-[acyl-carrier-protein] reductase activity [GO:0016631]			enoyl-[acyl-carrier-protein] reductase (NADH) activity [GO:0004318]; enoyl-[acyl-carrier-protein] reductase activity [GO:0016631]	GO:0004318; GO:0016631
A0A0B0N9K9	A0A0B0N9K9_GOSAR	Enoyl-[acyl-carrier-protein] reductase [NADH], chloroplastic	F383_05620	Gossypium arboreum (Tree cotton) (Gossypium nanking)
A0A199V114	A0A199V114_ANACO	14-3-3-like protein	ACMD2_03298	Ananas comosus (Pineapple) (Ananas ananas)	protein domain specific binding [GO:0019904]			protein domain specific binding [GO:0019904]	GO:0019904
A0A251TZW6	A0A251TZW6_HELAN	Alpha-mannosidase (EC 3.2.1.-)	HannXRQ_Chr09g0273861	Helianthus annuus (Common sunflower)	alpha-mannosidase activity [GO:0004559]; carbohydrate binding [GO:0030246]; metal ion binding [GO:0046872]; mannose metabolic process [GO:0006013]	mannose metabolic process [GO:0006013]		alpha-mannosidase activity [GO:0004559]; carbohydrate binding [GO:0030246]; metal ion binding [GO:0046872]	GO:0004559; GO:0006013; GO:0030246; GO:0046872
A0A103Y5I7	A0A103Y5I7_CYNCS	Rossmann-like alpha/beta/alpha sandwich fold (Fragment)	Ccrd_018789	Cynara cardunculus var. scolymus (Globe artichoke) (Cynara scolymus)
A0A2H5N996	A0A2H5N996_CITUN	Pyruvate dehydrogenase E1 component subunit beta (EC 1.2.4.1) (Fragment)	CUMW_024650	Citrus unshiu (Satsuma mandarin) (Citrus nobilis var. unshiu)	pyruvate dehydrogenase (acetyl-transferring) activity [GO:0004739]; acetyl-CoA biosynthetic process from pyruvate [GO:0006086]	acetyl-CoA biosynthetic process from pyruvate [GO:0006086]		pyruvate dehydrogenase (acetyl-transferring) activity [GO:0004739]	GO:0004739; GO:0006086
A0A2J6M6J3	A0A2J6M6J3_LACSA	Histone H4	LSAT_1X129441	Lactuca sativa (Garden lettuce)	nucleosome [GO:0000786]; nucleus [GO:0005634]; DNA binding [GO:0003677]; protein heterodimerization activity [GO:0046982]		nucleosome [GO:0000786]; nucleus [GO:0005634]	DNA binding [GO:0003677]; protein heterodimerization activity [GO:0046982]	GO:0000786; GO:0003677; GO:0005634; GO:0046982
A0A1D5Z8I6	A0A1D5Z8I6_WHEAT	Deleted.
A0A0U2LZQ1	A0A0U2LZQ1_9LILI	Ribulose bisphosphate carboxylase large chain (RuBisCO large subunit) (EC 4.1.1.39)	rbcL	Metanarthecium luteoviride	chloroplast [GO:0009507]; magnesium ion binding [GO:0000287]; monooxygenase activity [GO:0004497]; ribulose-bisphosphate carboxylase activity [GO:0016984]; photorespiration [GO:0009853]; reductive pentose-phosphate cycle [GO:0019253]	photorespiration [GO:0009853]; reductive pentose-phosphate cycle [GO:0019253]	chloroplast [GO:0009507]	magnesium ion binding [GO:0000287]; monooxygenase activity [GO:0004497]; ribulose-bisphosphate carboxylase activity [GO:0016984]	GO:0000287; GO:0004497; GO:0009507; GO:0009853; GO:0016984; GO:0019253
A0A1C6ZUV8	A0A1C6ZUV8_9ASPA	Ribulose bisphosphate carboxylase large chain (RuBisCO large subunit) (EC 4.1.1.39)	rbcL	Apostasia odorata	chloroplast [GO:0009507]; magnesium ion binding [GO:0000287]; monooxygenase activity [GO:0004497]; ribulose-bisphosphate carboxylase activity [GO:0016984]; photorespiration [GO:0009853]; reductive pentose-phosphate cycle [GO:0019253]	photorespiration [GO:0009853]; reductive pentose-phosphate cycle [GO:0019253]	chloroplast [GO:0009507]	magnesium ion binding [GO:0000287]; monooxygenase activity [GO:0004497]; ribulose-bisphosphate carboxylase activity [GO:0016984]	GO:0000287; GO:0004497; GO:0009507; GO:0009853; GO:0016984; GO:0019253
S6CNS6	S6CNS6_9POAL	Ribulose bisphosphate carboxylase large chain (EC 4.1.1.39) (Fragment)	rbcL	Phanopyrum gymnocarpon	chloroplast [GO:0009507]; magnesium ion binding [GO:0000287]; monooxygenase activity [GO:0004497]; ribulose-bisphosphate carboxylase activity [GO:0016984]; photorespiration [GO:0009853]; reductive pentose-phosphate cycle [GO:0019253]	photorespiration [GO:0009853]; reductive pentose-phosphate cycle [GO:0019253]	chloroplast [GO:0009507]	magnesium ion binding [GO:0000287]; monooxygenase activity [GO:0004497]; ribulose-bisphosphate carboxylase activity [GO:0016984]	GO:0000287; GO:0004497; GO:0009507; GO:0009853; GO:0016984; GO:0019253
C1K2E8	C1K2E8_ELAOL	Class IV chitinase	Cht	Elaeis oleifera (American oil palm) (Corozo oleifera)	chitin binding [GO:0008061]; chitinase activity [GO:0004568]; carbohydrate metabolic process [GO:0005975]; cell wall macromolecule catabolic process [GO:0016998]; chitin catabolic process [GO:0006032]	carbohydrate metabolic process [GO:0005975]; cell wall macromolecule catabolic process [GO:0016998]; chitin catabolic process [GO:0006032]		chitinase activity [GO:0004568]; chitin binding [GO:0008061]	GO:0004568; GO:0005975; GO:0006032; GO:0008061; GO:0016998
A0A251SYL1	A0A251SYL1_HELAN	Proteasome subunit beta (EC 3.4.25.1)	PBF1 HannXRQ_Chr13g0425221	Helianthus annuus (Common sunflower)	cytoplasm [GO:0005737]; nucleus [GO:0005634]; proteasome core complex [GO:0005839]; threonine-type endopeptidase activity [GO:0004298]; proteolysis involved in cellular protein catabolic process [GO:0051603]	proteolysis involved in cellular protein catabolic process [GO:0051603]	cytoplasm [GO:0005737]; nucleus [GO:0005634]; proteasome core complex [GO:0005839]	threonine-type endopeptidase activity [GO:0004298]	GO:0004298; GO:0005634; GO:0005737; GO:0005839; GO:0051603
A0A0D9WU01	A0A0D9WU01_9ORYZ	Uncharacterized protein		Leersia perrieri	peptidyl-prolyl cis-trans isomerase activity [GO:0003755]; protein folding [GO:0006457]	protein folding [GO:0006457]		peptidyl-prolyl cis-trans isomerase activity [GO:0003755]	GO:0003755; GO:0006457
A0A251QWU8	A0A251QWU8_PRUPE	Uncharacterized protein	PRUPE_1G137000	Prunus persica (Peach) (Amygdalus persica)
M0S7L3	M0S7L3_MUSAM	Uncharacterized protein	103975649	Musa acuminata subsp. malaccensis (Wild banana) (Musa malaccensis)	extracellular region [GO:0005576]		extracellular region [GO:0005576]		GO:0005576
A0A1U8QBI3	A0A1U8QBI3_NELNU	Lactoylglutathione lyase (EC 4.4.1.5) (Glyoxalase I)	LOC104612773	Nelumbo nucifera (Sacred lotus)	lactoylglutathione lyase activity [GO:0004462]; metal ion binding [GO:0046872]			lactoylglutathione lyase activity [GO:0004462]; metal ion binding [GO:0046872]	GO:0004462; GO:0046872
A0A2H3XUI8	A0A2H3XUI8_PHODC	fasciclin-like arabinogalactan protein 2	LOC103706551	Phoenix dactylifera (Date palm)
A0A2N9I010	A0A2N9I010_FAGSY	Uncharacterized protein	FSB_LOCUS45610	Fagus sylvatica (Beechnut)	phosphoenolpyruvate carboxylase activity [GO:0008964]; carbon fixation [GO:0015977]; tricarboxylic acid cycle [GO:0006099]	carbon fixation [GO:0015977]; tricarboxylic acid cycle [GO:0006099]		phosphoenolpyruvate carboxylase activity [GO:0008964]	GO:0006099; GO:0008964; GO:0015977
A0A2G3BZ00	A0A2G3BZ00_CAPCH	Uncharacterized protein	BC332_18628	Capsicum chinense (Scotch bonnet) (Bonnet pepper)	oxidoreductase activity [GO:0016491]			oxidoreductase activity [GO:0016491]	GO:0016491
A0A2H5QE47	A0A2H5QE47_CITUN	Uncharacterized protein	CUMW_221530	Citrus unshiu (Satsuma mandarin) (Citrus nobilis var. unshiu)	oxidoreductase activity [GO:0016491]			oxidoreductase activity [GO:0016491]	GO:0016491
A0A2G9I9D2	A0A2G9I9D2_9LAMI	Elongation factor Tu	CDL12_00879	Handroanthus impetiginosus	GTP binding [GO:0005525]; GTPase activity [GO:0003924]; translation elongation factor activity [GO:0003746]			GTPase activity [GO:0003924]; GTP binding [GO:0005525]; translation elongation factor activity [GO:0003746]	GO:0003746; GO:0003924; GO:0005525
A0A186L6T0	A0A186L6T0_9ARAE	Acetyl-coenzyme A carboxylase carboxyl transferase subunit beta, chloroplastic (ACCase subunit beta) (Acetyl-CoA carboxylase carboxyltransferase subunit beta) (EC 2.1.3.15)	accD COESC_p030	Spathiphyllum kochii	acetyl-CoA carboxylase complex [GO:0009317]; chloroplast stroma [GO:0009570]; acetyl-CoA carboxylase activity [GO:0003989]; ATP binding [GO:0005524]; carboxyl- or carbamoyltransferase activity [GO:0016743]; zinc ion binding [GO:0008270]; fatty acid biosynthetic process [GO:0006633]; malonyl-CoA biosynthetic process [GO:2001295]	fatty acid biosynthetic process [GO:0006633]; malonyl-CoA biosynthetic process [GO:2001295]	acetyl-CoA carboxylase complex [GO:0009317]; chloroplast stroma [GO:0009570]	acetyl-CoA carboxylase activity [GO:0003989]; ATP binding [GO:0005524]; carboxyl- or carbamoyltransferase activity [GO:0016743]; zinc ion binding [GO:0008270]	GO:0003989; GO:0005524; GO:0006633; GO:0008270; GO:0009317; GO:0009570; GO:0016743; GO:2001295
A0A1D1XXW6	A0A1D1XXW6_9ARAE	UDP-glucose 6-dehydrogenase (Fragment)	UGDH_0 g.51163	Anthurium amnicola	NAD binding [GO:0051287]; UDP-glucose 6-dehydrogenase activity [GO:0003979]			NAD binding [GO:0051287]; UDP-glucose 6-dehydrogenase activity [GO:0003979]	GO:0003979; GO:0051287
A0A2H9ZQY6	A0A2H9ZQY6_9ASPA	NAD(P)H dehydrogenase B3, mitochondrial (EC 1.6.99.3)	NDB3 AXF42_Ash011039	Apostasia shenzhenica	calcium ion binding [GO:0005509]; NADH dehydrogenase activity [GO:0003954]			calcium ion binding [GO:0005509]; NADH dehydrogenase activity [GO:0003954]	GO:0003954; GO:0005509
A0A0S3SWN7	A0A0S3SWN7_PHAAN	Uncharacterized protein	Vigan.09G067600 VIGAN_09067600	Vigna angularis var. angularis
A0A2H3Y2B8	A0A2H3Y2B8_PHODC	Glucose-6-phosphate 1-dehydrogenase (EC 1.1.1.49)	LOC103708842	Phoenix dactylifera (Date palm)	glucose-6-phosphate dehydrogenase activity [GO:0004345]; NADP binding [GO:0050661]; glucose metabolic process [GO:0006006]; pentose-phosphate shunt [GO:0006098]	glucose metabolic process [GO:0006006]; pentose-phosphate shunt [GO:0006098]		glucose-6-phosphate dehydrogenase activity [GO:0004345]; NADP binding [GO:0050661]	GO:0004345; GO:0006006; GO:0006098; GO:0050661
A0A0B0NG86	A0A0B0NG86_GOSAR	Phosphoenolpyruvate carboxylase 1-like protein	F383_13605	Gossypium arboreum (Tree cotton) (Gossypium nanking)	phosphoenolpyruvate carboxylase activity [GO:0008964]; carbon fixation [GO:0015977]; tricarboxylic acid cycle [GO:0006099]	carbon fixation [GO:0015977]; tricarboxylic acid cycle [GO:0006099]		phosphoenolpyruvate carboxylase activity [GO:0008964]	GO:0006099; GO:0008964; GO:0015977
B3TM13	B3TM13_ELAGV	Short-chain dehydrogenase Tic32		Elaeis guineensis var. tenera (Oil palm)
A0A1S4A5Y7	A0A1S4A5Y7_TOBAC	probable lactoylglutathione lyase, chloroplastic isoform X1	LOC107794120	Nicotiana tabacum (Common tobacco)	lactoylglutathione lyase activity [GO:0004462]; metal ion binding [GO:0046872]			lactoylglutathione lyase activity [GO:0004462]; metal ion binding [GO:0046872]	GO:0004462; GO:0046872
A0A0K9R0Q7	A0A0K9R0Q7_SPIOL	Uncharacterized protein (Fragment)	SOVF_119910	Spinacia oleracea (Spinach)	transferase activity [GO:0016740]			transferase activity [GO:0016740]	GO:0016740
A0A2H3YH08	A0A2H3YH08_PHODC	anthranilate synthase beta subunit 2, chloroplastic-like	LOC103713292	Phoenix dactylifera (Date palm)	glutamine metabolic process [GO:0006541]	glutamine metabolic process [GO:0006541]			GO:0006541
A0A1S3UVY5	A0A1S3UVY5_VIGRR	peroxisomal (S)-2-hydroxy-acid oxidase GLO1 isoform X1	LOC106769099	Vigna radiata var. radiata (Mung bean) (Phaseolus aureus)	FMN binding [GO:0010181]; oxidoreductase activity [GO:0016491]			FMN binding [GO:0010181]; oxidoreductase activity [GO:0016491]	GO:0010181; GO:0016491
A0A1E5VYN3	A0A1E5VYN3_9POAL	C2 and GRAM domain-containing protein (Fragment)	BAE44_0008748	Dichanthelium oligosanthes	cytoplasm [GO:0005737]; ATP binding [GO:0005524]; hydrolase activity [GO:0016787]; protein catabolic process [GO:0030163]	protein catabolic process [GO:0030163]	cytoplasm [GO:0005737]	ATP binding [GO:0005524]; hydrolase activity [GO:0016787]	GO:0005524; GO:0005737; GO:0016787; GO:0030163
A0A2K1YHX7	A0A2K1YHX7_POPTR	Malate dehydrogenase (EC 1.1.1.37)	POPTR_011G096300	Populus trichocarpa (Western balsam poplar) (Populus balsamifera subsp. trichocarpa)	L-malate dehydrogenase activity [GO:0030060]; carbohydrate metabolic process [GO:0005975]; malate metabolic process [GO:0006108]; tricarboxylic acid cycle [GO:0006099]	carbohydrate metabolic process [GO:0005975]; malate metabolic process [GO:0006108]; tricarboxylic acid cycle [GO:0006099]		L-malate dehydrogenase activity [GO:0030060]	GO:0005975; GO:0006099; GO:0006108; GO:0030060
M0TRX9	M0TRX9_MUSAM	Uncharacterized protein		Musa acuminata subsp. malaccensis (Wild banana) (Musa malaccensis)	peroxisome [GO:0005777]; 3-hydroxyacyl-CoA dehydrogenase activity [GO:0003857]; fatty acid beta-oxidation [GO:0006635]	fatty acid beta-oxidation [GO:0006635]	peroxisome [GO:0005777]	3-hydroxyacyl-CoA dehydrogenase activity [GO:0003857]	GO:0003857; GO:0005777; GO:0006635
A0A1S2Y0T7	A0A1S2Y0T7_CICAR	adenosine kinase 2	LOC101508227	Cicer arietinum (Chickpea) (Garbanzo)	adenosine kinase activity [GO:0004001]; purine ribonucleoside salvage [GO:0006166]	purine ribonucleoside salvage [GO:0006166]		adenosine kinase activity [GO:0004001]	GO:0004001; GO:0006166
A0A1U8KZZ4	A0A1U8KZZ4_GOSHI	uncharacterized oxidoreductase At1g06690, chloroplastic-like isoform X1	LOC107922448	Gossypium hirsutum (Upland cotton) (Gossypium mexicanum)	oxidoreductase activity [GO:0016491]			oxidoreductase activity [GO:0016491]	GO:0016491
M0U3A6	M0U3A6_MUSAM	Uncharacterized protein	103998901	Musa acuminata subsp. malaccensis (Wild banana) (Musa malaccensis)
A0A0A6Z9T0	A0A0A6Z9T0_HEVBR	3-phosphoshikimate 1-carboxyvinyltransferase (EC 2.5.1.19)	EPSPs	Hevea brasiliensis (Para rubber tree) (Siphonia brasiliensis)	3-phosphoshikimate 1-carboxyvinyltransferase activity [GO:0003866]; aromatic amino acid family biosynthetic process [GO:0009073]; chorismate biosynthetic process [GO:0009423]	aromatic amino acid family biosynthetic process [GO:0009073]; chorismate biosynthetic process [GO:0009423]		3-phosphoshikimate 1-carboxyvinyltransferase activity [GO:0003866]	GO:0003866; GO:0009073; GO:0009423
A0A2G9GLV9	A0A2G9GLV9_9LAMI	Fructose-bisphosphate aldolase (EC 4.1.2.13)	CDL12_21195	Handroanthus impetiginosus	fructose-bisphosphate aldolase activity [GO:0004332]; glycolytic process [GO:0006096]	glycolytic process [GO:0006096]		fructose-bisphosphate aldolase activity [GO:0004332]	GO:0004332; GO:0006096
H6TNP4	H6TNP4_ELAGV	Putative universal stress protein		Elaeis guineensis var. tenera (Oil palm)
A0A2H3Y2S7	A0A2H3Y2S7_PHODC	serpin-ZXA-like	LOC103709151	Phoenix dactylifera (Date palm)	extracellular space [GO:0005615]		extracellular space [GO:0005615]		GO:0005615
A0A2H3WY68	A0A2H3WY68_PHODC	Pyrophosphate--fructose 6-phosphate 1-phosphotransferase subunit alpha (PFP) (6-phosphofructokinase, pyrophosphate dependent) (PPi-PFK) (Pyrophosphate-dependent 6-phosphofructose-1-kinase)	LOC103695832 PFP-ALPHA	Phoenix dactylifera (Date palm)	cytoplasm [GO:0005737]; 6-phosphofructokinase activity [GO:0003872]; ATP binding [GO:0005524]; diphosphate-fructose-6-phosphate 1-phosphotransferase activity [GO:0047334]; metal ion binding [GO:0046872]; fructose 6-phosphate metabolic process [GO:0006002]	fructose 6-phosphate metabolic process [GO:0006002]	cytoplasm [GO:0005737]	6-phosphofructokinase activity [GO:0003872]; ATP binding [GO:0005524]; diphosphate-fructose-6-phosphate 1-phosphotransferase activity [GO:0047334]; metal ion binding [GO:0046872]	GO:0003872; GO:0005524; GO:0005737; GO:0006002; GO:0046872; GO:0047334
A0A118K4I3	A0A118K4I3_CYNCS	Uncharacterized protein	Ccrd_014093	Cynara cardunculus var. scolymus (Globe artichoke) (Cynara scolymus)	integral component of membrane [GO:0016021]		integral component of membrane [GO:0016021]		GO:0016021
A0A1S2XSW8	A0A1S2XSW8_CICAR	cell division protein FtsZ homolog 2-2, chloroplastic-like	LOC101489922	Cicer arietinum (Chickpea) (Garbanzo)	GTP binding [GO:0005525]; GTPase activity [GO:0003924]; cell division [GO:0051301]	cell division [GO:0051301]		GTPase activity [GO:0003924]; GTP binding [GO:0005525]	GO:0003924; GO:0005525; GO:0051301
W1P535	W1P535_AMBTC	Pectin acetylesterase (EC 3.1.1.-)	AMTR_s00045p00148030	Amborella trichopoda	cell wall [GO:0005618]; extracellular region [GO:0005576]; integral component of membrane [GO:0016021]; hydrolase activity [GO:0016787]; cell wall organization [GO:0071555]	cell wall organization [GO:0071555]	cell wall [GO:0005618]; extracellular region [GO:0005576]; integral component of membrane [GO:0016021]	hydrolase activity [GO:0016787]	GO:0005576; GO:0005618; GO:0016021; GO:0016787; GO:0071555
B3TLL9	B3TLL9_ELAGV	60S acidic ribosomal protein P0		Elaeis guineensis var. tenera (Oil palm)	ribosome [GO:0005840]; ribosome biogenesis [GO:0042254]	ribosome biogenesis [GO:0042254]	ribosome [GO:0005840]		GO:0005840; GO:0042254
A0A067GNP3	A0A067GNP3_CITSI	Pyruvate kinase (EC 2.7.1.40)	CISIN_1g010443mg	Citrus sinensis (Sweet orange) (Citrus aurantium var. sinensis)	kinase activity [GO:0016301]; magnesium ion binding [GO:0000287]; potassium ion binding [GO:0030955]; pyruvate kinase activity [GO:0004743]			kinase activity [GO:0016301]; magnesium ion binding [GO:0000287]; potassium ion binding [GO:0030955]; pyruvate kinase activity [GO:0004743]	GO:0000287; GO:0004743; GO:0016301; GO:0030955
A0A1U8A0C6	A0A1U8A0C6_NELNU	Alpha-1,4 glucan phosphorylase (EC 2.4.1.1)	LOC104597988	Nelumbo nucifera (Sacred lotus)	glycogen phosphorylase activity [GO:0008184]; linear malto-oligosaccharide phosphorylase activity [GO:0102250]; pyridoxal phosphate binding [GO:0030170]; SHG alpha-glucan phosphorylase activity [GO:0102499]; carbohydrate metabolic process [GO:0005975]	carbohydrate metabolic process [GO:0005975]		glycogen phosphorylase activity [GO:0008184]; linear malto-oligosaccharide phosphorylase activity [GO:0102250]; pyridoxal phosphate binding [GO:0030170]; SHG alpha-glucan phosphorylase activity [GO:0102499]	GO:0005975; GO:0008184; GO:0030170; GO:0102250; GO:0102499
A0A068VAU3	A0A068VAU3_COFCA	Uncharacterized protein	GSCOC_T00013180001	Coffea canephora (Robusta coffee)	cytoplasm [GO:0005737]; manganese ion binding [GO:0030145]; phosphoglycerate mutase activity [GO:0004619]; glucose catabolic process [GO:0006007]	glucose catabolic process [GO:0006007]	cytoplasm [GO:0005737]	manganese ion binding [GO:0030145]; phosphoglycerate mutase activity [GO:0004619]	GO:0004619; GO:0005737; GO:0006007; GO:0030145
A0A1S3U5X7	A0A1S3U5X7_VIGRR	peroxisomal (S)-2-hydroxy-acid oxidase GLO1	LOC106762192	Vigna radiata var. radiata (Mung bean) (Phaseolus aureus)	FMN binding [GO:0010181]; oxidoreductase activity [GO:0016491]			FMN binding [GO:0010181]; oxidoreductase activity [GO:0016491]	GO:0010181; GO:0016491
A0A1U7YZX5	A0A1U7YZX5_NELNU	guanine nucleotide-binding protein subunit beta-like protein	LOC104587768	Nelumbo nucifera (Sacred lotus)
A0A1D6JQR0	A0A1D6JQR0_MAIZE	15-cis-phytoene desaturase chloroplastic/chromoplastic	100274071 ZEAMMB73_Zm00001d027936	Zea mays (Maize)	chloroplast envelope [GO:0009941]; chloroplast thylakoid [GO:0009534]; oxidoreductase activity [GO:0016491]; phytoene dehydrogenase activity [GO:0016166]; carotenoid biosynthetic process [GO:0016117]	carotenoid biosynthetic process [GO:0016117]	chloroplast envelope [GO:0009941]; chloroplast thylakoid [GO:0009534]	oxidoreductase activity [GO:0016491]; phytoene dehydrogenase activity [GO:0016166]	GO:0009534; GO:0009941; GO:0016117; GO:0016166; GO:0016491
A0A199UTK7	A0A199UTK7_ANACO	Late embryogenesis abundant protein Lea14-A	ACMD2_10396	Ananas comosus (Pineapple) (Ananas ananas)	response to desiccation [GO:0009269]	response to desiccation [GO:0009269]			GO:0009269
A0A1S3VYE7	A0A1S3VYE7_VIGRR	spermidine synthase 1	LOC106779688	Vigna radiata var. radiata (Mung bean) (Phaseolus aureus)	transferase activity [GO:0016740]; polyamine biosynthetic process [GO:0006596]	polyamine biosynthetic process [GO:0006596]		transferase activity [GO:0016740]	GO:0006596; GO:0016740
M0TDE4	M0TDE4_MUSAM	Uncharacterized protein	103991044	Musa acuminata subsp. malaccensis (Wild banana) (Musa malaccensis)
M8ANK2	M8ANK2_TRIUA	Citrate synthase	TRIUR3_21374	Triticum urartu (Red wild einkorn) (Crithodium urartu)	citrate (Si)-synthase activity [GO:0004108]; citrate metabolic process [GO:0006101]; tricarboxylic acid cycle [GO:0006099]	citrate metabolic process [GO:0006101]; tricarboxylic acid cycle [GO:0006099]		citrate (Si)-synthase activity [GO:0004108]	GO:0004108; GO:0006099; GO:0006101
A0A1D5RWU1	A0A1D5RWU1_WHEAT	Deleted.
M0TB11	M0TB11_MUSAM	Uncharacterized protein		Musa acuminata subsp. malaccensis (Wild banana) (Musa malaccensis)	acetolactate synthase activity [GO:0003984]; branched-chain amino acid biosynthetic process [GO:0009082]	branched-chain amino acid biosynthetic process [GO:0009082]		acetolactate synthase activity [GO:0003984]	GO:0003984; GO:0009082
A0A0V0IHP4	A0A0V0IHP4_SOLCH	Putative pheophorbide a oxygenase, chloroplastic-like		Solanum chacoense (Chaco potato)	2 iron, 2 sulfur cluster binding [GO:0051537]; chlorophyllide a oxygenase [overall] activity [GO:0010277]			2 iron, 2 sulfur cluster binding [GO:0051537]; chlorophyllide a oxygenase [overall] activity [GO:0010277]	GO:0010277; GO:0051537
A0A2R6P7C4	A0A2R6P7C4_ACTCH	Pheophorbide a oxygenase	CEY00_Acc32168	Actinidia chinensis var. chinensis	2 iron, 2 sulfur cluster binding [GO:0051537]; chlorophyllide a oxygenase [overall] activity [GO:0010277]			2 iron, 2 sulfur cluster binding [GO:0051537]; chlorophyllide a oxygenase [overall] activity [GO:0010277]	GO:0010277; GO:0051537
A0A1B6PHN3	A0A1B6PHN3_SORBI	Uncharacterized protein	SORBI_3007G120401	Sorghum bicolor (Sorghum) (Sorghum vulgare)
A0A1R3JU65	A0A1R3JU65_9ROSI	Uncharacterized protein	COLO4_14011	Corchorus olitorius	cytoplasm [GO:0005737]; ADP binding [GO:0043531]; ATP binding [GO:0005524]; unfolded protein binding [GO:0051082]; protein folding [GO:0006457]; signal transduction [GO:0007165]	protein folding [GO:0006457]; signal transduction [GO:0007165]	cytoplasm [GO:0005737]	ADP binding [GO:0043531]; ATP binding [GO:0005524]; unfolded protein binding [GO:0051082]	GO:0005524; GO:0005737; GO:0006457; GO:0007165; GO:0043531; GO:0051082
A0A2P5RUQ9	A0A2P5RUQ9_GOSBA	Uncharacterized protein	GOBAR_DD12513	Gossypium barbadense (Sea-island cotton) (Egyptian cotton)	nucleus [GO:0005634]; DNA binding [GO:0003677]; regulation of transcription, DNA-templated [GO:0006355]	regulation of transcription, DNA-templated [GO:0006355]	nucleus [GO:0005634]	DNA binding [GO:0003677]	GO:0003677; GO:0005634; GO:0006355
A0A199UY12	A0A199UY12_ANACO	ACT domain-containing protein DS12, chloroplastic	ACMD2_13642	Ananas comosus (Pineapple) (Ananas ananas)
D7PPI7	D7PPI7_ORYNI	ADH1 (Fragment)	adh1	Oryza nivara (Indian wild rice) (Oryza sativa f. spontanea)	oxidoreductase activity [GO:0016491]; zinc ion binding [GO:0008270]			oxidoreductase activity [GO:0016491]; zinc ion binding [GO:0008270]	GO:0008270; GO:0016491
A0A1R3ILP7	A0A1R3ILP7_COCAP	Aconitate hydratase (Aconitase) (EC 4.2.1.3)	CCACVL1_11393	Corchorus capsularis (Jute)	4 iron, 4 sulfur cluster binding [GO:0051539]; aconitate hydratase activity [GO:0003994]			4 iron, 4 sulfur cluster binding [GO:0051539]; aconitate hydratase activity [GO:0003994]	GO:0003994; GO:0051539
A0A2H3XPB1	A0A2H3XPB1_PHODC	mitochondrial outer membrane protein porin 1-like	LOC103704973	Phoenix dactylifera (Date palm)	mitochondrial outer membrane [GO:0005741]; voltage-gated anion channel activity [GO:0008308]		mitochondrial outer membrane [GO:0005741]	voltage-gated anion channel activity [GO:0008308]	GO:0005741; GO:0008308
M0S0K7	M0S0K7_MUSAM	Uncharacterized protein		Musa acuminata subsp. malaccensis (Wild banana) (Musa malaccensis)
A0A2I0VEK7	A0A2I0VEK7_9ASPA	Polyadenylate-binding protein 2	PAB2 MA16_Dca016045	Dendrobium catenatum	RNA binding [GO:0003723]			RNA binding [GO:0003723]	GO:0003723
J3RTS9	J3RTS9_CUSPE	Glyceraldehyde-3-phosphate dehydrogenase (EC 1.2.1.-)	GAPDH	Cuscuta pentagona (Five-angled dodder)	NAD binding [GO:0051287]; NADP binding [GO:0050661]; oxidoreductase activity, acting on the aldehyde or oxo group of donors, NAD or NADP as acceptor [GO:0016620]; glucose metabolic process [GO:0006006]	glucose metabolic process [GO:0006006]		NAD binding [GO:0051287]; NADP binding [GO:0050661]; oxidoreductase activity, acting on the aldehyde or oxo group of donors, NAD or NADP as acceptor [GO:0016620]	GO:0006006; GO:0016620; GO:0050661; GO:0051287
A0A2H3YG00	A0A2H3YG00_PHODC	probable gamma-aminobutyrate transaminase 3, mitochondrial	LOC103713189	Phoenix dactylifera (Date palm)	pyridoxal phosphate binding [GO:0030170]; transaminase activity [GO:0008483]			pyridoxal phosphate binding [GO:0030170]; transaminase activity [GO:0008483]	GO:0008483; GO:0030170
A0A2G5EHL1	A0A2G5EHL1_AQUCA	Malate dehydrogenase (EC 1.1.1.37)	AQUCO_00800149v1	Aquilegia coerulea (Rocky mountain columbine)	L-malate dehydrogenase activity [GO:0030060]; carbohydrate metabolic process [GO:0005975]; malate metabolic process [GO:0006108]; tricarboxylic acid cycle [GO:0006099]	carbohydrate metabolic process [GO:0005975]; malate metabolic process [GO:0006108]; tricarboxylic acid cycle [GO:0006099]		L-malate dehydrogenase activity [GO:0030060]	GO:0005975; GO:0006099; GO:0006108; GO:0030060
A0A2H3XEX5	A0A2H3XEX5_PHODC	probable nucleoredoxin 1-1	LOC103702219	Phoenix dactylifera (Date palm)	cell [GO:0005623]; cell redox homeostasis [GO:0045454]	cell redox homeostasis [GO:0045454]	cell [GO:0005623]		GO:0005623; GO:0045454
A0A0B0P796	A0A0B0P796_GOSAR	Delta-1-pyrroline-5-carboxylate dehydrogenase 12A1, mitochondrial-like protein	F383_04218	Gossypium arboreum (Tree cotton) (Gossypium nanking)	oxidoreductase activity, acting on the aldehyde or oxo group of donors, NAD or NADP as acceptor [GO:0016620]			oxidoreductase activity, acting on the aldehyde or oxo group of donors, NAD or NADP as acceptor [GO:0016620]	GO:0016620
M5XP39	M5XP39_PRUPE	Proteasome subunit beta (EC 3.4.25.1)	PRUPE_1G065200 PRUPE_ppa010747mg	Prunus persica (Peach) (Amygdalus persica)	cytoplasm [GO:0005737]; nucleus [GO:0005634]; proteasome core complex [GO:0005839]; threonine-type endopeptidase activity [GO:0004298]; proteolysis involved in cellular protein catabolic process [GO:0051603]	proteolysis involved in cellular protein catabolic process [GO:0051603]	cytoplasm [GO:0005737]; nucleus [GO:0005634]; proteasome core complex [GO:0005839]	threonine-type endopeptidase activity [GO:0004298]	GO:0004298; GO:0005634; GO:0005737; GO:0005839; GO:0051603
A0A2H3ZH89	A0A2H3ZH89_PHODC	2-alkenal reductase (NADP(+)-dependent)-like	LOC103724332	Phoenix dactylifera (Date palm)	oxidoreductase activity [GO:0016491]			oxidoreductase activity [GO:0016491]	GO:0016491
M0RI08	M0RI08_MUSAM	Uncharacterized protein		Musa acuminata subsp. malaccensis (Wild banana) (Musa malaccensis)	TIM22 mitochondrial import inner membrane insertion complex [GO:0042721]; protein insertion into mitochondrial inner membrane [GO:0045039]	protein insertion into mitochondrial inner membrane [GO:0045039]	TIM22 mitochondrial import inner membrane insertion complex [GO:0042721]		GO:0042721; GO:0045039
B3TLW7	B3TLW7_ELAGV	Cysteine proteinase inhibitor		Elaeis guineensis var. tenera (Oil palm)	cysteine-type endopeptidase inhibitor activity [GO:0004869]			cysteine-type endopeptidase inhibitor activity [GO:0004869]	GO:0004869
I1NSQ7	I1NSQ7_ORYGL	Uncharacterized protein		Oryza glaberrima (African rice)	cytoplasm [GO:0005737]; manganese ion binding [GO:0030145]; phosphoglycerate mutase activity [GO:0004619]; glucose catabolic process [GO:0006007]	glucose catabolic process [GO:0006007]	cytoplasm [GO:0005737]	manganese ion binding [GO:0030145]; phosphoglycerate mutase activity [GO:0004619]	GO:0004619; GO:0005737; GO:0006007; GO:0030145
E2GEV4	E2GEV4_9ROSI	Pathogenesis-related protein 1	PR-1	Vitis hybrid cultivar	extracellular region [GO:0005576]		extracellular region [GO:0005576]		GO:0005576
A0A199W672	A0A199W672_ANACO	Sec1 family domain-containing protein MIP3	ACMD2_18287	Ananas comosus (Pineapple) (Ananas ananas)	vesicle docking involved in exocytosis [GO:0006904]	vesicle docking involved in exocytosis [GO:0006904]			GO:0006904
A0A2J6K5E1	A0A2J6K5E1_LACSA	Uncharacterized protein	LSAT_9X3581	Lactuca sativa (Garden lettuce)	translation [GO:0006412]	translation [GO:0006412]			GO:0006412
A0A103Y5X4	A0A103Y5X4_CYNCS	2Fe-2S ferredoxin-type domain-containing protein	Ccrd_018606	Cynara cardunculus var. scolymus (Globe artichoke) (Cynara scolymus)	membrane [GO:0016020]; electron transfer activity [GO:0009055]; iron-sulfur cluster binding [GO:0051536]; NADH dehydrogenase (ubiquinone) activity [GO:0008137]; ATP synthesis coupled electron transport [GO:0042773]	ATP synthesis coupled electron transport [GO:0042773]	membrane [GO:0016020]	electron transfer activity [GO:0009055]; iron-sulfur cluster binding [GO:0051536]; NADH dehydrogenase (ubiquinone) activity [GO:0008137]	GO:0008137; GO:0009055; GO:0016020; GO:0042773; GO:0051536
A0A2H3WZV4	A0A2H3WZV4_PHODC	Deleted.
A0A2G9HBF8	A0A2G9HBF8_9LAMI	Ferredoxin	CDL12_12517	Handroanthus impetiginosus	chloroplast [GO:0009507]; 2 iron, 2 sulfur cluster binding [GO:0051537]; electron transfer activity [GO:0009055]; metal ion binding [GO:0046872]		chloroplast [GO:0009507]	2 iron, 2 sulfur cluster binding [GO:0051537]; electron transfer activity [GO:0009055]; metal ion binding [GO:0046872]	GO:0009055; GO:0009507; GO:0046872; GO:0051537
A0A2H3YRG9	A0A2H3YRG9_PHODC	triosephosphate isomerase, cytosolic	LOC103716485	Phoenix dactylifera (Date palm)	triose-phosphate isomerase activity [GO:0004807]; glycolytic process [GO:0006096]	glycolytic process [GO:0006096]		triose-phosphate isomerase activity [GO:0004807]	GO:0004807; GO:0006096
A0A2H3XF39	A0A2H3XF39_PHODC	Citrate synthase	LOC103702283	Phoenix dactylifera (Date palm)	citrate (Si)-synthase activity [GO:0004108]; citrate metabolic process [GO:0006101]; tricarboxylic acid cycle [GO:0006099]	citrate metabolic process [GO:0006101]; tricarboxylic acid cycle [GO:0006099]		citrate (Si)-synthase activity [GO:0004108]	GO:0004108; GO:0006099; GO:0006101
A0A2H3YH64	A0A2H3YH64_PHODC	acidic endochitinase-like	LOC103713498	Phoenix dactylifera (Date palm)	hydrolase activity, hydrolyzing O-glycosyl compounds [GO:0004553]; carbohydrate metabolic process [GO:0005975]	carbohydrate metabolic process [GO:0005975]		hydrolase activity, hydrolyzing O-glycosyl compounds [GO:0004553]	GO:0004553; GO:0005975
A0A2I0BH06	A0A2I0BH06_9ASPA	Putative plastid-lipid-associated protein 13, chloroplastic	PAP13 AXF42_Ash004574	Apostasia shenzhenica
A0A1E5VBV5	A0A1E5VBV5_9POAL	Glycine--tRNA ligase, mitochondrial 1 (Fragment)	BAE44_0016351	Dichanthelium oligosanthes	cytoplasm [GO:0005737]; integral component of membrane [GO:0016021]; nucleus [GO:0005634]; ATP binding [GO:0005524]; DNA binding [GO:0003677]; DNA-binding transcription factor activity [GO:0003700]; glycine-tRNA ligase activity [GO:0004820]; glycyl-tRNA aminoacylation [GO:0006426]	glycyl-tRNA aminoacylation [GO:0006426]	cytoplasm [GO:0005737]; integral component of membrane [GO:0016021]; nucleus [GO:0005634]	ATP binding [GO:0005524]; DNA binding [GO:0003677]; DNA-binding transcription factor activity [GO:0003700]; glycine-tRNA ligase activity [GO:0004820]	GO:0003677; GO:0003700; GO:0004820; GO:0005524; GO:0005634; GO:0005737; GO:0006426; GO:0016021
A0A0D9VHW2	A0A0D9VHW2_9ORYZ	Glucose-6-phosphate 1-dehydrogenase (EC 1.1.1.49)		Leersia perrieri	glucose-6-phosphate dehydrogenase activity [GO:0004345]; NADP binding [GO:0050661]; glucose metabolic process [GO:0006006]; pentose-phosphate shunt [GO:0006098]	glucose metabolic process [GO:0006006]; pentose-phosphate shunt [GO:0006098]		glucose-6-phosphate dehydrogenase activity [GO:0004345]; NADP binding [GO:0050661]	GO:0004345; GO:0006006; GO:0006098; GO:0050661
A0A2H3XI95	A0A2H3XI95_PHODC	long chain acyl-CoA synthetase 9, chloroplastic-like	LOC103703200	Phoenix dactylifera (Date palm)	catalytic activity [GO:0003824]			catalytic activity [GO:0003824]	GO:0003824
M0SL13	M0SL13_MUSAM	Uncharacterized protein		Musa acuminata subsp. malaccensis (Wild banana) (Musa malaccensis)	integral component of membrane [GO:0016021]; mitochondrial respiratory chain complex I [GO:0005747]; response to salt stress [GO:0009651]	response to salt stress [GO:0009651]	integral component of membrane [GO:0016021]; mitochondrial respiratory chain complex I [GO:0005747]		GO:0005747; GO:0009651; GO:0016021
A0A1S3C7Y8	A0A1S3C7Y8_CUCME	glyoxysomal fatty acid beta-oxidation multifunctional protein MFP-a	LOC103497849	Cucumis melo (Muskmelon)	3-hydroxyacyl-CoA dehydrogenase activity [GO:0003857]; fatty acid metabolic process [GO:0006631]	fatty acid metabolic process [GO:0006631]		3-hydroxyacyl-CoA dehydrogenase activity [GO:0003857]	GO:0003857; GO:0006631
A0A2H3XDQ1	A0A2H3XDQ1_PHODC	protein ASPARTIC PROTEASE IN GUARD CELL 1-like	LOC103701864	Phoenix dactylifera (Date palm)	aspartic-type endopeptidase activity [GO:0004190]			aspartic-type endopeptidase activity [GO:0004190]	GO:0004190
A0A2H3WZ79	A0A2H3WZ79_PHODC	carbamoyl-phosphate synthase large chain, chloroplastic-like	LOC103696155	Phoenix dactylifera (Date palm)	ATP binding [GO:0005524]; metal ion binding [GO:0046872]; nitrogen compound metabolic process [GO:0006807]	nitrogen compound metabolic process [GO:0006807]		ATP binding [GO:0005524]; metal ion binding [GO:0046872]	GO:0005524; GO:0006807; GO:0046872
M8CRS4	M8CRS4_AEGTA	T-complex protein 1 subunit beta	F775_30175	Aegilops tauschii (Tausch's goatgrass) (Aegilops squarrosa)	cytoplasm [GO:0005737]; ATP binding [GO:0005524]; unfolded protein binding [GO:0051082]; protein folding [GO:0006457]; response to auxin [GO:0009733]	protein folding [GO:0006457]; response to auxin [GO:0009733]	cytoplasm [GO:0005737]	ATP binding [GO:0005524]; unfolded protein binding [GO:0051082]	GO:0005524; GO:0005737; GO:0006457; GO:0009733; GO:0051082
A0A1S2XVA7	A0A1S2XVA7_CICAR	cathepsin B-like protease 2	LOC101494142	Cicer arietinum (Chickpea) (Garbanzo)	cysteine-type endopeptidase activity [GO:0004197]; regulation of catalytic activity [GO:0050790]	regulation of catalytic activity [GO:0050790]		cysteine-type endopeptidase activity [GO:0004197]	GO:0004197; GO:0050790
A0A2P4K728	A0A2P4K728_QUESU	Deleted.
A0A1D1XIJ0	A0A1D1XIJ0_9ARAE	Isocitrate dehydrogenase [NAD] regulatory subunit 1, mitochondrial (Fragment)	IDH1_5 g.109884	Anthurium amnicola	isocitrate dehydrogenase (NAD+) activity [GO:0004449]; tricarboxylic acid cycle [GO:0006099]	tricarboxylic acid cycle [GO:0006099]		isocitrate dehydrogenase (NAD+) activity [GO:0004449]	GO:0004449; GO:0006099
A0A1D6HS61	A0A1D6HS61_MAIZE	Ferredoxin--NADP reductase, chloroplastic (FNR) (EC 1.18.1.2)	100194249 ZEAMMB73_Zm00001d018794	Zea mays (Maize)	chloroplast [GO:0009507]; ferredoxin-NADP+ reductase activity [GO:0004324]		chloroplast [GO:0009507]	ferredoxin-NADP+ reductase activity [GO:0004324]	GO:0004324; GO:0009507
A0A2P4HYK1	A0A2P4HYK1_QUESU	Deleted.
A0A199V8M3	A0A199V8M3_ANACO	Proteasome subunit alpha type (EC 3.4.25.1)	ACMD2_22011	Ananas comosus (Pineapple) (Ananas ananas)	cytoplasm [GO:0005737]; integral component of membrane [GO:0016021]; nucleus [GO:0005634]; proteasome core complex, alpha-subunit complex [GO:0019773]; threonine-type endopeptidase activity [GO:0004298]; proteasome-mediated ubiquitin-dependent protein catabolic process [GO:0043161]	proteasome-mediated ubiquitin-dependent protein catabolic process [GO:0043161]	cytoplasm [GO:0005737]; integral component of membrane [GO:0016021]; nucleus [GO:0005634]; proteasome core complex, alpha-subunit complex [GO:0019773]	threonine-type endopeptidase activity [GO:0004298]	GO:0004298; GO:0005634; GO:0005737; GO:0016021; GO:0019773; GO:0043161
A0A2I4G878	A0A2I4G878_JUGRE	Elongation factor Tu	LOC109005546	Juglans regia (English walnut)	GTP binding [GO:0005525]; GTPase activity [GO:0003924]; translation elongation factor activity [GO:0003746]			GTPase activity [GO:0003924]; GTP binding [GO:0005525]; translation elongation factor activity [GO:0003746]	GO:0003746; GO:0003924; GO:0005525
A0A2R6PA38	A0A2R6PA38_ACTCH	2-hydroxyacyl-CoA lyase	CEY00_Acc30869	Actinidia chinensis var. chinensis	cytosol [GO:0005829]; lyase activity [GO:0016829]; magnesium ion binding [GO:0000287]; thiamine pyrophosphate binding [GO:0030976]		cytosol [GO:0005829]	lyase activity [GO:0016829]; magnesium ion binding [GO:0000287]; thiamine pyrophosphate binding [GO:0030976]	GO:0000287; GO:0005829; GO:0016829; GO:0030976
C5XCF6	C5XCF6_SORBI	Uncharacterized protein	SORBI_3002G353300	Sorghum bicolor (Sorghum) (Sorghum vulgare)	transferase activity [GO:0016740]; isoprenoid biosynthetic process [GO:0008299]	isoprenoid biosynthetic process [GO:0008299]		transferase activity [GO:0016740]	GO:0008299; GO:0016740
A0A022R2T2	A0A022R2T2_ERYGU	Xylose isomerase (EC 5.3.1.5)	MIMGU_mgv1a005575mg	Erythranthe guttata (Yellow monkey flower) (Mimulus guttatus)	metal ion binding [GO:0046872]; xylose isomerase activity [GO:0009045]; D-xylose metabolic process [GO:0042732]	D-xylose metabolic process [GO:0042732]		metal ion binding [GO:0046872]; xylose isomerase activity [GO:0009045]	GO:0009045; GO:0042732; GO:0046872
A0A0E0EFX8	A0A0E0EFX8_9ORYZ	Xylose isomerase (EC 5.3.1.5)		Oryza meridionalis	metal ion binding [GO:0046872]; xylose isomerase activity [GO:0009045]; D-xylose metabolic process [GO:0042732]	D-xylose metabolic process [GO:0042732]		metal ion binding [GO:0046872]; xylose isomerase activity [GO:0009045]	GO:0009045; GO:0042732; GO:0046872
A0A2H3YMQ6	A0A2H3YMQ6_PHODC	dihydrolipoyllysine-residue succinyltransferase component of 2-oxoglutarate dehydrogenase complex 1, mitochondrial-like	LOC103715314	Phoenix dactylifera (Date palm)	oxoglutarate dehydrogenase complex [GO:0045252]; dihydrolipoyllysine-residue succinyltransferase activity [GO:0004149]; tricarboxylic acid cycle [GO:0006099]	tricarboxylic acid cycle [GO:0006099]	oxoglutarate dehydrogenase complex [GO:0045252]	dihydrolipoyllysine-residue succinyltransferase activity [GO:0004149]	GO:0004149; GO:0006099; GO:0045252
A0A022QZU0	A0A022QZU0_ERYGU	Uncharacterized protein	MIMGU_mgv1a013716mg	Erythranthe guttata (Yellow monkey flower) (Mimulus guttatus)
A0A1D1YEL2	A0A1D1YEL2_9ARAE	Uncharacterized protein DDB_G0288155 (Fragment)	DDB_G0288155_1 g.79511	Anthurium amnicola
A0A2H3ZFK5	A0A2H3ZFK5_PHODC	transketolase, chloroplastic isoform X2	LOC103723776	Phoenix dactylifera (Date palm)	transketolase activity [GO:0004802]			transketolase activity [GO:0004802]	GO:0004802
A0A0E0A0H0	A0A0E0A0H0_9ORYZ	Uncharacterized protein		Oryza glumipatula	catalytic activity [GO:0003824]; magnesium ion binding [GO:0000287]; thiamine pyrophosphate binding [GO:0030976]			catalytic activity [GO:0003824]; magnesium ion binding [GO:0000287]; thiamine pyrophosphate binding [GO:0030976]	GO:0000287; GO:0003824; GO:0030976
A0A1R3K560	A0A1R3K560_COCAP	Transaldolase	CCACVL1_02866	Corchorus capsularis (Jute)	cytoplasm [GO:0005737]; sedoheptulose-7-phosphate:D-glyceraldehyde-3-phosphate glyceronetransferase activity [GO:0004801]; pentose-phosphate shunt [GO:0006098]; trehalose biosynthetic process [GO:0005992]	pentose-phosphate shunt [GO:0006098]; trehalose biosynthetic process [GO:0005992]	cytoplasm [GO:0005737]	sedoheptulose-7-phosphate:D-glyceraldehyde-3-phosphate glyceronetransferase activity [GO:0004801]	GO:0004801; GO:0005737; GO:0005992; GO:0006098
A0A1U8NAQ0	A0A1U8NAQ0_GOSHI	enoyl-[acyl-carrier-protein] reductase [NADH], chloroplastic-like	LOC107945393	Gossypium hirsutum (Upland cotton) (Gossypium mexicanum)
O22650	O22650_PYRCO	Alcohol dehydrogenase (Fragment)	Adh4	Pyrus communis (Pear) (Pyrus domestica)	oxidoreductase activity [GO:0016491]; zinc ion binding [GO:0008270]			oxidoreductase activity [GO:0016491]; zinc ion binding [GO:0008270]	GO:0008270; GO:0016491
A0A2H3YMD1	A0A2H3YMD1_PHODC	2-hydroxyacyl-CoA lyase-like	LOC103715163	Phoenix dactylifera (Date palm)	lyase activity [GO:0016829]; magnesium ion binding [GO:0000287]; thiamine pyrophosphate binding [GO:0030976]			lyase activity [GO:0016829]; magnesium ion binding [GO:0000287]; thiamine pyrophosphate binding [GO:0030976]	GO:0000287; GO:0016829; GO:0030976
A0A1Q3D1U1	A0A1Q3D1U1_CEPFO	Chitin_bind_1 domain-containing protein/Barwin domain-containing protein	CFOL_v3_29696	Cephalotus follicularis (Albany pitcher plant)	chitin binding [GO:0008061]; defense response to bacterium [GO:0042742]; defense response to fungus [GO:0050832]	defense response to bacterium [GO:0042742]; defense response to fungus [GO:0050832]		chitin binding [GO:0008061]	GO:0008061; GO:0042742; GO:0050832
A0A1U8DYH9	A0A1U8DYH9_CAPAN	3-hydroxyacyl-[acyl-carrier-protein] dehydratase FabZ-like	LOC107840026	Capsicum annuum (Capsicum pepper)	hydro-lyase activity [GO:0016836]; fatty acid biosynthetic process [GO:0006633]	fatty acid biosynthetic process [GO:0006633]		hydro-lyase activity [GO:0016836]	GO:0006633; GO:0016836
R7W2E9	R7W2E9_AEGTA	ATP synthase subunit alpha	F775_31428	Aegilops tauschii (Tausch's goatgrass) (Aegilops squarrosa)	proton-transporting ATP synthase complex, catalytic core F(1) [GO:0045261]; ATP binding [GO:0005524]; proton-transporting ATP synthase activity, rotational mechanism [GO:0046933]; ATP synthesis coupled proton transport [GO:0015986]	ATP synthesis coupled proton transport [GO:0015986]	proton-transporting ATP synthase complex, catalytic core F(1) [GO:0045261]	ATP binding [GO:0005524]; proton-transporting ATP synthase activity, rotational mechanism [GO:0046933]	GO:0005524; GO:0015986; GO:0045261; GO:0046933
A0A1E5W4Z7	A0A1E5W4Z7_9POAL	Putative aldo-keto reductase 3	BAE44_0006554	Dichanthelium oligosanthes
A0A2H3YY86	A0A2H3YY86_PHODC	Uroporphyrinogen decarboxylase (EC 4.1.1.37)	LOC103718538	Phoenix dactylifera (Date palm)	uroporphyrinogen decarboxylase activity [GO:0004853]; protoporphyrinogen IX biosynthetic process [GO:0006782]	protoporphyrinogen IX biosynthetic process [GO:0006782]		uroporphyrinogen decarboxylase activity [GO:0004853]	GO:0004853; GO:0006782
A0A2P5S7K4	A0A2P5S7K4_GOSBA	Uncharacterized protein	GOBAR_DD07974	Gossypium barbadense (Sea-island cotton) (Egyptian cotton)	nucleus [GO:0005634]; GTP binding [GO:0005525]; GTPase activity [GO:0003924]; metal ion binding [GO:0046872]		nucleus [GO:0005634]	GTPase activity [GO:0003924]; GTP binding [GO:0005525]; metal ion binding [GO:0046872]	GO:0003924; GO:0005525; GO:0005634; GO:0046872
A0A1Q3DF14	A0A1Q3DF14_CEPFO	Cupin_2 domain-containing protein (Fragment)	CFOL_v3_34525	Cephalotus follicularis (Albany pitcher plant)
A0A2H3Y4G7	A0A2H3Y4G7_PHODC	Proline iminopeptidase (EC 3.4.11.5)	LOC103709475	Phoenix dactylifera (Date palm)	cytoplasm [GO:0005737]; aminopeptidase activity [GO:0004177]		cytoplasm [GO:0005737]	aminopeptidase activity [GO:0004177]	GO:0004177; GO:0005737
A0A2H3Z282	A0A2H3Z282_PHODC	protein RETICULATA-RELATED 3, chloroplastic-like	LOC103719730	Phoenix dactylifera (Date palm)	integral component of membrane [GO:0016021]		integral component of membrane [GO:0016021]		GO:0016021
A0A2C9VK85	A0A2C9VK85_MANES	Uncharacterized protein	MANES_07G050300	Manihot esculenta (Cassava) (Jatropha manihot)	extracellular region [GO:0005576]		extracellular region [GO:0005576]		GO:0005576
A0A2H3YBH1	A0A2H3YBH1_PHODC	subtilisin-like protease SBT1.2	LOC103711809	Phoenix dactylifera (Date palm)	serine-type endopeptidase activity [GO:0004252]			serine-type endopeptidase activity [GO:0004252]	GO:0004252
A0A1D1Y558	A0A1D1Y558_9ARAE	Isoaspartyl peptidase/L-asparaginase	ASPG_3 g.44943	Anthurium amnicola	hydrolase activity [GO:0016787]			hydrolase activity [GO:0016787]	GO:0016787
A0A0D3E351	A0A0D3E351_BRAOL	Thioredoxin reductase (EC 1.8.1.9)		Brassica oleracea var. oleracea	cytoplasm [GO:0005737]; nucleus [GO:0005634]; DNA binding [GO:0003677]; thioredoxin-disulfide reductase activity [GO:0004791]; removal of superoxide radicals [GO:0019430]	removal of superoxide radicals [GO:0019430]	cytoplasm [GO:0005737]; nucleus [GO:0005634]	DNA binding [GO:0003677]; thioredoxin-disulfide reductase activity [GO:0004791]	GO:0003677; GO:0004791; GO:0005634; GO:0005737; GO:0019430
A0A068UUU5	A0A068UUU5_COFCA	Uncharacterized protein	GSCOC_T00035762001	Coffea canephora (Robusta coffee)	L-malate dehydrogenase activity [GO:0030060]; carbohydrate metabolic process [GO:0005975]; malate metabolic process [GO:0006108]; tricarboxylic acid cycle [GO:0006099]	carbohydrate metabolic process [GO:0005975]; malate metabolic process [GO:0006108]; tricarboxylic acid cycle [GO:0006099]		L-malate dehydrogenase activity [GO:0030060]	GO:0005975; GO:0006099; GO:0006108; GO:0030060
A0A200R0I7	A0A200R0I7_9MAGN	Barwin	BVC80_8329g1	Macleaya cordata	defense response to bacterium [GO:0042742]; defense response to fungus [GO:0050832]	defense response to bacterium [GO:0042742]; defense response to fungus [GO:0050832]			GO:0042742; GO:0050832
A0A2I4GDE7	A0A2I4GDE7_JUGRE	Lipoxygenase (EC 1.13.11.-)	LOC109006935	Juglans regia (English walnut)	metal ion binding [GO:0046872]; oxidoreductase activity, acting on single donors with incorporation of molecular oxygen, incorporation of two atoms of oxygen [GO:0016702]; oxylipin biosynthetic process [GO:0031408]	oxylipin biosynthetic process [GO:0031408]		metal ion binding [GO:0046872]; oxidoreductase activity, acting on single donors with incorporation of molecular oxygen, incorporation of two atoms of oxygen [GO:0016702]	GO:0016702; GO:0031408; GO:0046872
A0A2H3Y111	A0A2H3Y111_PHODC	argininosuccinate synthase, chloroplastic-like isoform X1	LOC103708537	Phoenix dactylifera (Date palm)	argininosuccinate synthase activity [GO:0004055]; ATP binding [GO:0005524]; arginine biosynthetic process [GO:0006526]	arginine biosynthetic process [GO:0006526]		argininosuccinate synthase activity [GO:0004055]; ATP binding [GO:0005524]	GO:0004055; GO:0005524; GO:0006526
M0SXT9	M0SXT9_MUSAM	Uncharacterized protein		Musa acuminata subsp. malaccensis (Wild banana) (Musa malaccensis)	cell [GO:0005623]; protein disulfide oxidoreductase activity [GO:0015035]; cell redox homeostasis [GO:0045454]; glycerol ether metabolic process [GO:0006662]	cell redox homeostasis [GO:0045454]; glycerol ether metabolic process [GO:0006662]	cell [GO:0005623]	protein disulfide oxidoreductase activity [GO:0015035]	GO:0005623; GO:0006662; GO:0015035; GO:0045454
Q8L4H9	Q8L4H9_9GENT	Methionine synthase (Fragment)	met	Dunnia sinensis	5-methyltetrahydropteroyltriglutamate-homocysteine S-methyltransferase activity [GO:0003871]; zinc ion binding [GO:0008270]; cellular amino acid biosynthetic process [GO:0008652]	cellular amino acid biosynthetic process [GO:0008652]		5-methyltetrahydropteroyltriglutamate-homocysteine S-methyltransferase activity [GO:0003871]; zinc ion binding [GO:0008270]	GO:0003871; GO:0008270; GO:0008652
A0A2H3XQI1	A0A2H3XQI1_PHODC	Lipoxygenase (EC 1.13.11.-)	LOC103705383	Phoenix dactylifera (Date palm)	metal ion binding [GO:0046872]; oxidoreductase activity, acting on single donors with incorporation of molecular oxygen, incorporation of two atoms of oxygen [GO:0016702]; oxylipin biosynthetic process [GO:0031408]	oxylipin biosynthetic process [GO:0031408]		metal ion binding [GO:0046872]; oxidoreductase activity, acting on single donors with incorporation of molecular oxygen, incorporation of two atoms of oxygen [GO:0016702]	GO:0016702; GO:0031408; GO:0046872
P29356	ALF_SPIOL	Fructose-bisphosphate aldolase, cytoplasmic isozyme (EC 4.1.2.13)		Spinacia oleracea (Spinach)	cytosol [GO:0005829]; protein-containing complex [GO:0032991]; fructose-bisphosphate aldolase activity [GO:0004332]; protein self-association [GO:0043621]; fructose 1,6-bisphosphate metabolic process [GO:0030388]; glycolytic process [GO:0006096]	fructose 1,6-bisphosphate metabolic process [GO:0030388]; glycolytic process [GO:0006096]	cytosol [GO:0005829]; protein-containing complex [GO:0032991]	fructose-bisphosphate aldolase activity [GO:0004332]; protein self-association [GO:0043621]	GO:0004332; GO:0005829; GO:0006096; GO:0030388; GO:0032991; GO:0043621
R0GIT0	R0GIT0_9BRAS	Fructose-bisphosphate aldolase (EC 4.1.2.13)	CARUB_v10004972mg	Capsella rubella	fructose-bisphosphate aldolase activity [GO:0004332]; glycolytic process [GO:0006096]	glycolytic process [GO:0006096]		fructose-bisphosphate aldolase activity [GO:0004332]	GO:0004332; GO:0006096
A0A2H3YYR5	A0A2H3YYR5_PHODC	fructose-1,6-bisphosphatase, chloroplastic	LOC103718756	Phoenix dactylifera (Date palm)	fructose 1,6-bisphosphate 1-phosphatase activity [GO:0042132]; carbohydrate metabolic process [GO:0005975]	carbohydrate metabolic process [GO:0005975]		fructose 1,6-bisphosphate 1-phosphatase activity [GO:0042132]	GO:0005975; GO:0042132
A0A072VA35	A0A072VA35_MEDTR	NAD-dependent aldehyde dehydrogenase family protein (Putative aldehyde dehydrogenase (NAD(+))) (EC 1.2.1.3)	25489543 MTR_3g078170 MtrunA17_Chr3g0117861	Medicago truncatula (Barrel medic) (Medicago tribuloides)	aldehyde dehydrogenase (NAD) activity [GO:0004029]; glyceraldehyde-3-phosphate dehydrogenase (NAD+) (non-phosphorylating) activity [GO:0043878]			aldehyde dehydrogenase (NAD) activity [GO:0004029]; glyceraldehyde-3-phosphate dehydrogenase (NAD+) (non-phosphorylating) activity [GO:0043878]	GO:0004029; GO:0043878
A0A0D9YX29	A0A0D9YX29_9ORYZ	Uncharacterized protein		Oryza glumipatula	cytoplasm [GO:0005737]; inorganic diphosphatase activity [GO:0004427]; magnesium ion binding [GO:0000287]; phosphate-containing compound metabolic process [GO:0006796]	phosphate-containing compound metabolic process [GO:0006796]	cytoplasm [GO:0005737]	inorganic diphosphatase activity [GO:0004427]; magnesium ion binding [GO:0000287]	GO:0000287; GO:0004427; GO:0005737; GO:0006796
D7SQ37	D7SQ37_VITVI	Xylose isomerase (EC 5.3.1.5)	VIT_11s0052g01710	Vitis vinifera (Grape)	endoplasmic reticulum [GO:0005783]; Golgi apparatus [GO:0005794]; integral component of membrane [GO:0016021]; vacuolar membrane [GO:0005774]; metal ion binding [GO:0046872]; xylose isomerase activity [GO:0009045]; D-xylose metabolic process [GO:0042732]	D-xylose metabolic process [GO:0042732]	endoplasmic reticulum [GO:0005783]; Golgi apparatus [GO:0005794]; integral component of membrane [GO:0016021]; vacuolar membrane [GO:0005774]	metal ion binding [GO:0046872]; xylose isomerase activity [GO:0009045]	GO:0005774; GO:0005783; GO:0005794; GO:0009045; GO:0016021; GO:0042732; GO:0046872
A0A2H3YUE7	A0A2H3YUE7_PHODC	Acyl-coenzyme A oxidase	LOC103717388	Phoenix dactylifera (Date palm)	peroxisome [GO:0005777]; acyl-CoA oxidase activity [GO:0003997]; FAD binding [GO:0071949]; fatty acid beta-oxidation [GO:0006635]	fatty acid beta-oxidation [GO:0006635]	peroxisome [GO:0005777]	acyl-CoA oxidase activity [GO:0003997]; FAD binding [GO:0071949]	GO:0003997; GO:0005777; GO:0006635; GO:0071949
J3L390	J3L390_ORYBR	Uncharacterized protein	102722995	Oryza brachyantha	ATP binding [GO:0005524]			ATP binding [GO:0005524]	GO:0005524
A0A2H3XEV6	A0A2H3XEV6_PHODC	ricin B-like lectin R40G2	LOC103702207	Phoenix dactylifera (Date palm)	carbohydrate binding [GO:0030246]			carbohydrate binding [GO:0030246]	GO:0030246
A0A2H3Z4A2	A0A2H3Z4A2_PHODC	mitochondrial phosphate carrier protein 3, mitochondrial-like	LOC103720301	Phoenix dactylifera (Date palm)	integral component of membrane [GO:0016021]; transmembrane transporter activity [GO:0022857]		integral component of membrane [GO:0016021]	transmembrane transporter activity [GO:0022857]	GO:0016021; GO:0022857
W9RH53	W9RH53_9ROSA	4-hydroxy-3-methylbut-2-en-1-yl diphosphate synthase	L484_007660	Morus notabilis	4-hydroxy-3-methylbut-2-en-1-yl diphosphate synthase activity [GO:0046429]; double-stranded RNA binding [GO:0003725]; terpenoid biosynthetic process [GO:0016114]	terpenoid biosynthetic process [GO:0016114]		4-hydroxy-3-methylbut-2-en-1-yl diphosphate synthase activity [GO:0046429]; double-stranded RNA binding [GO:0003725]	GO:0003725; GO:0016114; GO:0046429
A0A2H3XPS3	A0A2H3XPS3_PHODC	2-isopropylmalate synthase A-like	LOC103705082	Phoenix dactylifera (Date palm)	2-isopropylmalate synthase activity [GO:0003852]; leucine biosynthetic process [GO:0009098]	leucine biosynthetic process [GO:0009098]		2-isopropylmalate synthase activity [GO:0003852]	GO:0003852; GO:0009098
A0A067KN00	A0A067KN00_JATCU	Uncharacterized protein	JCGZ_06954	Jatropha curcas (Barbados nut)	extracellular region [GO:0005576]		extracellular region [GO:0005576]		GO:0005576
A0A1S3YP64	A0A1S3YP64_TOBAC	luminal-binding protein 4-like	LOC107778329	Nicotiana tabacum (Common tobacco)	integral component of membrane [GO:0016021]; ATP binding [GO:0005524]		integral component of membrane [GO:0016021]	ATP binding [GO:0005524]	GO:0005524; GO:0016021
A0A2H3XMJ1	A0A2H3XMJ1_PHODC	Peroxidase (EC 1.11.1.7)	LOC103704375	Phoenix dactylifera (Date palm)	extracellular region [GO:0005576]; heme binding [GO:0020037]; metal ion binding [GO:0046872]; peroxidase activity [GO:0004601]; hydrogen peroxide catabolic process [GO:0042744]; response to oxidative stress [GO:0006979]	hydrogen peroxide catabolic process [GO:0042744]; response to oxidative stress [GO:0006979]	extracellular region [GO:0005576]	heme binding [GO:0020037]; metal ion binding [GO:0046872]; peroxidase activity [GO:0004601]	GO:0004601; GO:0005576; GO:0006979; GO:0020037; GO:0042744; GO:0046872
A0A2H3YDE4	A0A2H3YDE4_PHODC	Peptidyl-prolyl cis-trans isomerase (PPIase) (EC 5.2.1.8)	LOC103712395	Phoenix dactylifera (Date palm)	peptidyl-prolyl cis-trans isomerase activity [GO:0003755]			peptidyl-prolyl cis-trans isomerase activity [GO:0003755]	GO:0003755
A0A199UQE1	A0A199UQE1_ANACO	ATP-dependent Clp protease proteolytic subunit	ACMD2_18214	Ananas comosus (Pineapple) (Ananas ananas)	serine-type endopeptidase activity [GO:0004252]			serine-type endopeptidase activity [GO:0004252]	GO:0004252
M5XZ63	M5XZ63_PRUPE	Proteasome endopeptidase complex (EC 3.4.25.1)	PRUPE_ppa007472mg	Prunus persica (Peach) (Amygdalus persica)	cytoplasm [GO:0005737]; nucleus [GO:0005634]; proteasome core complex, alpha-subunit complex [GO:0019773]; threonine-type endopeptidase activity [GO:0004298]; ubiquitin-dependent protein catabolic process [GO:0006511]	ubiquitin-dependent protein catabolic process [GO:0006511]	cytoplasm [GO:0005737]; nucleus [GO:0005634]; proteasome core complex, alpha-subunit complex [GO:0019773]	threonine-type endopeptidase activity [GO:0004298]	GO:0004298; GO:0005634; GO:0005737; GO:0006511; GO:0019773
A0A1D1YK72	A0A1D1YK72_9ARAE	Transaldolase	tal_4 g.59964	Anthurium amnicola	cytoplasm [GO:0005737]; sedoheptulose-7-phosphate:D-glyceraldehyde-3-phosphate glyceronetransferase activity [GO:0004801]; carbohydrate metabolic process [GO:0005975]; pentose-phosphate shunt [GO:0006098]	carbohydrate metabolic process [GO:0005975]; pentose-phosphate shunt [GO:0006098]	cytoplasm [GO:0005737]	sedoheptulose-7-phosphate:D-glyceraldehyde-3-phosphate glyceronetransferase activity [GO:0004801]	GO:0004801; GO:0005737; GO:0005975; GO:0006098
R4L8G1	R4L8G1_9MAGN	Male gametophyte defective 1 (Fragment)	mgp1	Thottea sp. JN-2013	pollen development [GO:0009555]	pollen development [GO:0009555]			GO:0009555
I1IPJ9	I1IPJ9_BRADI	Uncharacterized protein	100832698 BRADI_4g28640v3	Brachypodium distachyon (Purple false brome) (Trachynia distachya)
A0A1J3G735	A0A1J3G735_NOCCA	Phosphoenolpyruvate carboxylase 3	LC_TR13507_c0_g1_i1_g.46840	Noccaea caerulescens (Alpine penny-cress) (Thlaspi caerulescens)	phosphoenolpyruvate carboxylase activity [GO:0008964]; carbon fixation [GO:0015977]; tricarboxylic acid cycle [GO:0006099]	carbon fixation [GO:0015977]; tricarboxylic acid cycle [GO:0006099]		phosphoenolpyruvate carboxylase activity [GO:0008964]	GO:0006099; GO:0008964; GO:0015977
A0A2H3X4R3	A0A2H3X4R3_PHODC	allene oxide synthase 2-like	LOC103698112	Phoenix dactylifera (Date palm)	heme binding [GO:0020037]; iron ion binding [GO:0005506]; oxidoreductase activity, acting on paired donors, with incorporation or reduction of molecular oxygen [GO:0016705]			heme binding [GO:0020037]; iron ion binding [GO:0005506]; oxidoreductase activity, acting on paired donors, with incorporation or reduction of molecular oxygen [GO:0016705]	GO:0005506; GO:0016705; GO:0020037
A0A2N9EBT2	A0A2N9EBT2_FAGSY	Uncharacterized protein	FSB_LOCUS20	Fagus sylvatica (Beechnut)
A0A2H3XWG0	A0A2H3XWG0_PHODC	D-3-phosphoglycerate dehydrogenase (EC 1.1.1.95)	LOC103707102	Phoenix dactylifera (Date palm)	NAD binding [GO:0051287]; phosphoglycerate dehydrogenase activity [GO:0004617]; L-serine biosynthetic process [GO:0006564]	L-serine biosynthetic process [GO:0006564]		NAD binding [GO:0051287]; phosphoglycerate dehydrogenase activity [GO:0004617]	GO:0004617; GO:0006564; GO:0051287
A0A2H3YQM4	A0A2H3YQM4_PHODC	uncharacterized protein At4g13200, chloroplastic	LOC103716265	Phoenix dactylifera (Date palm)
C5WVL6	C5WVL6_SORBI	Uncharacterized protein	SORBI_3001G329800	Sorghum bicolor (Sorghum) (Sorghum vulgare)	allene-oxide cyclase activity [GO:0046423]; auxin-activated signaling pathway [GO:0009734]; circadian rhythm [GO:0007623]; defense response to fungus [GO:0050832]; developmental vegetative growth [GO:0080186]; flower development [GO:0009908]; induced systemic resistance, jasmonic acid mediated signaling pathway [GO:0009864]; jasmonic acid biosynthetic process [GO:0009695]; photoperiodism, floweri…	auxin-activated signaling pathway [GO:0009734]; circadian rhythm [GO:0007623]; defense response to fungus [GO:0050832]; developmental vegetative growth [GO:0080186]; flower development [GO:0009908]; induced systemic resistance, jasmonic acid mediated signaling pathway [GO:0009864]; jasmonic acid biosynthetic process [GO:0009695]; photoperiodism, flowering [GO:0048573]; positive regulation of defe…		allene-oxide cyclase activity [GO:0046423]	GO:0007623; GO:0009611; GO:0009625; GO:0009637; GO:0009646; GO:0009651; GO:0009695; GO:0009723; GO:0009734; GO:0009737; GO:0009751; GO:0009864; GO:0009908; GO:0010038; GO:0010114; GO:0010218; GO:0033274; GO:0042542; GO:0046423; GO:0048573; GO:0050832; GO:0080186; GO:1900367
Q9M7E2	Q9M7E2_MAIZE	Elongation factor 1-alpha		Zea mays (Maize)	GTP binding [GO:0005525]; GTPase activity [GO:0003924]; translation elongation factor activity [GO:0003746]			GTPase activity [GO:0003924]; GTP binding [GO:0005525]; translation elongation factor activity [GO:0003746]	GO:0003746; GO:0003924; GO:0005525
A0A1D6BVH8	A0A1D6BVH8_WHEAT	Deleted.
A0A2H3Z850	A0A2H3Z850_PHODC	Deleted.
A0A287RUT6	A0A287RUT6_HORVV	Uncharacterized protein		Hordeum vulgare subsp. vulgare (Domesticated barley)	nitrogen compound metabolic process [GO:0006807]	nitrogen compound metabolic process [GO:0006807]			GO:0006807
M1A2A3	M1A2A3_SOLTU	Uncharacterized protein	102594110	Solanum tuberosum (Potato)	extracellular region [GO:0005576]		extracellular region [GO:0005576]		GO:0005576
A0A2N9GID8	A0A2N9GID8_FAGSY	Uncharacterized protein	FSB_LOCUS30118	Fagus sylvatica (Beechnut)	GTP binding [GO:0005525]			GTP binding [GO:0005525]	GO:0005525
A0A199UML9	A0A199UML9_ANACO	Signal peptidase I (EC 3.4.21.89)	ACMD2_04890	Ananas comosus (Pineapple) (Ananas ananas)	integral component of membrane [GO:0016021]; peptidase activity [GO:0008233]; signal peptide processing [GO:0006465]	signal peptide processing [GO:0006465]	integral component of membrane [GO:0016021]	peptidase activity [GO:0008233]	GO:0006465; GO:0008233; GO:0016021
A0A199VY59	A0A199VY59_ANACO	Pathogenesis-related protein 1B	ACMD2_17830	Ananas comosus (Pineapple) (Ananas ananas)	extracellular region [GO:0005576]		extracellular region [GO:0005576]		GO:0005576
A0A151TD77	A0A151TD77_CAJCA	Heat shock cognate 70 kDa protein	KK1_019587	Cajanus cajan (Pigeon pea) (Cajanus indicus)	ATP binding [GO:0005524]			ATP binding [GO:0005524]	GO:0005524
A5B6F1	A5B6F1_VITVI	Uncharacterized protein	VITISV_017130	Vitis vinifera (Grape)	adenylate kinase activity [GO:0004017]; ATP binding [GO:0005524]; helicase activity [GO:0004386]; nucleic acid binding [GO:0003676]; DNA integration [GO:0015074]	DNA integration [GO:0015074]		adenylate kinase activity [GO:0004017]; ATP binding [GO:0005524]; helicase activity [GO:0004386]; nucleic acid binding [GO:0003676]	GO:0003676; GO:0004017; GO:0004386; GO:0005524; GO:0015074
A0A059CYB6	A0A059CYB6_EUCGR	Uncharacterized protein	EUGRSUZ_B00131	Eucalyptus grandis (Flooded gum)	adenylate kinase activity [GO:0004017]; ATP binding [GO:0005524]			adenylate kinase activity [GO:0004017]; ATP binding [GO:0005524]	GO:0004017; GO:0005524
A0A2G9I069	A0A2G9I069_9LAMI	Aspartate aminotransferase (EC 2.6.1.1)	CDL12_04133	Handroanthus impetiginosus	L-aspartate:2-oxoglutarate aminotransferase activity [GO:0004069]; pyridoxal phosphate binding [GO:0030170]; biosynthetic process [GO:0009058]; cellular amino acid metabolic process [GO:0006520]	biosynthetic process [GO:0009058]; cellular amino acid metabolic process [GO:0006520]		L-aspartate:2-oxoglutarate aminotransferase activity [GO:0004069]; pyridoxal phosphate binding [GO:0030170]	GO:0004069; GO:0006520; GO:0009058; GO:0030170
A0A0B2PY07	A0A0B2PY07_GLYSO	Pectin acetylesterase (EC 3.1.1.-)	glysoja_028579	Glycine soja (Wild soybean)	cell wall [GO:0005618]; extracellular region [GO:0005576]; hydrolase activity [GO:0016787]; cell wall organization [GO:0071555]	cell wall organization [GO:0071555]	cell wall [GO:0005618]; extracellular region [GO:0005576]	hydrolase activity [GO:0016787]	GO:0005576; GO:0005618; GO:0016787; GO:0071555
B3TLP3	B3TLP3_ELAGV	Translation elongation factor EF-1 beta chain		Elaeis guineensis var. tenera (Oil palm)	eukaryotic translation elongation factor 1 complex [GO:0005853]; translation elongation factor activity [GO:0003746]		eukaryotic translation elongation factor 1 complex [GO:0005853]	translation elongation factor activity [GO:0003746]	GO:0003746; GO:0005853
A0A2P2LMN3	A0A2P2LMN3_RHIMU	Histidinol dehydrogenaseic isoform X1		Rhizophora mucronata (Asiatic mangrove)	histidinol dehydrogenase activity [GO:0004399]; NAD binding [GO:0051287]; zinc ion binding [GO:0008270]; histidine biosynthetic process [GO:0000105]	histidine biosynthetic process [GO:0000105]		histidinol dehydrogenase activity [GO:0004399]; NAD binding [GO:0051287]; zinc ion binding [GO:0008270]	GO:0000105; GO:0004399; GO:0008270; GO:0051287
A0A2H3Z7I4	A0A2H3Z7I4_PHODC	40S ribosomal protein S11	LOC103721074	Phoenix dactylifera (Date palm)	ribosome [GO:0005840]; structural constituent of ribosome [GO:0003735]; translation [GO:0006412]	translation [GO:0006412]	ribosome [GO:0005840]	structural constituent of ribosome [GO:0003735]	GO:0003735; GO:0005840; GO:0006412
A0A0V0I0Q9	A0A0V0I0Q9_SOLCH	Malate dehydrogenase (EC 1.1.1.37)		Solanum chacoense (Chaco potato)	L-malate dehydrogenase activity [GO:0030060]; carbohydrate metabolic process [GO:0005975]; malate metabolic process [GO:0006108]; tricarboxylic acid cycle [GO:0006099]	carbohydrate metabolic process [GO:0005975]; malate metabolic process [GO:0006108]; tricarboxylic acid cycle [GO:0006099]		L-malate dehydrogenase activity [GO:0030060]	GO:0005975; GO:0006099; GO:0006108; GO:0030060
A5B050	A5B050_VITVI	Adenylosuccinate synthetase, chloroplastic (AMPSase) (AdSS) (EC 6.3.4.4) (IMP--aspartate ligase)	PURA VITISV_016911	Vitis vinifera (Grape)	chloroplast [GO:0009507]; integral component of membrane [GO:0016021]; adenylosuccinate synthase activity [GO:0004019]; GTP binding [GO:0005525]; magnesium ion binding [GO:0000287]; 'de novo' AMP biosynthetic process [GO:0044208]	'de novo' AMP biosynthetic process [GO:0044208]	chloroplast [GO:0009507]; integral component of membrane [GO:0016021]	adenylosuccinate synthase activity [GO:0004019]; GTP binding [GO:0005525]; magnesium ion binding [GO:0000287]	GO:0000287; GO:0004019; GO:0005525; GO:0009507; GO:0016021; GO:0044208
A0A1D6K2D7	A0A1D6K2D7_MAIZE	Sucrose synthase (EC 2.4.1.13)	103634623 ZEAMMB73_Zm00001d029087	Zea mays (Maize)	sucrose synthase activity [GO:0016157]; sucrose metabolic process [GO:0005985]	sucrose metabolic process [GO:0005985]		sucrose synthase activity [GO:0016157]	GO:0005985; GO:0016157
D3WEW2	D3WEW2_PLUAU	ATP synthase subunit alpha	atpA	Plumbago auriculata (Cape leadwort)	chloroplast thylakoid membrane [GO:0009535]; proton-transporting ATP synthase complex, catalytic core F(1) [GO:0045261]; ATP binding [GO:0005524]; proton-transporting ATP synthase activity, rotational mechanism [GO:0046933]; ATP synthesis coupled proton transport [GO:0015986]	ATP synthesis coupled proton transport [GO:0015986]	chloroplast thylakoid membrane [GO:0009535]; proton-transporting ATP synthase complex, catalytic core F(1) [GO:0045261]	ATP binding [GO:0005524]; proton-transporting ATP synthase activity, rotational mechanism [GO:0046933]	GO:0005524; GO:0009535; GO:0015986; GO:0045261; GO:0046933
A0A2G9GUE6	A0A2G9GUE6_9LAMI	Xaa-Pro aminopeptidase (EC 3.4.11.9)	CDL12_18530	Handroanthus impetiginosus	metal ion binding [GO:0046872]; metalloaminopeptidase activity [GO:0070006]			metal ion binding [GO:0046872]; metalloaminopeptidase activity [GO:0070006]	GO:0046872; GO:0070006
A0A0K9QWL6	A0A0K9QWL6_SPIOL	Uncharacterized protein	SOVF_133270	Spinacia oleracea (Spinach)	3-hydroxyacyl-CoA dehydrogenase activity [GO:0003857]; fatty acid metabolic process [GO:0006631]	fatty acid metabolic process [GO:0006631]		3-hydroxyacyl-CoA dehydrogenase activity [GO:0003857]	GO:0003857; GO:0006631
A0A2H3Y6E8	A0A2H3Y6E8_PHODC	Malic enzyme	LOC103710233	Phoenix dactylifera (Date palm)	malate dehydrogenase (decarboxylating) (NAD+) activity [GO:0004471]; metal ion binding [GO:0046872]; NAD binding [GO:0051287]			malate dehydrogenase (decarboxylating) (NAD+) activity [GO:0004471]; metal ion binding [GO:0046872]; NAD binding [GO:0051287]	GO:0004471; GO:0046872; GO:0051287
W9S728	W9S728_9ROSA	Triosephosphate isomerase	L484_010743	Morus notabilis	triose-phosphate isomerase activity [GO:0004807]; glycolytic process [GO:0006096]	glycolytic process [GO:0006096]		triose-phosphate isomerase activity [GO:0004807]	GO:0004807; GO:0006096
A0A2H9ZYK9	A0A2H9ZYK9_9ASPA	Methylmalonate-semialdehyde dehydrogenase [acylating], mitochondrial (EC 1.2.1.18) (EC 1.2.1.27)	ALDH6B2 AXF42_Ash020458	Apostasia shenzhenica	malonate-semialdehyde dehydrogenase (acetylating) activity [GO:0018478]; methylmalonate-semialdehyde dehydrogenase (acylating) activity [GO:0004491]			malonate-semialdehyde dehydrogenase (acetylating) activity [GO:0018478]; methylmalonate-semialdehyde dehydrogenase (acylating) activity [GO:0004491]	GO:0004491; GO:0018478
A0A1R3JB64	A0A1R3JB64_9ROSI	Phospholipid/glycerol acyltransferase	COLO4_17945	Corchorus olitorius	integral component of membrane [GO:0016021]; transferase activity, transferring acyl groups [GO:0016746]		integral component of membrane [GO:0016021]	transferase activity, transferring acyl groups [GO:0016746]	GO:0016021; GO:0016746
A0A1D6A8C9	A0A1D6A8C9_WHEAT	Deleted.
A0A2H3XQV3	A0A2H3XQV3_PHODC	Pyruvate kinase (EC 2.7.1.40)	LOC103705348	Phoenix dactylifera (Date palm)	kinase activity [GO:0016301]; magnesium ion binding [GO:0000287]; potassium ion binding [GO:0030955]; pyruvate kinase activity [GO:0004743]			kinase activity [GO:0016301]; magnesium ion binding [GO:0000287]; potassium ion binding [GO:0030955]; pyruvate kinase activity [GO:0004743]	GO:0000287; GO:0004743; GO:0016301; GO:0030955
A0A022RWV0	A0A022RWV0_ERYGU	Malate dehydrogenase (EC 1.1.1.37)	MIMGU_mgv1a008933mg	Erythranthe guttata (Yellow monkey flower) (Mimulus guttatus)	L-malate dehydrogenase activity [GO:0030060]; carbohydrate metabolic process [GO:0005975]; malate metabolic process [GO:0006108]; tricarboxylic acid cycle [GO:0006099]	carbohydrate metabolic process [GO:0005975]; malate metabolic process [GO:0006108]; tricarboxylic acid cycle [GO:0006099]		L-malate dehydrogenase activity [GO:0030060]	GO:0005975; GO:0006099; GO:0006108; GO:0030060
A0A2I4HLP9	A0A2I4HLP9_JUGRE	Aspartate aminotransferase (EC 2.6.1.1)	LOC109019252	Juglans regia (English walnut)	L-aspartate:2-oxoglutarate aminotransferase activity [GO:0004069]; pyridoxal phosphate binding [GO:0030170]; biosynthetic process [GO:0009058]; cellular amino acid metabolic process [GO:0006520]	biosynthetic process [GO:0009058]; cellular amino acid metabolic process [GO:0006520]		L-aspartate:2-oxoglutarate aminotransferase activity [GO:0004069]; pyridoxal phosphate binding [GO:0030170]	GO:0004069; GO:0006520; GO:0009058; GO:0030170
A0A178WHF8	A0A178WHF8_ARATH	Uncharacterized protein	AXX17_At1g20140	Arabidopsis thaliana (Mouse-ear cress)	hydrolase activity [GO:0016787]			hydrolase activity [GO:0016787]	GO:0016787
A0A2H3XQ58	A0A2H3XQ58_PHODC	MFP1 attachment factor 1-like	LOC103705245	Phoenix dactylifera (Date palm)
A0A2P4JYI1	A0A2P4JYI1_QUESU	Deleted.
A0A2P6PWV7	A0A2P6PWV7_ROSCH	Sucrose synthase (EC 2.4.1.13)	RchiOBHm_Chr6g0294361	Rosa chinensis (China rose)	sucrose synthase activity [GO:0016157]; sucrose metabolic process [GO:0005985]	sucrose metabolic process [GO:0005985]		sucrose synthase activity [GO:0016157]	GO:0005985; GO:0016157
A0A0L9VA13	A0A0L9VA13_PHAAN	Uncharacterized protein	LR48_Vigan09g040100	Phaseolus angularis (Azuki bean) (Vigna angularis)	chloroplast inner membrane [GO:0009706]; chloroplast thylakoid membrane [GO:0009535]; integral component of membrane [GO:0016021]; mitochondrion [GO:0005739]		chloroplast inner membrane [GO:0009706]; chloroplast thylakoid membrane [GO:0009535]; integral component of membrane [GO:0016021]; mitochondrion [GO:0005739]		GO:0005739; GO:0009535; GO:0009706; GO:0016021
A0A2G3B2A7	A0A2G3B2A7_CAPCH	Polyubiquitin	BC332_30397	Capsicum chinense (Scotch bonnet) (Bonnet pepper)
A0A2K1Y3S5	A0A2K1Y3S5_POPTR	Deleted.
K4BBN2	K4BBN2_SOLLC	Deleted.
A0A2P5EFY5	A0A2P5EFY5_TREOI	Threonine synthase-like	TorRG33x02_197940	Trema orientale (Charcoal tree) (Celtis orientalis)	pyridoxal phosphate binding [GO:0030170]; cellular amino acid metabolic process [GO:0006520]	cellular amino acid metabolic process [GO:0006520]		pyridoxal phosphate binding [GO:0030170]	GO:0006520; GO:0030170
I1NIB5	I1NIB5_SOYBN	Uncharacterized protein	GLYMA_20G211500	Glycine max (Soybean) (Glycine hispida)	methyltransferase activity [GO:0008168]			methyltransferase activity [GO:0008168]	GO:0008168
M1GS77	M1GS77_ELAGV	5'-methylthioadenosine/s-adenosylhomocysteine nucleosidase 1-like protein		Elaeis guineensis var. tenera (Oil palm)	catalytic activity [GO:0003824]; nucleoside metabolic process [GO:0009116]	nucleoside metabolic process [GO:0009116]		catalytic activity [GO:0003824]	GO:0003824; GO:0009116
A0A1D6S991	A0A1D6S991_WHEAT	Deleted.
A0A2H3ZX36	A0A2H3ZX36_PHODC	LOW QUALITY PROTEIN: presequence protease 1, chloroplastic/mitochondrial-like	LOC103718342	Phoenix dactylifera (Date palm)	metal ion binding [GO:0046872]; peptidase activity [GO:0008233]			metal ion binding [GO:0046872]; peptidase activity [GO:0008233]	GO:0008233; GO:0046872
A0A2H3ZVI2	A0A2H3ZVI2_PHODC	uncharacterized protein LOC103716226	LOC103716226	Phoenix dactylifera (Date palm)	catalytic activity [GO:0003824]			catalytic activity [GO:0003824]	GO:0003824
K3Z566	K3Z566_SETIT	Serine hydroxymethyltransferase (EC 2.1.2.1)	101783340 SETIT_3G305500v2	Setaria italica (Foxtail millet) (Panicum italicum)	glycine hydroxymethyltransferase activity [GO:0004372]; pyridoxal phosphate binding [GO:0030170]; glycine biosynthetic process from serine [GO:0019264]; tetrahydrofolate interconversion [GO:0035999]	glycine biosynthetic process from serine [GO:0019264]; tetrahydrofolate interconversion [GO:0035999]		glycine hydroxymethyltransferase activity [GO:0004372]; pyridoxal phosphate binding [GO:0030170]	GO:0004372; GO:0019264; GO:0030170; GO:0035999
A0A2H3YIK5	A0A2H3YIK5_PHODC	phosphoribosylglycinamide formyltransferase, chloroplastic isoform X1	LOC103714020	Phoenix dactylifera (Date palm)	phosphoribosylglycinamide formyltransferase activity [GO:0004644]; 'de novo' IMP biosynthetic process [GO:0006189]	'de novo' IMP biosynthetic process [GO:0006189]		phosphoribosylglycinamide formyltransferase activity [GO:0004644]	GO:0004644; GO:0006189
B3TLW3	B3TLW3_ELAGV	Pathogenesis-related protein		Elaeis guineensis var. tenera (Oil palm)	extracellular region [GO:0005576]		extracellular region [GO:0005576]		GO:0005576
A0A1D5AIV2	A0A1D5AIV2_ELAGV	Type 2 nonspecific lipid transfer protein LTP205		Elaeis guineensis var. tenera (Oil palm)	lipid transport [GO:0006869]	lipid transport [GO:0006869]			GO:0006869
A0A2H3XR91	A0A2H3XR91_PHODC	malate dehydrogenase, cytoplasmic-like	LOC103705557	Phoenix dactylifera (Date palm)	malate dehydrogenase activity [GO:0016615]; oxidoreductase activity, acting on the CH-OH group of donors, NAD or NADP as acceptor [GO:0016616]; carbohydrate metabolic process [GO:0005975]; malate metabolic process [GO:0006108]	carbohydrate metabolic process [GO:0005975]; malate metabolic process [GO:0006108]		malate dehydrogenase activity [GO:0016615]; oxidoreductase activity, acting on the CH-OH group of donors, NAD or NADP as acceptor [GO:0016616]	GO:0005975; GO:0006108; GO:0016615; GO:0016616
A0A2H3Y595	A0A2H3Y595_PHODC	Ubiquitin carboxyl-terminal hydrolase (EC 3.4.19.12)	LOC103709890	Phoenix dactylifera (Date palm)	thiol-dependent ubiquitin-specific protease activity [GO:0004843]; zinc ion binding [GO:0008270]; protein deubiquitination [GO:0016579]; ubiquitin-dependent protein catabolic process [GO:0006511]	protein deubiquitination [GO:0016579]; ubiquitin-dependent protein catabolic process [GO:0006511]		thiol-dependent ubiquitin-specific protease activity [GO:0004843]; zinc ion binding [GO:0008270]	GO:0004843; GO:0006511; GO:0008270; GO:0016579
N1QVQ6	N1QVQ6_AEGTA	Peptidylprolyl isomerase (EC 5.2.1.8)	F775_02200	Aegilops tauschii (Tausch's goatgrass) (Aegilops squarrosa)	peptidyl-prolyl cis-trans isomerase activity [GO:0003755]			peptidyl-prolyl cis-trans isomerase activity [GO:0003755]	GO:0003755
A0A2H3Z8Z9	A0A2H3Z8Z9_PHODC	Phospholipase D (EC 3.1.4.4)	LOC103721758	Phoenix dactylifera (Date palm)	membrane [GO:0016020]; calcium ion binding [GO:0005509]; N-acylphosphatidylethanolamine-specific phospholipase D activity [GO:0070290]; phospholipase D activity [GO:0004630]; lipid catabolic process [GO:0016042]; phosphatidylcholine metabolic process [GO:0046470]	lipid catabolic process [GO:0016042]; phosphatidylcholine metabolic process [GO:0046470]	membrane [GO:0016020]	calcium ion binding [GO:0005509]; N-acylphosphatidylethanolamine-specific phospholipase D activity [GO:0070290]; phospholipase D activity [GO:0004630]	GO:0004630; GO:0005509; GO:0016020; GO:0016042; GO:0046470; GO:0070290
A0A2H3Y0Y7	A0A2H3Y0Y7_PHODC	hsp70-Hsp90 organizing protein-like	LOC103708511	Phoenix dactylifera (Date palm)
M7Z3D0	M7Z3D0_TRIUA	Cysteine proteinase 1	TRIUR3_29578	Triticum urartu (Red wild einkorn) (Crithodium urartu)	cysteine-type peptidase activity [GO:0008234]			cysteine-type peptidase activity [GO:0008234]	GO:0008234
A0A2N9I236	A0A2N9I236_FAGSY	Uncharacterized protein	FSB_LOCUS46370	Fagus sylvatica (Beechnut)	nucleic acid binding [GO:0003676]; peptidyl-prolyl cis-trans isomerase activity [GO:0003755]; RNA-DNA hybrid ribonuclease activity [GO:0004523]			nucleic acid binding [GO:0003676]; peptidyl-prolyl cis-trans isomerase activity [GO:0003755]; RNA-DNA hybrid ribonuclease activity [GO:0004523]	GO:0003676; GO:0003755; GO:0004523
A0A2H3YSI6	A0A2H3YSI6_PHODC	cysteine desulfurase 1, chloroplastic	LOC103716678	Phoenix dactylifera (Date palm)	cysteine desulfurase activity [GO:0031071]; pyridoxal phosphate binding [GO:0030170]; cysteine metabolic process [GO:0006534]	cysteine metabolic process [GO:0006534]		cysteine desulfurase activity [GO:0031071]; pyridoxal phosphate binding [GO:0030170]	GO:0006534; GO:0030170; GO:0031071
A0A2H3Z7M7	A0A2H3Z7M7_PHODC	Glycosyltransferase (EC 2.4.1.-)	LOC103721317	Phoenix dactylifera (Date palm)	transferase activity, transferring hexosyl groups [GO:0016758]			transferase activity, transferring hexosyl groups [GO:0016758]	GO:0016758
C5Z8H3	C5Z8H3_SORBI	Vacuolar H+-pyrophosphatase	SORBI_3010G114000	Sorghum bicolor (Sorghum) (Sorghum vulgare)	integral component of membrane [GO:0016021]; hydrogen-translocating pyrophosphatase activity [GO:0009678]; inorganic diphosphatase activity [GO:0004427]; proton transmembrane transport [GO:1902600]	proton transmembrane transport [GO:1902600]	integral component of membrane [GO:0016021]	hydrogen-translocating pyrophosphatase activity [GO:0009678]; inorganic diphosphatase activity [GO:0004427]	GO:0004427; GO:0009678; GO:0016021; GO:1902600
A0A1R3G8P1	A0A1R3G8P1_COCAP	Prephenate dehydrogenase	CCACVL1_27797	Corchorus capsularis (Jute)	integral component of membrane [GO:0016021]; hydrogen-translocating pyrophosphatase activity [GO:0009678]; inorganic diphosphatase activity [GO:0004427]; prephenate dehydrogenase (NAD+) activity [GO:0008977]; prephenate dehydrogenase (NADP+) activity [GO:0004665]; proton transmembrane transport [GO:1902600]; tyrosine biosynthetic process [GO:0006571]	proton transmembrane transport [GO:1902600]; tyrosine biosynthetic process [GO:0006571]	integral component of membrane [GO:0016021]	hydrogen-translocating pyrophosphatase activity [GO:0009678]; inorganic diphosphatase activity [GO:0004427]; prephenate dehydrogenase (NAD+) activity [GO:0008977]; prephenate dehydrogenase (NADP+) activity [GO:0004665]	GO:0004427; GO:0004665; GO:0006571; GO:0008977; GO:0009678; GO:0016021; GO:1902600
A0A1S4A7P5	A0A1S4A7P5_TOBAC	14-3-3-like protein A	LOC107794654	Nicotiana tabacum (Common tobacco)	protein domain specific binding [GO:0019904]			protein domain specific binding [GO:0019904]	GO:0019904
R0H9E9	R0H9E9_9BRAS	Uncharacterized protein	CARUB_v10019368mg	Capsella rubella	GDP-mannose 4,6-dehydratase activity [GO:0008446]; GDP-mannose metabolic process [GO:0019673]	GDP-mannose metabolic process [GO:0019673]		GDP-mannose 4,6-dehydratase activity [GO:0008446]	GO:0008446; GO:0019673
A0A2H3XU67	A0A2H3XU67_PHODC	cold shock protein 2-like	LOC103706337	Phoenix dactylifera (Date palm)	nucleic acid binding [GO:0003676]; zinc ion binding [GO:0008270]			nucleic acid binding [GO:0003676]; zinc ion binding [GO:0008270]	GO:0003676; GO:0008270
A0A1D1YZV6	A0A1D1YZV6_9ARAE	Calpain-D (Fragment)	sol_0 g.40771	Anthurium amnicola	single-stranded DNA binding [GO:0003697]; defense response [GO:0006952]; regulation of transcription, DNA-templated [GO:0006355]	defense response [GO:0006952]; regulation of transcription, DNA-templated [GO:0006355]		single-stranded DNA binding [GO:0003697]	GO:0003697; GO:0006355; GO:0006952
A0A1D6H8U6	A0A1D6H8U6_MAIZE	3-oxoacyl-[acyl-carrier-protein] reductase chloroplastic	100274506 ZEAMMB73_Zm00001d016550	Zea mays (Maize)	3-oxoacyl-[acyl-carrier-protein] reductase (NADPH) activity [GO:0004316]; NAD binding [GO:0051287]; oxidoreductase activity, acting on the CH-OH group of donors, NAD or NADP as acceptor [GO:0016616]; fatty acid elongation [GO:0030497]; oxidation-reduction process [GO:0055114]	fatty acid elongation [GO:0030497]; oxidation-reduction process [GO:0055114]		3-oxoacyl-[acyl-carrier-protein] reductase (NADPH) activity [GO:0004316]; NAD binding [GO:0051287]; oxidoreductase activity, acting on the CH-OH group of donors, NAD or NADP as acceptor [GO:0016616]	GO:0004316; GO:0016616; GO:0030497; GO:0051287; GO:0055114
A0A2P2L8C2	A0A2P2L8C2_RHIMU	Uncharacterized protein		Rhizophora mucronata (Asiatic mangrove)	cell [GO:0005623]; electron transfer activity [GO:0009055]; flavin adenine dinucleotide binding [GO:0050660]; oxidoreductase activity, acting on a sulfur group of donors, NAD(P) as acceptor [GO:0016668]; cell redox homeostasis [GO:0045454]	cell redox homeostasis [GO:0045454]	cell [GO:0005623]	electron transfer activity [GO:0009055]; flavin adenine dinucleotide binding [GO:0050660]; oxidoreductase activity, acting on a sulfur group of donors, NAD(P) as acceptor [GO:0016668]	GO:0005623; GO:0009055; GO:0016668; GO:0045454; GO:0050660
A0A2I0BBZ9	A0A2I0BBZ9_9ASPA	Malic enzyme	AXF42_Ash005661	Apostasia shenzhenica	malate dehydrogenase (decarboxylating) (NAD+) activity [GO:0004471]; metal ion binding [GO:0046872]; NAD binding [GO:0051287]			malate dehydrogenase (decarboxylating) (NAD+) activity [GO:0004471]; metal ion binding [GO:0046872]; NAD binding [GO:0051287]	GO:0004471; GO:0046872; GO:0051287
A0A0A0KC60	A0A0A0KC60_CUCSA	Proteasome subunit beta (EC 3.4.25.1)	Csa_6G290910	Cucumis sativus (Cucumber)	cytosolic ribosome [GO:0022626]; nucleus [GO:0005634]; proteasome core complex [GO:0005839]; threonine-type endopeptidase activity [GO:0004298]; proteolysis involved in cellular protein catabolic process [GO:0051603]; response to cadmium ion [GO:0046686]; response to salt stress [GO:0009651]	proteolysis involved in cellular protein catabolic process [GO:0051603]; response to cadmium ion [GO:0046686]; response to salt stress [GO:0009651]	cytosolic ribosome [GO:0022626]; nucleus [GO:0005634]; proteasome core complex [GO:0005839]	threonine-type endopeptidase activity [GO:0004298]	GO:0004298; GO:0005634; GO:0005839; GO:0009651; GO:0022626; GO:0046686; GO:0051603
R0FQM6	R0FQM6_9BRAS	Uncharacterized protein	CARUB_v10017709mg	Capsella rubella
A0A1D6CDM4	A0A1D6CDM4_WHEAT	Deleted.
A0A2H3YMU7	A0A2H3YMU7_PHODC	HMG-Y-related protein A-like	LOC103715347	Phoenix dactylifera (Date palm)	nucleosome [GO:0000786]; nucleus [GO:0005634]; DNA binding [GO:0003677]; nucleosome assembly [GO:0006334]; regulation of transcription, DNA-templated [GO:0006355]	nucleosome assembly [GO:0006334]; regulation of transcription, DNA-templated [GO:0006355]	nucleosome [GO:0000786]; nucleus [GO:0005634]	DNA binding [GO:0003677]	GO:0000786; GO:0003677; GO:0005634; GO:0006334; GO:0006355
R7WCX4	R7WCX4_AEGTA	3-oxoacyl-(Acyl-carrier-protein) reductase 3, chloroplastic	F775_14680	Aegilops tauschii (Tausch's goatgrass) (Aegilops squarrosa)	3-oxoacyl-[acyl-carrier-protein] reductase (NADPH) activity [GO:0004316]; NAD binding [GO:0051287]; fatty acid biosynthetic process [GO:0006633]	fatty acid biosynthetic process [GO:0006633]		3-oxoacyl-[acyl-carrier-protein] reductase (NADPH) activity [GO:0004316]; NAD binding [GO:0051287]	GO:0004316; GO:0006633; GO:0051287
K4A096	K4A096_SETIT	Uncharacterized protein	101778874 SETIT_2G090400v2	Setaria italica (Foxtail millet) (Panicum italicum)	defense response to bacterium [GO:0042742]; defense response to fungus [GO:0050832]	defense response to bacterium [GO:0042742]; defense response to fungus [GO:0050832]			GO:0042742; GO:0050832
C5XUE1	C5XUE1_SORBI	Uncharacterized protein	SORBI_3004G327800	Sorghum bicolor (Sorghum) (Sorghum vulgare)
A0A1D1XY92	A0A1D1XY92_9ARAE	Universal stress protein Sll1654	sll1654 g.47524	Anthurium amnicola
A0A0L9VG11	A0A0L9VG11_PHAAN	Uncharacterized protein	LR48_Vigan09g228800	Phaseolus angularis (Azuki bean) (Vigna angularis)	ATP binding [GO:0005524]; nucleic acid binding [GO:0003676]; RNA-DNA hybrid ribonuclease activity [GO:0004523]			ATP binding [GO:0005524]; nucleic acid binding [GO:0003676]; RNA-DNA hybrid ribonuclease activity [GO:0004523]	GO:0003676; GO:0004523; GO:0005524
A0A2H3XWX1	A0A2H3XWX1_PHODC	peptide-N4-(N-acetyl-beta- glucosaminyl)asparagine amidase A-like	LOC103707325	Phoenix dactylifera (Date palm)
A0A2I4F9L2	A0A2I4F9L2_JUGRE	gamma aminobutyrate transaminase 3, chloroplastic-like	LOC108996768	Juglans regia (English walnut)	pyridoxal phosphate binding [GO:0030170]; transaminase activity [GO:0008483]			pyridoxal phosphate binding [GO:0030170]; transaminase activity [GO:0008483]	GO:0008483; GO:0030170
M0RFC7	M0RFC7_MUSAM	Uncharacterized protein	103999978	Musa acuminata subsp. malaccensis (Wild banana) (Musa malaccensis)	cell [GO:0005623]; oxidoreductase activity [GO:0016491]; cell redox homeostasis [GO:0045454]	cell redox homeostasis [GO:0045454]	cell [GO:0005623]	oxidoreductase activity [GO:0016491]	GO:0005623; GO:0016491; GO:0045454
G8FGI5	G8FGI5_ELAGV	Acyl carrier protein (Fragment)	ACP	Elaeis guineensis var. tenera (Oil palm)	phosphopantetheine binding [GO:0031177]; fatty acid biosynthetic process [GO:0006633]	fatty acid biosynthetic process [GO:0006633]		phosphopantetheine binding [GO:0031177]	GO:0006633; GO:0031177
A0A2H3Y8Y3	A0A2H3Y8Y3_PHODC	carboxyvinyl-carboxyphosphonate phosphorylmutase, chloroplastic-like	LOC103711034	Phoenix dactylifera (Date palm)	catalytic activity [GO:0003824]			catalytic activity [GO:0003824]	GO:0003824
K7M9X3	K7M9X3_SOYBN	Uncharacterized protein	100807250 GLYMA_15G062700	Glycine max (Soybean) (Glycine hispida)	extracellular space [GO:0005615]		extracellular space [GO:0005615]		GO:0005615
K3ZUE6	K3ZUE6_SETIT	Uncharacterized protein	101756979 SETIT_2G386900v2	Setaria italica (Foxtail millet) (Panicum italicum)	strictosidine synthase activity [GO:0016844]; biosynthetic process [GO:0009058]	biosynthetic process [GO:0009058]		strictosidine synthase activity [GO:0016844]	GO:0009058; GO:0016844
A0A2P6RDI8	A0A2P6RDI8_ROSCH	Putative enoyl-[acyl-carrier-protein] reductase (NADH) (EC 1.3.1.9)	RchiOBHm_Chr3g0479801	Rosa chinensis (China rose)	enoyl-[acyl-carrier-protein] reductase (NADH) activity [GO:0004318]; enoyl-[acyl-carrier-protein] reductase activity [GO:0016631]			enoyl-[acyl-carrier-protein] reductase (NADH) activity [GO:0004318]; enoyl-[acyl-carrier-protein] reductase activity [GO:0016631]	GO:0004318; GO:0016631
A0A2H3ZP03	A0A2H3ZP03_PHODC	Deleted.
A0A2H3XIT5	A0A2H3XIT5_PHODC	uncharacterized protein LOC103703343	LOC103703343	Phoenix dactylifera (Date palm)	glutathione transferase activity [GO:0004364]			glutathione transferase activity [GO:0004364]	GO:0004364
M0TAK0	M0TAK0_MUSAM	Uncharacterized protein		Musa acuminata subsp. malaccensis (Wild banana) (Musa malaccensis)	ribosome [GO:0005840]; structural constituent of ribosome [GO:0003735]; transferase activity, transferring hexosyl groups [GO:0016758]; translation [GO:0006412]	translation [GO:0006412]	ribosome [GO:0005840]	structural constituent of ribosome [GO:0003735]; transferase activity, transferring hexosyl groups [GO:0016758]	GO:0003735; GO:0005840; GO:0006412; GO:0016758
A0A2H3XIV8	A0A2H3XIV8_PHODC	Aldose 1-epimerase (EC 5.1.3.3) (Galactose mutarotase)	LOC103703406	Phoenix dactylifera (Date palm)	aldose 1-epimerase activity [GO:0004034]; carbohydrate binding [GO:0030246]; hexose metabolic process [GO:0019318]	hexose metabolic process [GO:0019318]		aldose 1-epimerase activity [GO:0004034]; carbohydrate binding [GO:0030246]	GO:0004034; GO:0019318; GO:0030246
A0A199VHY8	A0A199VHY8_ANACO	40S ribosomal protein S24	ACMD2_07342	Ananas comosus (Pineapple) (Ananas ananas)	ribosome [GO:0005840]; structural constituent of ribosome [GO:0003735]; translation [GO:0006412]	translation [GO:0006412]	ribosome [GO:0005840]	structural constituent of ribosome [GO:0003735]	GO:0003735; GO:0005840; GO:0006412
A0A061GRA8	A0A061GRA8_THECC	alpha-1,2-Mannosidase (EC 3.2.1.-)	TCM_039501	Theobroma cacao (Cacao) (Cocoa)	membrane [GO:0016020]; calcium ion binding [GO:0005509]; mannosyl-oligosaccharide 1,2-alpha-mannosidase activity [GO:0004571]; metabolic process [GO:0008152]	metabolic process [GO:0008152]	membrane [GO:0016020]	calcium ion binding [GO:0005509]; mannosyl-oligosaccharide 1,2-alpha-mannosidase activity [GO:0004571]	GO:0004571; GO:0005509; GO:0008152; GO:0016020
A0A164WV60	A0A164WV60_DAUCS	Uncharacterized protein	DCAR_020337	Daucus carota subsp. sativus (Carrot)	ATP binding [GO:0005524]			ATP binding [GO:0005524]	GO:0005524
A0A2P4MH28	A0A2P4MH28_QUESU	Deleted.
M0U0F3	M0U0F3_MUSAM	Uncharacterized protein		Musa acuminata subsp. malaccensis (Wild banana) (Musa malaccensis)	nucleosome [GO:0000786]; nucleus [GO:0005634]; DNA binding [GO:0003677]; protein heterodimerization activity [GO:0046982]; transferase activity, transferring glycosyl groups [GO:0016757]; fucose metabolic process [GO:0006004]	fucose metabolic process [GO:0006004]	nucleosome [GO:0000786]; nucleus [GO:0005634]	DNA binding [GO:0003677]; protein heterodimerization activity [GO:0046982]; transferase activity, transferring glycosyl groups [GO:0016757]	GO:0000786; GO:0003677; GO:0005634; GO:0006004; GO:0016757; GO:0046982
H6TNT0	H6TNT0_ELAGV	Putative gibberellin-regulated protein (Fragment)		Elaeis guineensis var. tenera (Oil palm)
A0A0D2SDK5	A0A0D2SDK5_GOSRA	Uncharacterized protein (Fragment)	B456_007G037800	Gossypium raimondii (New World cotton)	L-malate dehydrogenase activity [GO:0030060]; carbohydrate metabolic process [GO:0005975]; malate metabolic process [GO:0006108]; tricarboxylic acid cycle [GO:0006099]	carbohydrate metabolic process [GO:0005975]; malate metabolic process [GO:0006108]; tricarboxylic acid cycle [GO:0006099]		L-malate dehydrogenase activity [GO:0030060]	GO:0005975; GO:0006099; GO:0006108; GO:0030060
A0A2H3YBG1	A0A2H3YBG1_PHODC	uric acid degradation bifunctional protein TTL-like isoform X1	LOC103711796	Phoenix dactylifera (Date palm)	hydroxyisourate hydrolase activity [GO:0033971]; purine nucleobase metabolic process [GO:0006144]	purine nucleobase metabolic process [GO:0006144]		hydroxyisourate hydrolase activity [GO:0033971]	GO:0006144; GO:0033971
A0A0M4B313	A0A0M4B313_9ARAE	ATP synthase subunit beta, chloroplastic (EC 7.1.2.2) (ATP synthase F1 sector subunit beta) (F-ATPase subunit beta)	atpB	Epipremnum aureum	chloroplast thylakoid membrane [GO:0009535]; proton-transporting ATP synthase complex, catalytic core F(1) [GO:0045261]; ATP binding [GO:0005524]; proton-transporting ATP synthase activity, rotational mechanism [GO:0046933]; ATP synthesis coupled proton transport [GO:0015986]	ATP synthesis coupled proton transport [GO:0015986]	chloroplast thylakoid membrane [GO:0009535]; proton-transporting ATP synthase complex, catalytic core F(1) [GO:0045261]	ATP binding [GO:0005524]; proton-transporting ATP synthase activity, rotational mechanism [GO:0046933]	GO:0005524; GO:0009535; GO:0015986; GO:0045261; GO:0046933
A0A2H3ZBX0	A0A2H3ZBX0_PHODC	Glycosyltransferase (EC 2.4.1.-)	LOC103722644	Phoenix dactylifera (Date palm)	transferase activity, transferring hexosyl groups [GO:0016758]			transferase activity, transferring hexosyl groups [GO:0016758]	GO:0016758
A0A2K3LYT7	A0A2K3LYT7_TRIPR	Temperature induced lipocalin	L195_g039743	Trifolium pratense (Red clover)	transporter activity [GO:0005215]			transporter activity [GO:0005215]	GO:0005215
Q8S1Y0	Q8S1Y0_ORYSJ	Putative transaldolase	P0482D04.14	Oryza sativa subsp. japonica (Rice)	cytoplasm [GO:0005737]; sedoheptulose-7-phosphate:D-glyceraldehyde-3-phosphate glyceronetransferase activity [GO:0004801]; carbohydrate metabolic process [GO:0005975]; pentose-phosphate shunt [GO:0006098]	carbohydrate metabolic process [GO:0005975]; pentose-phosphate shunt [GO:0006098]	cytoplasm [GO:0005737]	sedoheptulose-7-phosphate:D-glyceraldehyde-3-phosphate glyceronetransferase activity [GO:0004801]	GO:0004801; GO:0005737; GO:0005975; GO:0006098
A0A2H3X2S3	A0A2H3X2S3_PHODC	putrescine hydroxycinnamoyltransferase 1-like	LOC103697378	Phoenix dactylifera (Date palm)	transferase activity, transferring acyl groups other than amino-acyl groups [GO:0016747]			transferase activity, transferring acyl groups other than amino-acyl groups [GO:0016747]	GO:0016747
A0A1R3I2N4	A0A1R3I2N4_COCAP	Uncharacterized protein	CCACVL1_15306	Corchorus capsularis (Jute)	chaperone binding [GO:0051087]; fumarylacetoacetase activity [GO:0004334]; aromatic amino acid family metabolic process [GO:0009072]	aromatic amino acid family metabolic process [GO:0009072]		chaperone binding [GO:0051087]; fumarylacetoacetase activity [GO:0004334]	GO:0004334; GO:0009072; GO:0051087
A0A2P5YAY0	A0A2P5YAY0_GOSBA	Uncharacterized protein	GOBAR_AA07882	Gossypium barbadense (Sea-island cotton) (Egyptian cotton)	3-isopropylmalate dehydratase activity [GO:0003861]; aspartic-type endopeptidase activity [GO:0004190]			3-isopropylmalate dehydratase activity [GO:0003861]; aspartic-type endopeptidase activity [GO:0004190]	GO:0003861; GO:0004190
Q944B1	Q944B1_PRUPE	Beta-1,3-glucanase	Gns3	Prunus persica (Peach) (Amygdalus persica)	hydrolase activity, hydrolyzing O-glycosyl compounds [GO:0004553]; carbohydrate metabolic process [GO:0005975]	carbohydrate metabolic process [GO:0005975]		hydrolase activity, hydrolyzing O-glycosyl compounds [GO:0004553]	GO:0004553; GO:0005975
A0A1Q3CIC2	A0A1Q3CIC2_CEPFO	Malate dehydrogenase (EC 1.1.1.37)	CFOL_v3_23468	Cephalotus follicularis (Albany pitcher plant)	L-malate dehydrogenase activity [GO:0030060]; carbohydrate metabolic process [GO:0005975]; malate metabolic process [GO:0006108]; tricarboxylic acid cycle [GO:0006099]	carbohydrate metabolic process [GO:0005975]; malate metabolic process [GO:0006108]; tricarboxylic acid cycle [GO:0006099]		L-malate dehydrogenase activity [GO:0030060]	GO:0005975; GO:0006099; GO:0006108; GO:0030060
A0A2H3YRF7	A0A2H3YRF7_PHODC	uncharacterized protein At1g32220, chloroplastic isoform X1	LOC103716369	Phoenix dactylifera (Date palm)
A0A1D1YD18	A0A1D1YD18_9ARAE	Ras-related protein RHN1 (Fragment)	RHN1_0 g.47292	Anthurium amnicola	GTP binding [GO:0005525]; GTPase activity [GO:0003924]			GTPase activity [GO:0003924]; GTP binding [GO:0005525]	GO:0003924; GO:0005525
A0A200Q2V4	A0A200Q2V4_9MAGN	AMP-dependent synthetase/ligase	BVC80_8527g9	Macleaya cordata	ligase activity [GO:0016874]			ligase activity [GO:0016874]	GO:0016874
A0A164Y9R4	A0A164Y9R4_DAUCS	Uncharacterized protein	DCAR_017432	Daucus carota subsp. sativus (Carrot)	catalytic activity [GO:0003824]			catalytic activity [GO:0003824]	GO:0003824
M0ZJY9	M0ZJY9_SOLTU	Uncharacterized protein	102595667	Solanum tuberosum (Potato)	integral component of membrane [GO:0016021]; heme binding [GO:0020037]; peroxidase activity [GO:0004601]; response to oxidative stress [GO:0006979]	response to oxidative stress [GO:0006979]	integral component of membrane [GO:0016021]	heme binding [GO:0020037]; peroxidase activity [GO:0004601]	GO:0004601; GO:0006979; GO:0016021; GO:0020037
A0A2I0VLA4	A0A2I0VLA4_9ASPA	Acetyl-coenzyme A carboxylase carboxyl transferase subunit alpha, chloroplastic	CAC3 MA16_Dca005110	Dendrobium catenatum	acetyl-CoA carboxylase complex [GO:0009317]; acetyl-CoA carboxylase activity [GO:0003989]; transferase activity [GO:0016740]; fatty acid biosynthetic process [GO:0006633]	fatty acid biosynthetic process [GO:0006633]	acetyl-CoA carboxylase complex [GO:0009317]	acetyl-CoA carboxylase activity [GO:0003989]; transferase activity [GO:0016740]	GO:0003989; GO:0006633; GO:0009317; GO:0016740
A0A1R3JCR9	A0A1R3JCR9_9ROSI	C2 calcium-dependent membrane targeting	COLO4_17437	Corchorus olitorius	integral component of membrane [GO:0016021]; lipid binding [GO:0008289]; lipid transport [GO:0006869]	lipid transport [GO:0006869]	integral component of membrane [GO:0016021]	lipid binding [GO:0008289]	GO:0006869; GO:0008289; GO:0016021
A0A2I0B9T5	A0A2I0B9T5_9ASPA	ABC transporter C family member 3	ABCC3 AXF42_Ash007314	Apostasia shenzhenica	integral component of membrane [GO:0016021]; nucleus [GO:0005634]; ATP binding [GO:0005524]; ATPase activity, coupled to transmembrane movement of substances [GO:0042626]; DNA binding [GO:0003677]; DNA-binding transcription factor activity [GO:0003700]; oxidoreductase activity [GO:0016491]		integral component of membrane [GO:0016021]; nucleus [GO:0005634]	ATPase activity, coupled to transmembrane movement of substances [GO:0042626]; ATP binding [GO:0005524]; DNA binding [GO:0003677]; DNA-binding transcription factor activity [GO:0003700]; oxidoreductase activity [GO:0016491]	GO:0003677; GO:0003700; GO:0005524; GO:0005634; GO:0016021; GO:0016491; GO:0042626
A0A0A1CE53	A0A0A1CE53_9MAGN	HSP90 (Fragment)		Paeonia delavayi	ATP binding [GO:0005524]; unfolded protein binding [GO:0051082]; protein folding [GO:0006457]	protein folding [GO:0006457]		ATP binding [GO:0005524]; unfolded protein binding [GO:0051082]	GO:0005524; GO:0006457; GO:0051082
A0A2I0AZB4	A0A2I0AZB4_9ASPA	3-oxoacyl-[acyl-carrier-protein] synthase I, chloroplastic (EC 2.3.1.179)	KAS12 AXF42_Ash006504	Apostasia shenzhenica	beta-ketoacyl-acyl-carrier-protein synthase II activity [GO:0033817]; fatty acid biosynthetic process [GO:0006633]	fatty acid biosynthetic process [GO:0006633]		beta-ketoacyl-acyl-carrier-protein synthase II activity [GO:0033817]	GO:0006633; GO:0033817
W1PH81	W1PH81_AMBTC	Uncharacterized protein	AMTR_s00141p00029880	Amborella trichopoda	transferase activity, transferring acyl groups other than amino-acyl groups [GO:0016747]; fatty acid biosynthetic process [GO:0006633]	fatty acid biosynthetic process [GO:0006633]		transferase activity, transferring acyl groups other than amino-acyl groups [GO:0016747]	GO:0006633; GO:0016747
A0A1U7ZKP6	A0A1U7ZKP6_NELNU	NADH dehydrogenase [ubiquinone] flavoprotein 1, mitochondrial (EC 1.6.99.3) (EC 7.1.1.2)	LOC104591674	Nelumbo nucifera (Sacred lotus)	mitochondrial inner membrane [GO:0005743]; respirasome [GO:0070469]; 4 iron, 4 sulfur cluster binding [GO:0051539]; FMN binding [GO:0010181]; metal ion binding [GO:0046872]; NAD binding [GO:0051287]; NADH dehydrogenase (ubiquinone) activity [GO:0008137]		mitochondrial inner membrane [GO:0005743]; respirasome [GO:0070469]	4 iron, 4 sulfur cluster binding [GO:0051539]; FMN binding [GO:0010181]; metal ion binding [GO:0046872]; NAD binding [GO:0051287]; NADH dehydrogenase (ubiquinone) activity [GO:0008137]	GO:0005743; GO:0008137; GO:0010181; GO:0046872; GO:0051287; GO:0051539; GO:0070469
A0A2P5ES19	A0A2P5ES19_TREOI	Crotonase	TorMFP2 TorRG33x02_159370	Trema orientale (Charcoal tree) (Celtis orientalis)	3-hydroxyacyl-CoA dehydrogenase activity [GO:0003857]; fatty acid metabolic process [GO:0006631]	fatty acid metabolic process [GO:0006631]		3-hydroxyacyl-CoA dehydrogenase activity [GO:0003857]	GO:0003857; GO:0006631
A0A251UYK6	A0A251UYK6_HELAN	Succinate--CoA ligase [ADP-forming] subunit beta, mitochondrial (EC 6.2.1.5) (Succinyl-CoA synthetase beta chain) (SCS-beta)	HannXRQ_Chr04g0111281	Helianthus annuus (Common sunflower)	mitochondrion [GO:0005739]; ATP binding [GO:0005524]; lyase activity [GO:0016829]; magnesium ion binding [GO:0000287]; succinate-CoA ligase (ADP-forming) activity [GO:0004775]; tricarboxylic acid cycle [GO:0006099]	tricarboxylic acid cycle [GO:0006099]	mitochondrion [GO:0005739]	ATP binding [GO:0005524]; lyase activity [GO:0016829]; magnesium ion binding [GO:0000287]; succinate-CoA ligase (ADP-forming) activity [GO:0004775]	GO:0000287; GO:0004775; GO:0005524; GO:0005739; GO:0006099; GO:0016829
A0A068UEP7	A0A068UEP7_COFCA	Carboxypeptidase (EC 3.4.16.-)	GSCOC_T00024141001	Coffea canephora (Robusta coffee)	serine-type carboxypeptidase activity [GO:0004185]			serine-type carboxypeptidase activity [GO:0004185]	GO:0004185
A0A078IIA5	A0A078IIA5_BRANA	Glutamine synthetase (EC 6.3.1.2)	BnaC06g02010D GSBRNA2T00093552001	Brassica napus (Rape)	ATP binding [GO:0005524]; glutamate-ammonia ligase activity [GO:0004356]; glutamine biosynthetic process [GO:0006542]	glutamine biosynthetic process [GO:0006542]		ATP binding [GO:0005524]; glutamate-ammonia ligase activity [GO:0004356]	GO:0004356; GO:0005524; GO:0006542
A0A022QTG2	A0A022QTG2_ERYGU	Starch synthase, chloroplastic/amyloplastic (EC 2.4.1.-)	MIMGU_mgv1a003015mg	Erythranthe guttata (Yellow monkey flower) (Mimulus guttatus)	amyloplast [GO:0009501]; chloroplast [GO:0009507]; glycogen (starch) synthase activity [GO:0004373]; starch biosynthetic process [GO:0019252]	starch biosynthetic process [GO:0019252]	amyloplast [GO:0009501]; chloroplast [GO:0009507]	glycogen (starch) synthase activity [GO:0004373]	GO:0004373; GO:0009501; GO:0009507; GO:0019252
A0A2P2IPU1	A0A2P2IPU1_RHIMU	Starch synthase, chloroplastic/amyloplastic (EC 2.4.1.-)		Rhizophora mucronata (Asiatic mangrove)	amyloplast [GO:0009501]; chloroplast [GO:0009507]; glycogen (starch) synthase activity [GO:0004373]; starch biosynthetic process [GO:0019252]	starch biosynthetic process [GO:0019252]	amyloplast [GO:0009501]; chloroplast [GO:0009507]	glycogen (starch) synthase activity [GO:0004373]	GO:0004373; GO:0009501; GO:0009507; GO:0019252
A0A1D1ZHC6	A0A1D1ZHC6_9ARAE	Uncharacterized protein At5g49945 (Fragment)	At5g49945_2 g.41990	Anthurium amnicola
A0A2H3YIU7	A0A2H3YIU7_PHODC	LOW QUALITY PROTEIN: beta-galactosidase 3	LOC103713900	Phoenix dactylifera (Date palm)	integral component of membrane [GO:0016021]; beta-galactosidase activity [GO:0004565]; carbohydrate binding [GO:0030246]; carbohydrate metabolic process [GO:0005975]	carbohydrate metabolic process [GO:0005975]	integral component of membrane [GO:0016021]	beta-galactosidase activity [GO:0004565]; carbohydrate binding [GO:0030246]	GO:0004565; GO:0005975; GO:0016021; GO:0030246
M0TC25	M0TC25_MUSAM	Uncharacterized protein		Musa acuminata subsp. malaccensis (Wild banana) (Musa malaccensis)
A0A1D5AIU7	A0A1D5AIU7_ELAGV	Non-specific lipid-transfer protein		Elaeis guineensis var. tenera (Oil palm)	lipid binding [GO:0008289]; lipid transport [GO:0006869]	lipid transport [GO:0006869]		lipid binding [GO:0008289]	GO:0006869; GO:0008289
A0A200PWP9	A0A200PWP9_9MAGN	Crotonase superfamily	BVC80_9091g134	Macleaya cordata	3-hydroxyacyl-CoA dehydrogenase activity [GO:0003857]; fatty acid metabolic process [GO:0006631]	fatty acid metabolic process [GO:0006631]		3-hydroxyacyl-CoA dehydrogenase activity [GO:0003857]	GO:0003857; GO:0006631
A0A2K3PJ84	A0A2K3PJ84_TRIPR	Pectin acetylesterase	L195_g012018	Trifolium pratense (Red clover)	hydrolase activity [GO:0016787]			hydrolase activity [GO:0016787]	GO:0016787
D7SHP6	D7SHP6_VITVI	Uncharacterized protein	VIT_17s0000g08660	Vitis vinifera (Grape)	chloroplast envelope [GO:0009941]; chloroplast stroma [GO:0009570]; cytosol [GO:0005829]; anthranilate phosphoribosyltransferase activity [GO:0004048]; tryptophan biosynthetic process [GO:0000162]	tryptophan biosynthetic process [GO:0000162]	chloroplast envelope [GO:0009941]; chloroplast stroma [GO:0009570]; cytosol [GO:0005829]	anthranilate phosphoribosyltransferase activity [GO:0004048]	GO:0000162; GO:0004048; GO:0005829; GO:0009570; GO:0009941
A0A1J7GDQ6	A0A1J7GDQ6_LUPAN	Uncharacterized protein	TanjilG_12128	Lupinus angustifolius (Narrow-leaved blue lupine)	cytoplasm [GO:0005737]; integral component of membrane [GO:0016021]; ATP binding [GO:0005524]; protein kinase activity [GO:0004672]; translation elongation factor activity [GO:0003746]		cytoplasm [GO:0005737]; integral component of membrane [GO:0016021]	ATP binding [GO:0005524]; protein kinase activity [GO:0004672]; translation elongation factor activity [GO:0003746]	GO:0003746; GO:0004672; GO:0005524; GO:0005737; GO:0016021
A0A2R6QC37	A0A2R6QC37_ACTCH	ADP,ATP carrier protein like	CEY00_Acc18968	Actinidia chinensis var. chinensis	integral component of membrane [GO:0016021]; mitochondrial inner membrane [GO:0005743]; transmembrane transporter activity [GO:0022857]		integral component of membrane [GO:0016021]; mitochondrial inner membrane [GO:0005743]	transmembrane transporter activity [GO:0022857]	GO:0005743; GO:0016021; GO:0022857
A0A2H3YRY6	A0A2H3YRY6_PHODC	uncharacterized protein LOC103716517	LOC103716517	Phoenix dactylifera (Date palm)	serine-type endopeptidase activity [GO:0004252]; serine-type exopeptidase activity [GO:0070008]			serine-type endopeptidase activity [GO:0004252]; serine-type exopeptidase activity [GO:0070008]	GO:0004252; GO:0070008
B9HPH1	B9HPH1_POPTR	Deleted.
G8G3E6	G8G3E6_9POAL	Elongation factor 1-alpha	EF1a	Hordeum brevisubulatum	GTP binding [GO:0005525]; GTPase activity [GO:0003924]; translation elongation factor activity [GO:0003746]			GTPase activity [GO:0003924]; GTP binding [GO:0005525]; translation elongation factor activity [GO:0003746]	GO:0003746; GO:0003924; GO:0005525
A0A2H3ZA37	A0A2H3ZA37_PHODC	basic 7S globulin-like	LOC103722096	Phoenix dactylifera (Date palm)	aspartic-type endopeptidase activity [GO:0004190]			aspartic-type endopeptidase activity [GO:0004190]	GO:0004190
A0A2H3Z1N8	A0A2H3Z1N8_PHODC	outer envelope pore protein 24B, chloroplastic-like	LOC103719430	Phoenix dactylifera (Date palm)	voltage-gated cation channel activity [GO:0022843]; regulation of ion transmembrane transport [GO:0034765]	regulation of ion transmembrane transport [GO:0034765]		voltage-gated cation channel activity [GO:0022843]	GO:0022843; GO:0034765
A0A061G835	A0A061G835_THECC	D-3-phosphoglycerate dehydrogenase (EC 1.1.1.95)	TCM_027097	Theobroma cacao (Cacao) (Cocoa)	NAD binding [GO:0051287]; phosphoglycerate dehydrogenase activity [GO:0004617]; L-serine biosynthetic process [GO:0006564]	L-serine biosynthetic process [GO:0006564]		NAD binding [GO:0051287]; phosphoglycerate dehydrogenase activity [GO:0004617]	GO:0004617; GO:0006564; GO:0051287
A0A068BBU4	A0A068BBU4_BATMA	Cytochrome b	cob	Batis maritima (Maritime saltwort)	integral component of membrane [GO:0016021]; mitochondrial inner membrane [GO:0005743]; respiratory chain complex III [GO:0045275]; metal ion binding [GO:0046872]; ubiquinol-cytochrome-c reductase activity [GO:0008121]; mitochondrial electron transport, ubiquinol to cytochrome c [GO:0006122]	mitochondrial electron transport, ubiquinol to cytochrome c [GO:0006122]	integral component of membrane [GO:0016021]; mitochondrial inner membrane [GO:0005743]; respiratory chain complex III [GO:0045275]	metal ion binding [GO:0046872]; ubiquinol-cytochrome-c reductase activity [GO:0008121]	GO:0005743; GO:0006122; GO:0008121; GO:0016021; GO:0045275; GO:0046872
A0A103XIZ5	A0A103XIZ5_CYNCS	60S ribosomal protein L13 (Fragment)	Ccrd_006417	Cynara cardunculus var. scolymus (Globe artichoke) (Cynara scolymus)	ribosome [GO:0005840]; structural constituent of ribosome [GO:0003735]; translation [GO:0006412]	translation [GO:0006412]	ribosome [GO:0005840]	structural constituent of ribosome [GO:0003735]	GO:0003735; GO:0005840; GO:0006412
A0A1S6YFS5	A0A1S6YFS5_9ASPA	Proteasome subunit beta (EC 3.4.25.1)		Apostasia odorata	cytoplasm [GO:0005737]; nucleus [GO:0005634]; proteasome core complex [GO:0005839]; threonine-type endopeptidase activity [GO:0004298]; proteolysis involved in cellular protein catabolic process [GO:0051603]	proteolysis involved in cellular protein catabolic process [GO:0051603]	cytoplasm [GO:0005737]; nucleus [GO:0005634]; proteasome core complex [GO:0005839]	threonine-type endopeptidase activity [GO:0004298]	GO:0004298; GO:0005634; GO:0005737; GO:0005839; GO:0051603
A0A2I0AJT6	A0A2I0AJT6_9ASPA	ATP-dependent Clp protease proteolytic subunit	CLPR2 AXF42_Ash012099	Apostasia shenzhenica	serine-type endopeptidase activity [GO:0004252]			serine-type endopeptidase activity [GO:0004252]	GO:0004252
A0A2P4LU89	A0A2P4LU89_QUESU	Deleted.
U3TU38	U3TU38_TRITI	NADH dehydrogenase subunit 9	nad9	Triticum timopheevii (Timopheev's wheat) (Triticum dicoccon var. timopheevii)	mitochondrion [GO:0005739]; NADH dehydrogenase (ubiquinone) activity [GO:0008137]		mitochondrion [GO:0005739]	NADH dehydrogenase (ubiquinone) activity [GO:0008137]	GO:0005739; GO:0008137
A0A2H3XZY3	A0A2H3XZY3_PHODC	glycine-rich RNA-binding protein 2, mitochondrial	LOC103708259	Phoenix dactylifera (Date palm)	RNA binding [GO:0003723]			RNA binding [GO:0003723]	GO:0003723
A0A2P5QYR9	A0A2P5QYR9_GOSBA	Uncharacterized protein	GOBAR_DD23380	Gossypium barbadense (Sea-island cotton) (Egyptian cotton)	ATP binding [GO:0005524]; transferase activity [GO:0016740]			ATP binding [GO:0005524]; transferase activity [GO:0016740]	GO:0005524; GO:0016740
A0A2H3XF86	A0A2H3XF86_PHODC	ADP,ATP carrier protein 1, mitochondrial-like	LOC103702317	Phoenix dactylifera (Date palm)	integral component of membrane [GO:0016021]; mitochondrial inner membrane [GO:0005743]; transmembrane transporter activity [GO:0022857]		integral component of membrane [GO:0016021]; mitochondrial inner membrane [GO:0005743]	transmembrane transporter activity [GO:0022857]	GO:0005743; GO:0016021; GO:0022857
A0A2H3Y8Y6	A0A2H3Y8Y6_PHODC	40S ribosomal protein S17-like	LOC103710832	Phoenix dactylifera (Date palm)	ribosome [GO:0005840]; structural constituent of ribosome [GO:0003735]; translation [GO:0006412]	translation [GO:0006412]	ribosome [GO:0005840]	structural constituent of ribosome [GO:0003735]	GO:0003735; GO:0005840; GO:0006412
A0A2I4EB92	A0A2I4EB92_JUGRE	14-3-3-like protein A	LOC108988028	Juglans regia (English walnut)	protein domain specific binding [GO:0019904]			protein domain specific binding [GO:0019904]	GO:0019904
A7WMZ7	A7WMZ7_9LAMI	Putative sulfolipid biosynthesis protein (Fragment)	SQD1	Melampyrum arvense
A0A2P4GMA6	A0A2P4GMA6_QUESU	Deleted.
A0A2H5PH44	A0A2H5PH44_CITUN	Carboxypeptidase (EC 3.4.16.-)	CUMW_135900	Citrus unshiu (Satsuma mandarin) (Citrus nobilis var. unshiu)	serine-type carboxypeptidase activity [GO:0004185]			serine-type carboxypeptidase activity [GO:0004185]	GO:0004185
A0A1D1YVD2	A0A1D1YVD2_9ARAE	Ubiquinone biosynthesis protein COQ9, mitochondrial (Fragment)	coq9_1 g.4815	Anthurium amnicola	ubiquinone biosynthetic process [GO:0006744]	ubiquinone biosynthetic process [GO:0006744]			GO:0006744
A0A0K9NTB4	A0A0K9NTB4_ZOSMR	Profilin	ZOSMA_6G02290	Zostera marina (Eelgrass)	cytoskeleton [GO:0005856]; actin binding [GO:0003779]		cytoskeleton [GO:0005856]	actin binding [GO:0003779]	GO:0003779; GO:0005856
A0A022RRC1	A0A022RRC1_ERYGU	40S ribosomal protein S3a	MIMGU_mgv1a002668mg	Erythranthe guttata (Yellow monkey flower) (Mimulus guttatus)	cytosolic small ribosomal subunit [GO:0022627]; structural constituent of ribosome [GO:0003735]; translation [GO:0006412]	translation [GO:0006412]	cytosolic small ribosomal subunit [GO:0022627]	structural constituent of ribosome [GO:0003735]	GO:0003735; GO:0006412; GO:0022627
A0A2N9IDK8	A0A2N9IDK8_FAGSY	Starch synthase, chloroplastic/amyloplastic (EC 2.4.1.-)	FSB_LOCUS50390	Fagus sylvatica (Beechnut)	amyloplast [GO:0009501]; chloroplast [GO:0009507]; glycogen (starch) synthase activity [GO:0004373]; starch biosynthetic process [GO:0019252]	starch biosynthetic process [GO:0019252]	amyloplast [GO:0009501]; chloroplast [GO:0009507]	glycogen (starch) synthase activity [GO:0004373]	GO:0004373; GO:0009501; GO:0009507; GO:0019252
A0A199V1I4	A0A199V1I4_ANACO	3-hydroxyacyl-(Acyl-carrier-protein) dehydratase FabZ	ACMD2_23183	Ananas comosus (Pineapple) (Ananas ananas)
S8DXY9	S8DXY9_9LAMI	Uncharacterized protein	M569_09950	Genlisea aurea	nucleosome [GO:0000786]; nucleus [GO:0005634]; DNA binding [GO:0003677]; protein heterodimerization activity [GO:0046982]; pyridoxal phosphate binding [GO:0030170]; transaminase activity [GO:0008483]; biosynthetic process [GO:0009058]	biosynthetic process [GO:0009058]	nucleosome [GO:0000786]; nucleus [GO:0005634]	DNA binding [GO:0003677]; protein heterodimerization activity [GO:0046982]; pyridoxal phosphate binding [GO:0030170]; transaminase activity [GO:0008483]	GO:0000786; GO:0003677; GO:0005634; GO:0008483; GO:0009058; GO:0030170; GO:0046982
A0A078G8R7	A0A078G8R7_BRANA	Malate dehydrogenase (EC 1.1.1.37)	BnaA06g20580D GSBRNA2T00016325001	Brassica napus (Rape)	L-malate dehydrogenase activity [GO:0030060]; carbohydrate metabolic process [GO:0005975]; malate metabolic process [GO:0006108]; tricarboxylic acid cycle [GO:0006099]	carbohydrate metabolic process [GO:0005975]; malate metabolic process [GO:0006108]; tricarboxylic acid cycle [GO:0006099]		L-malate dehydrogenase activity [GO:0030060]	GO:0005975; GO:0006099; GO:0006108; GO:0030060
A0A199V7N4	A0A199V7N4_ANACO	Protein ASPARTIC PROTEASE IN GUARD CELL 2	ACMD2_18970	Ananas comosus (Pineapple) (Ananas ananas)	aspartic-type endopeptidase activity [GO:0004190]			aspartic-type endopeptidase activity [GO:0004190]	GO:0004190
A0A2H3Y9N9	A0A2H3Y9N9_PHODC	prohibitin-1, mitochondrial-like	LOC103711059	Phoenix dactylifera (Date palm)	membrane [GO:0016020]		membrane [GO:0016020]		GO:0016020
A0A2N9EYV4	A0A2N9EYV4_FAGSY	Uncharacterized protein	FSB_LOCUS7812	Fagus sylvatica (Beechnut)	proteasome complex [GO:0000502]; enzyme regulator activity [GO:0030234]; regulation of protein catabolic process [GO:0042176]	regulation of protein catabolic process [GO:0042176]	proteasome complex [GO:0000502]	enzyme regulator activity [GO:0030234]	GO:0000502; GO:0030234; GO:0042176
A0A0K9QAB6	A0A0K9QAB6_SPIOL	ATP-dependent Clp protease proteolytic subunit (EC 3.4.21.92)	SOVF_207430	Spinacia oleracea (Spinach)	serine-type endopeptidase activity [GO:0004252]			serine-type endopeptidase activity [GO:0004252]	GO:0004252
W9QHR1	W9QHR1_9ROSA	L-ascorbate peroxidase 2	L484_001810	Morus notabilis	heme binding [GO:0020037]; peroxidase activity [GO:0004601]; response to oxidative stress [GO:0006979]	response to oxidative stress [GO:0006979]		heme binding [GO:0020037]; peroxidase activity [GO:0004601]	GO:0004601; GO:0006979; GO:0020037
A0A2P4KP81	A0A2P4KP81_QUESU	Deleted.
A0A2G9HGA8	A0A2G9HGA8_9LAMI	Malate dehydrogenase (EC 1.1.1.37)	CDL12_10777	Handroanthus impetiginosus	L-malate dehydrogenase activity [GO:0030060]; carbohydrate metabolic process [GO:0005975]	carbohydrate metabolic process [GO:0005975]		L-malate dehydrogenase activity [GO:0030060]	GO:0005975; GO:0030060
A0A2H3XHJ3	A0A2H3XHJ3_PHODC	GDSL esterase/lipase At5g45920	LOC103703009	Phoenix dactylifera (Date palm)
A0A2P4H9U7	A0A2P4H9U7_QUESU	Deleted.
A0A0D9XEY9	A0A0D9XEY9_9ORYZ	Uncharacterized protein		Leersia perrieri	integral component of membrane [GO:0016021]; ATP binding [GO:0005524]; unfolded protein binding [GO:0051082]; protein folding [GO:0006457]	protein folding [GO:0006457]	integral component of membrane [GO:0016021]	ATP binding [GO:0005524]; unfolded protein binding [GO:0051082]	GO:0005524; GO:0006457; GO:0016021; GO:0051082
A0A199VTD6	A0A199VTD6_ANACO	Protein transport protein SEC B	ACMD2_13340	Ananas comosus (Pineapple) (Ananas ananas)	cytoplasm [GO:0005737]; endoplasmic reticulum to Golgi vesicle-mediated transport [GO:0006888]	endoplasmic reticulum to Golgi vesicle-mediated transport [GO:0006888]	cytoplasm [GO:0005737]		GO:0005737; GO:0006888
G8FGH5	G8FGH5_ELAGV	Putative aldose 1-epimerase (Fragment)	AEP	Elaeis guineensis var. tenera (Oil palm)	carbohydrate binding [GO:0030246]; isomerase activity [GO:0016853]; hexose metabolic process [GO:0019318]	hexose metabolic process [GO:0019318]		carbohydrate binding [GO:0030246]; isomerase activity [GO:0016853]	GO:0016853; GO:0019318; GO:0030246
A0A2I0B052	A0A2I0B052_9ASPA	Proteasome subunit alpha type (EC 3.4.25.1)	PAE1 AXF42_Ash006067	Apostasia shenzhenica	cytoplasm [GO:0005737]; nucleus [GO:0005634]; proteasome core complex, alpha-subunit complex [GO:0019773]; threonine-type endopeptidase activity [GO:0004298]; proteasome-mediated ubiquitin-dependent protein catabolic process [GO:0043161]	proteasome-mediated ubiquitin-dependent protein catabolic process [GO:0043161]	cytoplasm [GO:0005737]; nucleus [GO:0005634]; proteasome core complex, alpha-subunit complex [GO:0019773]	threonine-type endopeptidase activity [GO:0004298]	GO:0004298; GO:0005634; GO:0005737; GO:0019773; GO:0043161
H9BS79	H9BS79_9LILI	Betaine aldehyde dehydrogenase (Fragment)	BADH2	Pandanus amaryllifolius	oxidoreductase activity, acting on the aldehyde or oxo group of donors, NAD or NADP as acceptor [GO:0016620]			oxidoreductase activity, acting on the aldehyde or oxo group of donors, NAD or NADP as acceptor [GO:0016620]	GO:0016620
A0A2H3XHV2	A0A2H3XHV2_PHODC	beta-fructofuranosidase, insoluble isoenzyme 4-like	LOC103703102	Phoenix dactylifera (Date palm)	hydrolase activity, hydrolyzing O-glycosyl compounds [GO:0004553]; carbohydrate metabolic process [GO:0005975]	carbohydrate metabolic process [GO:0005975]		hydrolase activity, hydrolyzing O-glycosyl compounds [GO:0004553]	GO:0004553; GO:0005975
A0A2H3Y2K8	A0A2H3Y2K8_PHODC	allene oxide cyclase, chloroplastic-like	LOC103709008	Phoenix dactylifera (Date palm)	allene-oxide cyclase activity [GO:0046423]; jasmonic acid biosynthetic process [GO:0009695]	jasmonic acid biosynthetic process [GO:0009695]		allene-oxide cyclase activity [GO:0046423]	GO:0009695; GO:0046423
A0A2P4MZ13	A0A2P4MZ13_QUESU	Deleted.
A0A2H3ZMA0	A0A2H3ZMA0_PHODC	Deleted.
A0A2H3X0W1	A0A2H3X0W1_PHODC	LOW QUALITY PROTEIN: osmotin-like protein	LOC103696718	Phoenix dactylifera (Date palm)
A5C4Q7	A5C4Q7_VITVI	Uncharacterized protein	VIT_03s0088g00780 VITISV_002104	Vitis vinifera (Grape)	extracellular space [GO:0005615]		extracellular space [GO:0005615]		GO:0005615
M4DHE7	M4DHE7_BRARP	Uncharacterized protein		Brassica rapa subsp. pekinensis (Chinese cabbage) (Brassica pekinensis)	ribosome [GO:0005840]; phosphoribosylformylglycinamidine synthase activity [GO:0004642]; structural constituent of ribosome [GO:0003735]; 'de novo' IMP biosynthetic process [GO:0006189]; glutamine metabolic process [GO:0006541]; translation [GO:0006412]	'de novo' IMP biosynthetic process [GO:0006189]; glutamine metabolic process [GO:0006541]; translation [GO:0006412]	ribosome [GO:0005840]	phosphoribosylformylglycinamidine synthase activity [GO:0004642]; structural constituent of ribosome [GO:0003735]	GO:0003735; GO:0004642; GO:0005840; GO:0006189; GO:0006412; GO:0006541
A0A199V4F1	A0A199V4F1_ANACO	2-alkenal reductase (NADP(+)-dependent)	ACMD2_00726	Ananas comosus (Pineapple) (Ananas ananas)	oxidoreductase activity [GO:0016491]			oxidoreductase activity [GO:0016491]	GO:0016491
A0A2I0XFL5	A0A2I0XFL5_9ASPA	3-oxoacyl-[acyl-carrier-protein] synthase I, chloroplastic	KAS12 MA16_Dca023875	Dendrobium catenatum	transferase activity, transferring acyl groups other than amino-acyl groups [GO:0016747]; fatty acid biosynthetic process [GO:0006633]	fatty acid biosynthetic process [GO:0006633]		transferase activity, transferring acyl groups other than amino-acyl groups [GO:0016747]	GO:0006633; GO:0016747
A0A1R3IP06	A0A1R3IP06_COCAP	Peptidyl-prolyl cis-trans isomerase (PPIase) (EC 5.2.1.8)	CCACVL1_10877	Corchorus capsularis (Jute)	peptidyl-prolyl cis-trans isomerase activity [GO:0003755]; protein folding [GO:0006457]	protein folding [GO:0006457]		peptidyl-prolyl cis-trans isomerase activity [GO:0003755]	GO:0003755; GO:0006457
A0A2H3YA09	A0A2H3YA09_PHODC	aminopeptidase P1	LOC103711310	Phoenix dactylifera (Date palm)	metal ion binding [GO:0046872]; metalloaminopeptidase activity [GO:0070006]			metal ion binding [GO:0046872]; metalloaminopeptidase activity [GO:0070006]	GO:0046872; GO:0070006
A0A2N9FKD9	A0A2N9FKD9_FAGSY	Uncharacterized protein	FSB_LOCUS15457	Fagus sylvatica (Beechnut)	integral component of membrane [GO:0016021]; ATP binding [GO:0005524]		integral component of membrane [GO:0016021]	ATP binding [GO:0005524]	GO:0005524; GO:0016021
A0A2H3Y1Q3	A0A2H3Y1Q3_PHODC	methionine adenosyltransferase 2 subunit beta isoform X1	LOC103708651	Phoenix dactylifera (Date palm)	transferase activity [GO:0016740]			transferase activity [GO:0016740]	GO:0016740
A0A2H3XSQ8	A0A2H3XSQ8_PHODC	Beta-hexosaminidase (EC 3.2.1.52)	LOC103706065	Phoenix dactylifera (Date palm)	integral component of membrane [GO:0016021]; beta-N-acetylhexosaminidase activity [GO:0004563]; N-acetyl-beta-D-galactosaminidase activity [GO:0102148]; carbohydrate metabolic process [GO:0005975]	carbohydrate metabolic process [GO:0005975]	integral component of membrane [GO:0016021]	beta-N-acetylhexosaminidase activity [GO:0004563]; N-acetyl-beta-D-galactosaminidase activity [GO:0102148]	GO:0004563; GO:0005975; GO:0016021; GO:0102148
A0A0E0ASQ9	A0A0E0ASQ9_9ORYZ	Uncharacterized protein		Oryza glumipatula	integral component of membrane [GO:0016021]; ATP binding [GO:0005524]; proton-exporting ATPase activity, phosphorylative mechanism [GO:0008553]; proton export across plasma membrane [GO:0120029]	proton export across plasma membrane [GO:0120029]	integral component of membrane [GO:0016021]	ATP binding [GO:0005524]; proton-exporting ATPase activity, phosphorylative mechanism [GO:0008553]	GO:0005524; GO:0008553; GO:0016021; GO:0120029
A0A2P5WIS4	A0A2P5WIS4_GOSBA	Uncharacterized protein	GOBAR_AA29713	Gossypium barbadense (Sea-island cotton) (Egyptian cotton)	tocopherol cyclase activity [GO:0009976]			tocopherol cyclase activity [GO:0009976]	GO:0009976
A0A2H9ZS86	A0A2H9ZS86_9ASPA	Putative inactive purple acid phosphatase 29	PAP29 AXF42_Ash015429	Apostasia shenzhenica	hydrolase activity [GO:0016787]			hydrolase activity [GO:0016787]	GO:0016787
A0A2H3XCZ3	A0A2H3XCZ3_PHODC	ras-related protein RABA2a-like	LOC103701624	Phoenix dactylifera (Date palm)	GTP binding [GO:0005525]; GTPase activity [GO:0003924]			GTPase activity [GO:0003924]; GTP binding [GO:0005525]	GO:0003924; GO:0005525
A0A1W0VV84	A0A1W0VV84_SORBI	Uncharacterized protein	SORBI_3010G272800	Sorghum bicolor (Sorghum) (Sorghum vulgare)	membrane [GO:0016020]; ATP binding [GO:0005524]; metalloendopeptidase activity [GO:0004222]		membrane [GO:0016020]	ATP binding [GO:0005524]; metalloendopeptidase activity [GO:0004222]	GO:0004222; GO:0005524; GO:0016020
A0A1D6CKB7	A0A1D6CKB7_WHEAT	Deleted.
M4EFY7	M4EFY7_BRARP	Uncharacterized protein		Brassica rapa subsp. pekinensis (Chinese cabbage) (Brassica pekinensis)	catalytic activity [GO:0003824]			catalytic activity [GO:0003824]	GO:0003824
A0A2H3Y6J5	A0A2H3Y6J5_PHODC	Threonine dehydratase (EC 4.3.1.19) (Threonine deaminase)	LOC103710185	Phoenix dactylifera (Date palm)	L-threonine ammonia-lyase activity [GO:0004794]; pyridoxal phosphate binding [GO:0030170]; isoleucine biosynthetic process [GO:0009097]	isoleucine biosynthetic process [GO:0009097]		L-threonine ammonia-lyase activity [GO:0004794]; pyridoxal phosphate binding [GO:0030170]	GO:0004794; GO:0009097; GO:0030170
A0A2H9ZQW1	A0A2H9ZQW1_9ASPA	Universal stress protein A-like protein	AXF42_Ash011020	Apostasia shenzhenica
A0A0A9BGF5	A0A0A9BGF5_ARUDO	Uncharacterized protein		Arundo donax (Giant reed) (Donax arundinaceus)
A0A1D6MYU4	A0A1D6MYU4_MAIZE	Alpha-galactosidase (EC 3.2.1.22) (Melibiase)	ZEAMMB73_Zm00001d041861	Zea mays (Maize)	oxidoreductase activity [GO:0016491]; raffinose alpha-galactosidase activity [GO:0052692]; carbohydrate metabolic process [GO:0005975]	carbohydrate metabolic process [GO:0005975]		oxidoreductase activity [GO:0016491]; raffinose alpha-galactosidase activity [GO:0052692]	GO:0005975; GO:0016491; GO:0052692
A0A2H3Y174	A0A2H3Y174_PHODC	uncharacterized protein LOC103708679	LOC103708679	Phoenix dactylifera (Date palm)	oxidoreductase activity [GO:0016491]			oxidoreductase activity [GO:0016491]	GO:0016491
M4Q0H6	M4Q0H6_CATRO	Putative pathogenesis-related protein 1a (Fragment)		Catharanthus roseus (Madagascar periwinkle) (Vinca rosea)	extracellular region [GO:0005576]		extracellular region [GO:0005576]		GO:0005576
A0A200R4H5	A0A200R4H5_9MAGN	Membrane insertase OXA1/ALB3/YidC	BVC80_1837g443	Macleaya cordata	integral component of membrane [GO:0016021]; membrane insertase activity [GO:0032977]		integral component of membrane [GO:0016021]	membrane insertase activity [GO:0032977]	GO:0016021; GO:0032977
A0A2C9VEY9	A0A2C9VEY9_MANES	Ferritin (EC 1.16.3.1)	MANES_08G095800	Manihot esculenta (Cassava) (Jatropha manihot)	cell [GO:0005623]; ferric iron binding [GO:0008199]; ferroxidase activity [GO:0004322]; cellular iron ion homeostasis [GO:0006879]; iron ion transport [GO:0006826]	cellular iron ion homeostasis [GO:0006879]; iron ion transport [GO:0006826]	cell [GO:0005623]	ferric iron binding [GO:0008199]; ferroxidase activity [GO:0004322]	GO:0004322; GO:0005623; GO:0006826; GO:0006879; GO:0008199
A0A0F7G3Y5	A0A0F7G3Y5_ACAAU	Ribulose bisphosphate carboxylase large chain (EC 4.1.1.39) (Fragment)	rbcL	Acanthospermum australe (Paraguayan starburr) (Melampodium australe)	chloroplast [GO:0009507]; magnesium ion binding [GO:0000287]; monooxygenase activity [GO:0004497]; ribulose-bisphosphate carboxylase activity [GO:0016984]; photorespiration [GO:0009853]; reductive pentose-phosphate cycle [GO:0019253]	photorespiration [GO:0009853]; reductive pentose-phosphate cycle [GO:0019253]	chloroplast [GO:0009507]	magnesium ion binding [GO:0000287]; monooxygenase activity [GO:0004497]; ribulose-bisphosphate carboxylase activity [GO:0016984]	GO:0000287; GO:0004497; GO:0009507; GO:0009853; GO:0016984; GO:0019253
A0A076FHN2	A0A076FHN2_ALLSA	Ribulose bisphosphate carboxylase large chain (EC 4.1.1.39) (Fragment)	rbcL	Allium sativum (Garlic)	chloroplast [GO:0009507]; magnesium ion binding [GO:0000287]; monooxygenase activity [GO:0004497]; ribulose-bisphosphate carboxylase activity [GO:0016984]; photorespiration [GO:0009853]; reductive pentose-phosphate cycle [GO:0019253]	photorespiration [GO:0009853]; reductive pentose-phosphate cycle [GO:0019253]	chloroplast [GO:0009507]	magnesium ion binding [GO:0000287]; monooxygenase activity [GO:0004497]; ribulose-bisphosphate carboxylase activity [GO:0016984]	GO:0000287; GO:0004497; GO:0009507; GO:0009853; GO:0016984; GO:0019253
H6VND7	H6VND7_9CARY	Peroxiredoxin 2	Prx2	Tamarix hispida	cell [GO:0005623]; peroxiredoxin activity [GO:0051920]; cell redox homeostasis [GO:0045454]	cell redox homeostasis [GO:0045454]	cell [GO:0005623]	peroxiredoxin activity [GO:0051920]	GO:0005623; GO:0045454; GO:0051920
A0A2H3YMF4	A0A2H3YMF4_PHODC	glyceraldehyde-3-phosphate dehydrogenase 3, cytosolic-like	LOC103715182	Phoenix dactylifera (Date palm)	NAD binding [GO:0051287]; NADP binding [GO:0050661]; oxidoreductase activity, acting on the aldehyde or oxo group of donors, NAD or NADP as acceptor [GO:0016620]; glucose metabolic process [GO:0006006]	glucose metabolic process [GO:0006006]		NAD binding [GO:0051287]; NADP binding [GO:0050661]; oxidoreductase activity, acting on the aldehyde or oxo group of donors, NAD or NADP as acceptor [GO:0016620]	GO:0006006; GO:0016620; GO:0050661; GO:0051287
A0A2H3Z842	A0A2H3Z842_PHODC	Thiamine thiazole synthase, chloroplastic (Thiazole biosynthetic enzyme) (EC 2.4.2.60)	LOC103721429 THI1	Phoenix dactylifera (Date palm)	chloroplast stroma [GO:0009570]; cytosol [GO:0005829]; metal ion binding [GO:0046872]; thiamine biosynthetic process [GO:0009228]; thiazole biosynthetic process [GO:0052837]	thiamine biosynthetic process [GO:0009228]; thiazole biosynthetic process [GO:0052837]	chloroplast stroma [GO:0009570]; cytosol [GO:0005829]	metal ion binding [GO:0046872]	GO:0005829; GO:0009228; GO:0009570; GO:0046872; GO:0052837
A5ANB0	A5ANB0_VITVI	Xyloglucan endotransglucosylase/hydrolase (EC 2.4.1.207)	VITISV_036641	Vitis vinifera (Grape)	apoplast [GO:0048046]; cell wall [GO:0005618]; hydrolase activity, hydrolyzing O-glycosyl compounds [GO:0004553]; xyloglucan:xyloglucosyl transferase activity [GO:0016762]; cell wall biogenesis [GO:0042546]; cell wall organization [GO:0071555]; xyloglucan metabolic process [GO:0010411]	cell wall biogenesis [GO:0042546]; cell wall organization [GO:0071555]; xyloglucan metabolic process [GO:0010411]	apoplast [GO:0048046]; cell wall [GO:0005618]	hydrolase activity, hydrolyzing O-glycosyl compounds [GO:0004553]; xyloglucan:xyloglucosyl transferase activity [GO:0016762]	GO:0004553; GO:0005618; GO:0010411; GO:0016762; GO:0042546; GO:0048046; GO:0071555
A0A1S4BPZ9	A0A1S4BPZ9_TOBAC	Xyloglucan endotransglucosylase/hydrolase (EC 2.4.1.207)	LOC107810681	Nicotiana tabacum (Common tobacco)	apoplast [GO:0048046]; cell wall [GO:0005618]; hydrolase activity, hydrolyzing O-glycosyl compounds [GO:0004553]; xyloglucan:xyloglucosyl transferase activity [GO:0016762]; cell wall biogenesis [GO:0042546]; cell wall organization [GO:0071555]; xyloglucan metabolic process [GO:0010411]	cell wall biogenesis [GO:0042546]; cell wall organization [GO:0071555]; xyloglucan metabolic process [GO:0010411]	apoplast [GO:0048046]; cell wall [GO:0005618]	hydrolase activity, hydrolyzing O-glycosyl compounds [GO:0004553]; xyloglucan:xyloglucosyl transferase activity [GO:0016762]	GO:0004553; GO:0005618; GO:0010411; GO:0016762; GO:0042546; GO:0048046; GO:0071555
A0A2I0WWH5	A0A2I0WWH5_9ASPA	Malic enzyme	MA16_Dca014379	Dendrobium catenatum	malate dehydrogenase (decarboxylating) (NAD+) activity [GO:0004471]; metal ion binding [GO:0046872]; NAD binding [GO:0051287]			malate dehydrogenase (decarboxylating) (NAD+) activity [GO:0004471]; metal ion binding [GO:0046872]; NAD binding [GO:0051287]	GO:0004471; GO:0046872; GO:0051287
F2E4I2	F2E4I2_HORVV	ATP-citrate synthase (EC 2.3.3.8) (ATP-citrate (pro-S-)-lyase) (Citrate cleavage enzyme)		Hordeum vulgare subsp. vulgare (Domesticated barley)	cytoplasm [GO:0005737]; ATP binding [GO:0005524]; ATP citrate synthase activity [GO:0003878]; cofactor binding [GO:0048037]; metal ion binding [GO:0046872]; acetyl-CoA biosynthetic process [GO:0006085]; citrate metabolic process [GO:0006101]; lipid metabolic process [GO:0006629]	acetyl-CoA biosynthetic process [GO:0006085]; citrate metabolic process [GO:0006101]; lipid metabolic process [GO:0006629]	cytoplasm [GO:0005737]	ATP binding [GO:0005524]; ATP citrate synthase activity [GO:0003878]; cofactor binding [GO:0048037]; metal ion binding [GO:0046872]	GO:0003878; GO:0005524; GO:0005737; GO:0006085; GO:0006101; GO:0006629; GO:0046872; GO:0048037
A0A2G5EPJ9	A0A2G5EPJ9_AQUCA	Uncharacterized protein	AQUCO_00600413v1	Aquilegia coerulea (Rocky mountain columbine)	intramolecular transferase activity [GO:0016866]; plant-type cell wall organization or biogenesis [GO:0071669]	plant-type cell wall organization or biogenesis [GO:0071669]		intramolecular transferase activity [GO:0016866]	GO:0016866; GO:0071669
A0A287QPL9	A0A287QPL9_HORVV	Nucleoside diphosphate kinase (EC 2.7.4.6)		Hordeum vulgare subsp. vulgare (Domesticated barley)	chloroplast envelope [GO:0009941]; chloroplast stroma [GO:0009570]; nucleus [GO:0005634]; thylakoid [GO:0009579]; ATP binding [GO:0005524]; nucleoside diphosphate kinase activity [GO:0004550]; auxin-activated signaling pathway [GO:0009734]; CTP biosynthetic process [GO:0006241]; GTP biosynthetic process [GO:0006183]; red, far-red light phototransduction [GO:0009585]; response to hydrogen peroxide…	auxin-activated signaling pathway [GO:0009734]; CTP biosynthetic process [GO:0006241]; GTP biosynthetic process [GO:0006183]; red, far-red light phototransduction [GO:0009585]; response to hydrogen peroxide [GO:0042542]; UTP biosynthetic process [GO:0006228]	chloroplast envelope [GO:0009941]; chloroplast stroma [GO:0009570]; nucleus [GO:0005634]; thylakoid [GO:0009579]	ATP binding [GO:0005524]; nucleoside diphosphate kinase activity [GO:0004550]	GO:0004550; GO:0005524; GO:0005634; GO:0006183; GO:0006228; GO:0006241; GO:0009570; GO:0009579; GO:0009585; GO:0009734; GO:0009941; GO:0042542
A0A2H3XYY3	A0A2H3XYY3_PHODC	mitochondrial import receptor subunit TOM20-like	LOC103707864	Phoenix dactylifera (Date palm)	integral component of membrane [GO:0016021]; mitochondrial outer membrane translocase complex [GO:0005742]; protein insertion into mitochondrial outer membrane [GO:0045040]	protein insertion into mitochondrial outer membrane [GO:0045040]	integral component of membrane [GO:0016021]; mitochondrial outer membrane translocase complex [GO:0005742]		GO:0005742; GO:0016021; GO:0045040
A0A2H3YGK8	A0A2H3YGK8_PHODC	probable ribose-5-phosphate isomerase 3, chloroplastic	LOC103713371	Phoenix dactylifera (Date palm)	ribose-5-phosphate isomerase activity [GO:0004751]; pentose-phosphate shunt, non-oxidative branch [GO:0009052]	pentose-phosphate shunt, non-oxidative branch [GO:0009052]		ribose-5-phosphate isomerase activity [GO:0004751]	GO:0004751; GO:0009052
U5D502	U5D502_AMBTC	Ferredoxin	AMTR_s00031p00053820	Amborella trichopoda	chloroplast [GO:0009507]; 2 iron, 2 sulfur cluster binding [GO:0051537]; electron transfer activity [GO:0009055]; metal ion binding [GO:0046872]		chloroplast [GO:0009507]	2 iron, 2 sulfur cluster binding [GO:0051537]; electron transfer activity [GO:0009055]; metal ion binding [GO:0046872]	GO:0009055; GO:0009507; GO:0046872; GO:0051537
A0A2J6KI37	A0A2J6KI37_LACSA	Fructose-bisphosphate aldolase (EC 4.1.2.13)	LSAT_6X70881	Lactuca sativa (Garden lettuce)	fructose-bisphosphate aldolase activity [GO:0004332]; glycolytic process [GO:0006096]	glycolytic process [GO:0006096]		fructose-bisphosphate aldolase activity [GO:0004332]	GO:0004332; GO:0006096
B8Y2Y4	B8Y2Y4_FESAR	ATP synthase subunit beta, chloroplastic (EC 7.1.2.2) (ATP synthase F1 sector subunit beta) (F-ATPase subunit beta)	atpB	Festuca arundinacea (Tall fescue) (Schedonorus arundinaceus)	chloroplast thylakoid membrane [GO:0009535]; proton-transporting ATP synthase complex, catalytic core F(1) [GO:0045261]; ATP binding [GO:0005524]; proton-transporting ATP synthase activity, rotational mechanism [GO:0046933]; ATP synthesis coupled proton transport [GO:0015986]	ATP synthesis coupled proton transport [GO:0015986]	chloroplast thylakoid membrane [GO:0009535]; proton-transporting ATP synthase complex, catalytic core F(1) [GO:0045261]	ATP binding [GO:0005524]; proton-transporting ATP synthase activity, rotational mechanism [GO:0046933]	GO:0005524; GO:0009535; GO:0015986; GO:0045261; GO:0046933
M5VL91	M5VL91_PRUPE	ATP-dependent Clp protease proteolytic subunit (EC 3.4.21.92)	PRUPE_8G265800 PRUPE_ppa008823mg	Prunus persica (Peach) (Amygdalus persica)	serine-type endopeptidase activity [GO:0004252]			serine-type endopeptidase activity [GO:0004252]	GO:0004252
A0A2P4KEF0	A0A2P4KEF0_QUESU	Deleted.
G8FGH0	G8FGH0_ELAGV	Putative epoxide hydrolase (Fragment)	EH	Elaeis guineensis var. tenera (Oil palm)	hydrolase activity [GO:0016787]			hydrolase activity [GO:0016787]	GO:0016787
A0A2H3XFI5	A0A2H3XFI5_PHODC	20 kDa chaperonin, chloroplastic-like	LOC103702312	Phoenix dactylifera (Date palm)	cytoplasm [GO:0005737]; ATP binding [GO:0005524]; transition metal ion binding [GO:0046914]; positive regulation of superoxide dismutase activity [GO:1901671]; protein folding [GO:0006457]	positive regulation of superoxide dismutase activity [GO:1901671]; protein folding [GO:0006457]	cytoplasm [GO:0005737]	ATP binding [GO:0005524]; transition metal ion binding [GO:0046914]	GO:0005524; GO:0005737; GO:0006457; GO:0046914; GO:1901671
Q7Y253	Q7Y253_GOSHI	Profilin		Gossypium hirsutum (Upland cotton) (Gossypium mexicanum)	cytoskeleton [GO:0005856]; actin binding [GO:0003779]; seed trichome elongation [GO:0090378]	seed trichome elongation [GO:0090378]	cytoskeleton [GO:0005856]	actin binding [GO:0003779]	GO:0003779; GO:0005856; GO:0090378
G8FGH2	G8FGH2_ELAGV	Putative O-methyltransferase (Fragment)	OMT	Elaeis guineensis var. tenera (Oil palm)	O-methyltransferase activity [GO:0008171]			O-methyltransferase activity [GO:0008171]	GO:0008171
A0A199VJM0	A0A199VJM0_ANACO	Putative NADH dehydrogenase (Ubiquinone) 1 alpha subcomplex subunit 5, mitochondrial	ACMD2_01694	Ananas comosus (Pineapple) (Ananas ananas)	mitochondrial respiratory chain complex I [GO:0005747]; respiratory electron transport chain [GO:0022904]	respiratory electron transport chain [GO:0022904]	mitochondrial respiratory chain complex I [GO:0005747]		GO:0005747; GO:0022904
C0PAG2	C0PAG2_MAIZE	Uncharacterized protein		Zea mays (Maize)	chloroplast [GO:0009507]; mitochondrial respiratory chain complex I [GO:0005747]; respiratory electron transport chain [GO:0022904]	respiratory electron transport chain [GO:0022904]	chloroplast [GO:0009507]; mitochondrial respiratory chain complex I [GO:0005747]		GO:0005747; GO:0009507; GO:0022904
A0A2H3Y128	A0A2H3Y128_PHODC	phosphoribosylaminoimidazole carboxylase, chloroplastic	LOC103708454	Phoenix dactylifera (Date palm)	ATP binding [GO:0005524]; metal ion binding [GO:0046872]; phosphoribosylaminoimidazole carboxylase activity [GO:0004638]; 'de novo' IMP biosynthetic process [GO:0006189]	'de novo' IMP biosynthetic process [GO:0006189]		ATP binding [GO:0005524]; metal ion binding [GO:0046872]; phosphoribosylaminoimidazole carboxylase activity [GO:0004638]	GO:0004638; GO:0005524; GO:0006189; GO:0046872
A0A1U7ZMS7	A0A1U7ZMS7_NELNU	FT-interacting protein 1	LOC104596088	Nelumbo nucifera (Sacred lotus)	integral component of membrane [GO:0016021]		integral component of membrane [GO:0016021]		GO:0016021
A0A2H3YPS9	A0A2H3YPS9_PHODC	putative phosphatidylglycerol/phosphatidylinositol transfer protein DDB_G0282179	LOC103715706	Phoenix dactylifera (Date palm)	cell [GO:0005623]; intracellular sterol transport [GO:0032366]	intracellular sterol transport [GO:0032366]	cell [GO:0005623]		GO:0005623; GO:0032366
A0A199UD84	A0A199UD84_ANACO	Phenylalanine--tRNA ligase beta subunit, cytoplasmic	ACMD2_17584	Ananas comosus (Pineapple) (Ananas ananas)	cytoplasm [GO:0005737]; ATP binding [GO:0005524]; magnesium ion binding [GO:0000287]; phenylalanine-tRNA ligase activity [GO:0004826]; RNA binding [GO:0003723]; phenylalanyl-tRNA aminoacylation [GO:0006432]	phenylalanyl-tRNA aminoacylation [GO:0006432]	cytoplasm [GO:0005737]	ATP binding [GO:0005524]; magnesium ion binding [GO:0000287]; phenylalanine-tRNA ligase activity [GO:0004826]; RNA binding [GO:0003723]	GO:0000287; GO:0003723; GO:0004826; GO:0005524; GO:0005737; GO:0006432
V4MCM3	V4MCM3_EUTSA	Uncharacterized protein	EUTSA_v10027209mg	Eutrema salsugineum (Saltwater cress) (Sisymbrium salsugineum)	extracellular region [GO:0005576]		extracellular region [GO:0005576]		GO:0005576
A0A2H3XF75	A0A2H3XF75_PHODC	uncharacterized protein LOC103702309 isoform X1	LOC103702309	Phoenix dactylifera (Date palm)	integral component of membrane [GO:0016021]; alpha-L-arabinofuranosidase activity [GO:0046556]; L-arabinose metabolic process [GO:0046373]	L-arabinose metabolic process [GO:0046373]	integral component of membrane [GO:0016021]	alpha-L-arabinofuranosidase activity [GO:0046556]	GO:0016021; GO:0046373; GO:0046556
A0A199VNI4	A0A199VNI4_ANACO	Putative membrane-associated 30 kDa protein, chloroplastic	ACMD2_20512	Ananas comosus (Pineapple) (Ananas ananas)
A0A1S2XCC6	A0A1S2XCC6_CICAR	phosphoenolpyruvate carboxylase 2-like	LOC101500264	Cicer arietinum (Chickpea) (Garbanzo)	phosphoenolpyruvate carboxylase activity [GO:0008964]; carbon fixation [GO:0015977]; tricarboxylic acid cycle [GO:0006099]	carbon fixation [GO:0015977]; tricarboxylic acid cycle [GO:0006099]		phosphoenolpyruvate carboxylase activity [GO:0008964]	GO:0006099; GO:0008964; GO:0015977
A0A2G3BLR8	A0A2G3BLR8_CAPCH	Uncharacterized protein	BC332_23914	Capsicum chinense (Scotch bonnet) (Bonnet pepper)	oxidoreductase activity [GO:0016491]			oxidoreductase activity [GO:0016491]	GO:0016491
A0A161ZUK6	A0A161ZUK6_DAUCS	Uncharacterized protein	DCAR_021003	Daucus carota subsp. sativus (Carrot)	oxidoreductase activity [GO:0016491]			oxidoreductase activity [GO:0016491]	GO:0016491
A0A1Q3C2V7	A0A1Q3C2V7_CEPFO	RGP domain-containing protein	CFOL_v3_17999	Cephalotus follicularis (Albany pitcher plant)	intramolecular transferase activity [GO:0016866]; plant-type cell wall organization or biogenesis [GO:0071669]	plant-type cell wall organization or biogenesis [GO:0071669]		intramolecular transferase activity [GO:0016866]	GO:0016866; GO:0071669
A0A2G2W0F8	A0A2G2W0F8_CAPBA	Protein Ycf2	CQW23_22289	Capsicum baccatum (Peruvian pepper)	chloroplast [GO:0009507]; integral component of membrane [GO:0016021]; ATP binding [GO:0005524]; transmembrane transporter activity [GO:0022857]		chloroplast [GO:0009507]; integral component of membrane [GO:0016021]	ATP binding [GO:0005524]; transmembrane transporter activity [GO:0022857]	GO:0005524; GO:0009507; GO:0016021; GO:0022857
W1PFE4	W1PFE4_AMBTC	Uncharacterized protein	AMTR_s00017p00221160	Amborella trichopoda
A0A0E0E8E8	A0A0E0E8E8_9ORYZ	Uncharacterized protein		Oryza meridionalis	Golgi apparatus [GO:0005794]; integral component of membrane [GO:0016021]; carbohydrate binding [GO:0030246]; galactosyltransferase activity [GO:0008378]; GTP binding [GO:0005525]; GTPase activity [GO:0003924]; protein glycosylation [GO:0006486]	protein glycosylation [GO:0006486]	Golgi apparatus [GO:0005794]; integral component of membrane [GO:0016021]	carbohydrate binding [GO:0030246]; galactosyltransferase activity [GO:0008378]; GTPase activity [GO:0003924]; GTP binding [GO:0005525]	GO:0003924; GO:0005525; GO:0005794; GO:0006486; GO:0008378; GO:0016021; GO:0030246
A0A2H3XUC0	A0A2H3XUC0_PHODC	Deleted.
A0A068USW8	A0A068USW8_COFCA	Uncharacterized protein	GSCOC_T00033829001	Coffea canephora (Robusta coffee)	DNA binding [GO:0003677]; double-strand break repair via homologous recombination [GO:0000724]	double-strand break repair via homologous recombination [GO:0000724]		DNA binding [GO:0003677]	GO:0000724; GO:0003677
B3TLQ4	B3TLQ4_ELAGV	Cytochrome b5		Elaeis guineensis var. tenera (Oil palm)	integral component of membrane [GO:0016021]; heme binding [GO:0020037]; metal ion binding [GO:0046872]		integral component of membrane [GO:0016021]	heme binding [GO:0020037]; metal ion binding [GO:0046872]	GO:0016021; GO:0020037; GO:0046872
W9SXA5	W9SXA5_9ROSA	Beta-galactosidase (EC 3.2.1.23)	L484_008787	Morus notabilis	beta-galactosidase activity [GO:0004565]; carbohydrate binding [GO:0030246]; carbohydrate metabolic process [GO:0005975]	carbohydrate metabolic process [GO:0005975]		beta-galactosidase activity [GO:0004565]; carbohydrate binding [GO:0030246]	GO:0004565; GO:0005975; GO:0030246
A0A1S3U165	A0A1S3U165_VIGRR	uncharacterized protein LOC106760847	LOC106760847	Vigna radiata var. radiata (Mung bean) (Phaseolus aureus)	hydrolase activity [GO:0016787]			hydrolase activity [GO:0016787]	GO:0016787
V4SSF2	V4SSF2_9ROSI	Uncharacterized protein	CICLE_v10030984mg	Citrus clementina	integral component of membrane [GO:0016021]; FAD binding [GO:0071949]; oxidoreductase activity [GO:0016491]		integral component of membrane [GO:0016021]	FAD binding [GO:0071949]; oxidoreductase activity [GO:0016491]	GO:0016021; GO:0016491; GO:0071949
A0A2I0A9E6	A0A2I0A9E6_9ASPA	Bifunctional nitrilase/nitrile hydratase NIT4 (EC 3.5.5.1) (EC 3.5.5.4)	NIT4 AXF42_Ash014088	Apostasia shenzhenica	cyanoalanine nitrilase activity [GO:0047427]; nitrogen compound metabolic process [GO:0006807]	nitrogen compound metabolic process [GO:0006807]		cyanoalanine nitrilase activity [GO:0047427]	GO:0006807; GO:0047427
A0A2H3Z9M8	A0A2H3Z9M8_PHODC	4-alpha-glucanotransferase (EC 2.4.1.25) (Amylomaltase) (Disproportionating enzyme)	LOC103721718	Phoenix dactylifera (Date palm)	4-alpha-glucanotransferase activity [GO:0004134]; beta-maltose 4-alpha-glucanotransferase activity [GO:0102500]			4-alpha-glucanotransferase activity [GO:0004134]; beta-maltose 4-alpha-glucanotransferase activity [GO:0102500]	GO:0004134; GO:0102500
A0A0D2NXH3	A0A0D2NXH3_GOSRA	ATP synthase subunit d, mitochondrial	B456_006G232900	Gossypium raimondii (New World cotton)	mitochondrial proton-transporting ATP synthase complex, coupling factor F(o) [GO:0000276]; proton transmembrane transporter activity [GO:0015078]; ATP synthesis coupled proton transport [GO:0015986]	ATP synthesis coupled proton transport [GO:0015986]	mitochondrial proton-transporting ATP synthase complex, coupling factor F(o) [GO:0000276]	proton transmembrane transporter activity [GO:0015078]	GO:0000276; GO:0015078; GO:0015986
A0A2P5RR25	A0A2P5RR25_GOSBA	Uncharacterized protein	GOBAR_DD13816	Gossypium barbadense (Sea-island cotton) (Egyptian cotton)	mitochondrial proton-transporting ATP synthase complex, coupling factor F(o) [GO:0000276]; proton transmembrane transporter activity [GO:0015078]; ATP synthesis coupled proton transport [GO:0015986]	ATP synthesis coupled proton transport [GO:0015986]	mitochondrial proton-transporting ATP synthase complex, coupling factor F(o) [GO:0000276]	proton transmembrane transporter activity [GO:0015078]	GO:0000276; GO:0015078; GO:0015986
A0A059AQ22	A0A059AQ22_EUCGR	Peptidyl-prolyl cis-trans isomerase (PPIase) (EC 5.2.1.8)	EUGRSUZ_I01399	Eucalyptus grandis (Flooded gum)	peptidyl-prolyl cis-trans isomerase activity [GO:0003755]; protein folding [GO:0006457]	protein folding [GO:0006457]		peptidyl-prolyl cis-trans isomerase activity [GO:0003755]	GO:0003755; GO:0006457
A0A199UY02	A0A199UY02_ANACO	3-dehydrosphinganine reductase TSC10A	ACMD2_12706	Ananas comosus (Pineapple) (Ananas ananas)	oxidoreductase activity [GO:0016491]			oxidoreductase activity [GO:0016491]	GO:0016491
A0A0L9VFC5	A0A0L9VFC5_PHAAN	Uncharacterized protein	LR48_Vigan09g242000	Phaseolus angularis (Azuki bean) (Vigna angularis)	integral component of membrane [GO:0016021]		integral component of membrane [GO:0016021]		GO:0016021
A0A2H3X4E8	A0A2H3X4E8_PHODC	monosaccharide-sensing protein 2-like	LOC103697953	Phoenix dactylifera (Date palm)	integral component of membrane [GO:0016021]; transmembrane transporter activity [GO:0022857]		integral component of membrane [GO:0016021]	transmembrane transporter activity [GO:0022857]	GO:0016021; GO:0022857
M4E9J8	M4E9J8_BRARP	Uncharacterized protein		Brassica rapa subsp. pekinensis (Chinese cabbage) (Brassica pekinensis)
A0A2G9I0M7	A0A2G9I0M7_9LAMI	Uncharacterized protein	CDL12_03987 CDL12_08480	Handroanthus impetiginosus
A0A0J8EG48	A0A0J8EG48_BETVU	Peroxidase (EC 1.11.1.7)	BVRB_9g209040	Beta vulgaris subsp. vulgaris	extracellular region [GO:0005576]; heme binding [GO:0020037]; metal ion binding [GO:0046872]; peroxidase activity [GO:0004601]; hydrogen peroxide catabolic process [GO:0042744]; response to oxidative stress [GO:0006979]	hydrogen peroxide catabolic process [GO:0042744]; response to oxidative stress [GO:0006979]	extracellular region [GO:0005576]	heme binding [GO:0020037]; metal ion binding [GO:0046872]; peroxidase activity [GO:0004601]	GO:0004601; GO:0005576; GO:0006979; GO:0020037; GO:0042744; GO:0046872
A0A2H3ZWK6	A0A2H3ZWK6_PHODC	fatty-acid-binding protein 1	LOC103717652	Phoenix dactylifera (Date palm)	intramolecular lyase activity [GO:0016872]			intramolecular lyase activity [GO:0016872]	GO:0016872
A0A0E0DNR3	A0A0E0DNR3_9ORYZ	Glycylpeptide N-tetradecanoyltransferase (EC 2.3.1.97)		Oryza meridionalis	integral component of membrane [GO:0016021]; glycylpeptide N-tetradecanoyltransferase activity [GO:0004379]; magnesium ion transmembrane transporter activity [GO:0015095]; N-terminal protein myristoylation [GO:0006499]	N-terminal protein myristoylation [GO:0006499]	integral component of membrane [GO:0016021]	glycylpeptide N-tetradecanoyltransferase activity [GO:0004379]; magnesium ion transmembrane transporter activity [GO:0015095]	GO:0004379; GO:0006499; GO:0015095; GO:0016021
A0A2N9FK51	A0A2N9FK51_FAGSY	Peroxidase (EC 1.11.1.7)	FSB_LOCUS15312 FSB_LOCUS37383 FSB_LOCUS37386 FSB_LOCUS38831 FSB_LOCUS48618	Fagus sylvatica (Beechnut)	extracellular region [GO:0005576]; heme binding [GO:0020037]; metal ion binding [GO:0046872]; peroxidase activity [GO:0004601]; hydrogen peroxide catabolic process [GO:0042744]; response to oxidative stress [GO:0006979]	hydrogen peroxide catabolic process [GO:0042744]; response to oxidative stress [GO:0006979]	extracellular region [GO:0005576]	heme binding [GO:0020037]; metal ion binding [GO:0046872]; peroxidase activity [GO:0004601]	GO:0004601; GO:0005576; GO:0006979; GO:0020037; GO:0042744; GO:0046872
M1HA81	M1HA81_ELAGV	60S ribosomal protein L21	RPL21	Elaeis guineensis var. tenera (Oil palm)	ribosome [GO:0005840]; structural constituent of ribosome [GO:0003735]; translation [GO:0006412]	translation [GO:0006412]	ribosome [GO:0005840]	structural constituent of ribosome [GO:0003735]	GO:0003735; GO:0005840; GO:0006412
A0A251MYB7	A0A251MYB7_PRUPE	Uncharacterized protein	PRUPE_8G153200	Prunus persica (Peach) (Amygdalus persica)	extracellular region [GO:0005576]		extracellular region [GO:0005576]		GO:0005576
A0A1R3JKQ9	A0A1R3JKQ9_9ROSI	Zinc finger, RING-type	COLO4_15884	Corchorus olitorius
A0A1R3IDQ0	A0A1R3IDQ0_COCAP	Uncharacterized protein	CCACVL1_12825	Corchorus capsularis (Jute)	serine-type endopeptidase activity [GO:0004252]			serine-type endopeptidase activity [GO:0004252]	GO:0004252
A0A1D1YGW0	A0A1D1YGW0_9ARAE	V-type proton ATPase subunit C (Fragment)	VHA-C_3 g.114936	Anthurium amnicola	proton-transporting V-type ATPase, V1 domain [GO:0033180]; proton transmembrane transporter activity [GO:0015078]; ATP hydrolysis coupled proton transport [GO:0015991]	ATP hydrolysis coupled proton transport [GO:0015991]	proton-transporting V-type ATPase, V1 domain [GO:0033180]	proton transmembrane transporter activity [GO:0015078]	GO:0015078; GO:0015991; GO:0033180
A0A2H3XTD0	A0A2H3XTD0_PHODC	dihydropyrimidinase	LOC103706222	Phoenix dactylifera (Date palm)	cytoplasm [GO:0005737]; hydrolase activity, acting on carbon-nitrogen (but not peptide) bonds [GO:0016810]		cytoplasm [GO:0005737]	hydrolase activity, acting on carbon-nitrogen (but not peptide) bonds [GO:0016810]	GO:0005737; GO:0016810
A0A2P6Q7L7	A0A2P6Q7L7_ROSCH	Putative ribosomal protein S10	RchiOBHm_Chr5g0021671	Rosa chinensis (China rose)	ribosome [GO:0005840]; RNA binding [GO:0003723]; structural constituent of ribosome [GO:0003735]; translation [GO:0006412]	translation [GO:0006412]	ribosome [GO:0005840]	RNA binding [GO:0003723]; structural constituent of ribosome [GO:0003735]	GO:0003723; GO:0003735; GO:0005840; GO:0006412
A0A2H3ZYD6	A0A2H3ZYD6_PHODC	Deleted.
K3ZVU8	K3ZVU8_SETIT	Uncharacterized protein	101780607 SETIT_2G185100v2	Setaria italica (Foxtail millet) (Panicum italicum)
A0A2H3XXK4	A0A2H3XXK4_PHODC	Branched-chain-amino-acid aminotransferase (EC 2.6.1.42)	LOC103707528	Phoenix dactylifera (Date palm)	L-isoleucine transaminase activity [GO:0052656]; L-leucine transaminase activity [GO:0052654]; L-valine transaminase activity [GO:0052655]; branched-chain amino acid biosynthetic process [GO:0009082]	branched-chain amino acid biosynthetic process [GO:0009082]		L-isoleucine transaminase activity [GO:0052656]; L-leucine transaminase activity [GO:0052654]; L-valine transaminase activity [GO:0052655]	GO:0009082; GO:0052654; GO:0052655; GO:0052656
A0A1D6BEF8	A0A1D6BEF8_WHEAT	Deleted.
A0A1D5V717	A0A1D5V717_WHEAT	Deleted.
A0A0E0E4C9	A0A0E0E4C9_9ORYZ	Uncharacterized protein		Oryza meridionalis	chloroplast [GO:0009507]; mitochondrial proton-transporting ATP synthase complex [GO:0005753]; plasma membrane [GO:0005886]; cobalt ion binding [GO:0050897]; proton-transporting ATP synthase activity, rotational mechanism [GO:0046933]; zinc ion binding [GO:0008270]; ATP synthesis coupled proton transport [GO:0015986]	ATP synthesis coupled proton transport [GO:0015986]	chloroplast [GO:0009507]; mitochondrial proton-transporting ATP synthase complex [GO:0005753]; plasma membrane [GO:0005886]	cobalt ion binding [GO:0050897]; proton-transporting ATP synthase activity, rotational mechanism [GO:0046933]; zinc ion binding [GO:0008270]	GO:0005753; GO:0005886; GO:0008270; GO:0009507; GO:0015986; GO:0046933; GO:0050897
A0A2R6QSX3	A0A2R6QSX3_ACTCH	Tropinone reductase	CEY00_Acc14847	Actinidia chinensis var. chinensis
B3TLQ8	B3TLQ8_ELAGV	Ribosomal protein		Elaeis guineensis var. tenera (Oil palm)	large ribosomal subunit [GO:0015934]; RNA binding [GO:0003723]; structural constituent of ribosome [GO:0003735]; translation [GO:0006412]	translation [GO:0006412]	large ribosomal subunit [GO:0015934]	RNA binding [GO:0003723]; structural constituent of ribosome [GO:0003735]	GO:0003723; GO:0003735; GO:0006412; GO:0015934
A0A2P5WJU8	A0A2P5WJU8_GOSBA	Uncharacterized protein	GOBAR_AA29307	Gossypium barbadense (Sea-island cotton) (Egyptian cotton)	cell [GO:0005623]; electron transfer activity [GO:0009055]; prostaglandin-E synthase activity [GO:0050220]; protein disulfide oxidoreductase activity [GO:0015035]; cell redox homeostasis [GO:0045454]	cell redox homeostasis [GO:0045454]	cell [GO:0005623]	electron transfer activity [GO:0009055]; prostaglandin-E synthase activity [GO:0050220]; protein disulfide oxidoreductase activity [GO:0015035]	GO:0005623; GO:0009055; GO:0015035; GO:0045454; GO:0050220
A0A2H3ZB58	A0A2H3ZB58_PHODC	ABC transporter I family member 6, chloroplastic-like	LOC103722178	Phoenix dactylifera (Date palm)	ATP binding [GO:0005524]; ATPase activity [GO:0016887]			ATPase activity [GO:0016887]; ATP binding [GO:0005524]	GO:0005524; GO:0016887
A0A1D1YCG6	A0A1D1YCG6_9ARAE	Quinone oxidoreductase 1	qorA_3 g.67090	Anthurium amnicola	oxidoreductase activity [GO:0016491]			oxidoreductase activity [GO:0016491]	GO:0016491
A0A200QDX7	A0A200QDX7_9MAGN	Expansin/pollen allergen	BVC80_1611g9	Macleaya cordata
A0A1S3C6H3	A0A1S3C6H3_CUCME	protein TIC110, chloroplastic	LOC103497030	Cucumis melo (Muskmelon)	chloroplast [GO:0009507]		chloroplast [GO:0009507]		GO:0009507
A0A2H3YCF0	A0A2H3YCF0_PHODC	oryzain alpha chain-like	LOC103712059	Phoenix dactylifera (Date palm)	cysteine-type peptidase activity [GO:0008234]			cysteine-type peptidase activity [GO:0008234]	GO:0008234
A0A2H3YCF2	A0A2H3YCF2_PHODC	elicitor-responsive protein 3-like	LOC103712108	Phoenix dactylifera (Date palm)
A0A2H3YRA1	A0A2H3YRA1_PHODC	mannosylglycoprotein endo-beta-mannosidase isoform X1 (mannosylglycoprotein endo-beta-mannosidase isoform X2)	LOC103716435	Phoenix dactylifera (Date palm)	mannosylglycoprotein endo-beta-mannosidase activity [GO:0033947]; carbohydrate metabolic process [GO:0005975]	carbohydrate metabolic process [GO:0005975]		mannosylglycoprotein endo-beta-mannosidase activity [GO:0033947]	GO:0005975; GO:0033947
A0A161CD95	A0A161CD95_LUFAE	Polyubiquitin		Luffa aegyptiaca (Sponge gourd) (Luffa cylindrica)
R7WF04	R7WF04_AEGTA	Lectin-domain containing receptor kinase A4.3	F775_23393	Aegilops tauschii (Tausch's goatgrass) (Aegilops squarrosa)	integral component of membrane [GO:0016021]; ATP binding [GO:0005524]; carbohydrate binding [GO:0030246]; protein kinase activity [GO:0004672]		integral component of membrane [GO:0016021]	ATP binding [GO:0005524]; carbohydrate binding [GO:0030246]; protein kinase activity [GO:0004672]	GO:0004672; GO:0005524; GO:0016021; GO:0030246
A0A191VUL1	A0A191VUL1_9ROSI	ATP synthase subunit beta, chloroplastic (EC 7.1.2.2) (ATP synthase F1 sector subunit beta) (F-ATPase subunit beta)	atpB	Licania membranacea	chloroplast thylakoid membrane [GO:0009535]; proton-transporting ATP synthase complex, catalytic core F(1) [GO:0045261]; ATP binding [GO:0005524]; proton-transporting ATP synthase activity, rotational mechanism [GO:0046933]; ATP synthesis coupled proton transport [GO:0015986]	ATP synthesis coupled proton transport [GO:0015986]	chloroplast thylakoid membrane [GO:0009535]; proton-transporting ATP synthase complex, catalytic core F(1) [GO:0045261]	ATP binding [GO:0005524]; proton-transporting ATP synthase activity, rotational mechanism [GO:0046933]	GO:0005524; GO:0009535; GO:0015986; GO:0045261; GO:0046933
A0A251UMF5	A0A251UMF5_HELAN	Aconitate hydratase (Aconitase) (EC 4.2.1.3)	HannXRQ_Chr05g0134371	Helianthus annuus (Common sunflower)	4 iron, 4 sulfur cluster binding [GO:0051539]; aconitate hydratase activity [GO:0003994]			4 iron, 4 sulfur cluster binding [GO:0051539]; aconitate hydratase activity [GO:0003994]	GO:0003994; GO:0051539
A0A2H3XC23	A0A2H3XC23_PHODC	Aldehyde dehydrogenase	LOC103701342	Phoenix dactylifera (Date palm)	oxidoreductase activity, acting on the aldehyde or oxo group of donors, NAD or NADP as acceptor [GO:0016620]; cellular aldehyde metabolic process [GO:0006081]	cellular aldehyde metabolic process [GO:0006081]		oxidoreductase activity, acting on the aldehyde or oxo group of donors, NAD or NADP as acceptor [GO:0016620]	GO:0006081; GO:0016620
A0A2H3Y0B0	A0A2H3Y0B0_PHODC	Ubiquitin-fold modifier-conjugating enzyme 1	LOC103708386	Phoenix dactylifera (Date palm)
A0A1S2XKI0	A0A1S2XKI0_CICAR	protein TIC110, chloroplastic	LOC101513329	Cicer arietinum (Chickpea) (Garbanzo)	chloroplast [GO:0009507]; integral component of membrane [GO:0016021]		chloroplast [GO:0009507]; integral component of membrane [GO:0016021]		GO:0009507; GO:0016021
M4EUC3	M4EUC3_BRARP	Obg-like ATPase 1		Brassica rapa subsp. pekinensis (Chinese cabbage) (Brassica pekinensis)	cytoplasm [GO:0005737]; ATP binding [GO:0005524]; ATPase activity [GO:0016887]; GTP binding [GO:0005525]; ribosomal large subunit binding [GO:0043023]; ribosome binding [GO:0043022]		cytoplasm [GO:0005737]	ATPase activity [GO:0016887]; ATP binding [GO:0005524]; GTP binding [GO:0005525]; ribosomal large subunit binding [GO:0043023]; ribosome binding [GO:0043022]	GO:0005524; GO:0005525; GO:0005737; GO:0016887; GO:0043022; GO:0043023
J3LU81	J3LU81_ORYBR	Uncharacterized protein		Oryza brachyantha	ATP binding [GO:0005524]			ATP binding [GO:0005524]	GO:0005524
C6TAS8	C6TAS8_SOYBN	Uncharacterized protein		Glycine max (Soybean) (Glycine hispida)
A0A2I4DSL3	A0A2I4DSL3_JUGRE	uncharacterized protein LOC108983070 isoform X1	LOC108983070	Juglans regia (English walnut)
A0A0V0I9Q0	A0A0V0I9Q0_SOLCH	Serine/threonine-protein phosphatase (EC 3.1.3.16)		Solanum chacoense (Chaco potato)	phosphoprotein phosphatase activity [GO:0004721]			phosphoprotein phosphatase activity [GO:0004721]	GO:0004721
A0A1S3V537	A0A1S3V537_VIGRR	tripeptidyl-peptidase 2 isoform X1	LOC106771922	Vigna radiata var. radiata (Mung bean) (Phaseolus aureus)	serine-type endopeptidase activity [GO:0004252]; tripeptidyl-peptidase activity [GO:0008240]			serine-type endopeptidase activity [GO:0004252]; tripeptidyl-peptidase activity [GO:0008240]	GO:0004252; GO:0008240
A0A0D9UXS7	A0A0D9UXS7_9ORYZ	Uncharacterized protein		Leersia perrieri	catalytic activity [GO:0003824]; metal ion binding [GO:0046872]			catalytic activity [GO:0003824]; metal ion binding [GO:0046872]	GO:0003824; GO:0046872
A0A2R6PF76	A0A2R6PF76_ACTCH	40S ribosomal protein S15a	CEY00_Acc30239	Actinidia chinensis var. chinensis	ribosome [GO:0005840]; structural constituent of ribosome [GO:0003735]; translation [GO:0006412]	translation [GO:0006412]	ribosome [GO:0005840]	structural constituent of ribosome [GO:0003735]	GO:0003735; GO:0005840; GO:0006412
A0A0E0NYU4	A0A0E0NYU4_ORYRU	Uncharacterized protein		Oryza rufipogon (Brownbeard rice) (Asian wild rice)	catalytic activity [GO:0003824]			catalytic activity [GO:0003824]	GO:0003824
A0A2P1NRE1	A0A2P1NRE1_PARPY	GA2ox1	GA2ox1	Paris polyphylla var. yunnanensis	metal ion binding [GO:0046872]; oxidoreductase activity [GO:0016491]			metal ion binding [GO:0046872]; oxidoreductase activity [GO:0016491]	GO:0016491; GO:0046872
A0A2H3YK40	A0A2H3YK40_PHODC	probable splicing factor 3A subunit 1	LOC103714453	Phoenix dactylifera (Date palm)	RNA binding [GO:0003723]; RNA processing [GO:0006396]	RNA processing [GO:0006396]		RNA binding [GO:0003723]	GO:0003723; GO:0006396
A0A2H3XJ20	A0A2H3XJ20_PHODC	Eukaryotic translation initiation factor 3 subunit A (eIF3a) (Eukaryotic translation initiation factor 3 subunit 10)	LOC103703468	Phoenix dactylifera (Date palm)	eukaryotic 43S preinitiation complex [GO:0016282]; eukaryotic 48S preinitiation complex [GO:0033290]; eukaryotic translation initiation factor 3 complex [GO:0005852]; translation initiation factor activity [GO:0003743]; formation of cytoplasmic translation initiation complex [GO:0001732]	formation of cytoplasmic translation initiation complex [GO:0001732]	eukaryotic 43S preinitiation complex [GO:0016282]; eukaryotic 48S preinitiation complex [GO:0033290]; eukaryotic translation initiation factor 3 complex [GO:0005852]	translation initiation factor activity [GO:0003743]	GO:0001732; GO:0003743; GO:0005852; GO:0016282; GO:0033290
A0A1J3JUL7	A0A1J3JUL7_NOCCA	Uncharacterized protein (Fragment)	MP_TR20227_c1_g1_i1_g.57662	Noccaea caerulescens (Alpine penny-cress) (Thlaspi caerulescens)
A0A2H5N373	A0A2H5N373_CITUN	Uncharacterized protein	CUMW_012840	Citrus unshiu (Satsuma mandarin) (Citrus nobilis var. unshiu)
A0A0D9V8R2	A0A0D9V8R2_9ORYZ	Uncharacterized protein		Leersia perrieri	cytidylyltransferase activity [GO:0070567]			cytidylyltransferase activity [GO:0070567]	GO:0070567
C8ZJV3	C8ZJV3_9POAL	Malic enzyme (Fragment)	nadpme-III	Dactyloctenium aegyptium	malate dehydrogenase (decarboxylating) (NAD+) activity [GO:0004471]; metal ion binding [GO:0046872]; NAD binding [GO:0051287]			malate dehydrogenase (decarboxylating) (NAD+) activity [GO:0004471]; metal ion binding [GO:0046872]; NAD binding [GO:0051287]	GO:0004471; GO:0046872; GO:0051287
A0A2I0XC35	A0A2I0XC35_9ASPA	Peptide methionine sulfoxide reductase B3, chloroplastic	MSRB3 MA16_Dca003210	Dendrobium catenatum	peptide-methionine (R)-S-oxide reductase activity [GO:0033743]; protein repair [GO:0030091]; response to oxidative stress [GO:0006979]	protein repair [GO:0030091]; response to oxidative stress [GO:0006979]		peptide-methionine (R)-S-oxide reductase activity [GO:0033743]	GO:0006979; GO:0030091; GO:0033743
A0A2K2CJP5	A0A2K2CJP5_BRADI	Uncharacterized protein	BRADI_4g00330v3	Brachypodium distachyon (Purple false brome) (Trachynia distachya)	metal ion binding [GO:0046872]; oxidoreductase activity, acting on single donors with incorporation of molecular oxygen, incorporation of two atoms of oxygen [GO:0016702]			metal ion binding [GO:0046872]; oxidoreductase activity, acting on single donors with incorporation of molecular oxygen, incorporation of two atoms of oxygen [GO:0016702]	GO:0016702; GO:0046872
A0A2H3ZBC9	A0A2H3ZBC9_PHODC	acetyl-CoA acetyltransferase, cytosolic 1-like	LOC103722484	Phoenix dactylifera (Date palm)	transferase activity, transferring acyl groups other than amino-acyl groups [GO:0016747]			transferase activity, transferring acyl groups other than amino-acyl groups [GO:0016747]	GO:0016747
A0A1D6GF76	A0A1D6GF76_MAIZE	Cytochrome b-c1 complex subunit 7	100383274 ZEAMMB73_Zm00001d013041	Zea mays (Maize)	mitochondrial respiratory chain complex III [GO:0005750]; transferase activity, transferring acyl groups other than amino-acyl groups [GO:0016747]; aerobic respiration [GO:0009060]; fatty acid biosynthetic process [GO:0006633]; mitochondrial electron transport, ubiquinol to cytochrome c [GO:0006122]; mitochondrial respiratory chain complex III assembly [GO:0034551]	aerobic respiration [GO:0009060]; fatty acid biosynthetic process [GO:0006633]; mitochondrial electron transport, ubiquinol to cytochrome c [GO:0006122]; mitochondrial respiratory chain complex III assembly [GO:0034551]	mitochondrial respiratory chain complex III [GO:0005750]	transferase activity, transferring acyl groups other than amino-acyl groups [GO:0016747]	GO:0005750; GO:0006122; GO:0006633; GO:0009060; GO:0016747; GO:0034551
A0A2G5D629	A0A2G5D629_AQUCA	Uncharacterized protein	AQUCO_02700266v1	Aquilegia coerulea (Rocky mountain columbine)	cytoplasm [GO:0005737]; diaminopimelate epimerase activity [GO:0008837]; lysine biosynthetic process via diaminopimelate [GO:0009089]	lysine biosynthetic process via diaminopimelate [GO:0009089]	cytoplasm [GO:0005737]	diaminopimelate epimerase activity [GO:0008837]	GO:0005737; GO:0008837; GO:0009089
A0A2H3WXT5	A0A2H3WXT5_PHODC	probable carboxylesterase 12	LOC103695696	Phoenix dactylifera (Date palm)	hydrolase activity [GO:0016787]			hydrolase activity [GO:0016787]	GO:0016787
M4EPP3	M4EPP3_BRARP	Uncharacterized protein		Brassica rapa subsp. pekinensis (Chinese cabbage) (Brassica pekinensis)	endoplasmic reticulum [GO:0005783]; Golgi apparatus [GO:0005794]; nucleosome [GO:0000786]; nucleus [GO:0005634]; calcium ion binding [GO:0005509]; DNA binding [GO:0003677]; GTP binding [GO:0005525]; protein heterodimerization activity [GO:0046982]; unfolded protein binding [GO:0051082]; intracellular protein transport [GO:0006886]; protein folding [GO:0006457]; vesicle-mediated transport [GO:0016…	intracellular protein transport [GO:0006886]; protein folding [GO:0006457]; vesicle-mediated transport [GO:0016192]	endoplasmic reticulum [GO:0005783]; Golgi apparatus [GO:0005794]; nucleosome [GO:0000786]; nucleus [GO:0005634]	calcium ion binding [GO:0005509]; DNA binding [GO:0003677]; GTP binding [GO:0005525]; protein heterodimerization activity [GO:0046982]; unfolded protein binding [GO:0051082]	GO:0000786; GO:0003677; GO:0005509; GO:0005525; GO:0005634; GO:0005783; GO:0005794; GO:0006457; GO:0006886; GO:0016192; GO:0046982; GO:0051082
M5XTR8	M5XTR8_PRUPE	Glutathione peroxidase	PRUPE_1G395200 PRUPE_ppa010584mg	Prunus persica (Peach) (Amygdalus persica)	glutathione peroxidase activity [GO:0004602]; response to oxidative stress [GO:0006979]	response to oxidative stress [GO:0006979]		glutathione peroxidase activity [GO:0004602]	GO:0004602; GO:0006979
A0A0R0GCN6	A0A0R0GCN6_SOYBN	Uncharacterized protein	GLYMA_14G111000	Glycine max (Soybean) (Glycine hispida)	catalytic activity [GO:0003824]; metal ion binding [GO:0046872]			catalytic activity [GO:0003824]; metal ion binding [GO:0046872]	GO:0003824; GO:0046872
A0A2H3YUI9	A0A2H3YUI9_PHODC	cyclic phosphodiesterase-like	LOC103717203	Phoenix dactylifera (Date palm)	cyclic-nucleotide phosphodiesterase activity [GO:0004112]			cyclic-nucleotide phosphodiesterase activity [GO:0004112]	GO:0004112
A0A1R3L5Z4	A0A1R3L5Z4_ASPOF	Uncharacterized protein	A4U43_UnF8560	Asparagus officinalis (Garden asparagus)
A0A2G5CZV4	A0A2G5CZV4_AQUCA	Uncharacterized protein	AQUCO_03200037v1	Aquilegia coerulea (Rocky mountain columbine)	thiosulfate sulfurtransferase activity [GO:0004792]			thiosulfate sulfurtransferase activity [GO:0004792]	GO:0004792
A0A2I0A1X3	A0A2I0A1X3_9ASPA	Annexin	ANN1 AXF42_Ash004077	Apostasia shenzhenica	calcium ion binding [GO:0005509]; calcium-dependent phospholipid binding [GO:0005544]			calcium-dependent phospholipid binding [GO:0005544]; calcium ion binding [GO:0005509]	GO:0005509; GO:0005544
A5I8L4	A5I8L4_HEVBR	ACC oxidase 1	aco1	Hevea brasiliensis (Para rubber tree) (Siphonia brasiliensis)	metal ion binding [GO:0046872]; oxidoreductase activity [GO:0016491]			metal ion binding [GO:0046872]; oxidoreductase activity [GO:0016491]	GO:0016491; GO:0046872
B9SET3	B9SET3_RICCO	Phospholipase D (EC 3.1.4.4)	RCOM_0224120	Ricinus communis (Castor bean)	membrane [GO:0016020]; calcium ion binding [GO:0005509]; N-acylphosphatidylethanolamine-specific phospholipase D activity [GO:0070290]; phospholipase D activity [GO:0004630]; lipid catabolic process [GO:0016042]; phosphatidylcholine metabolic process [GO:0046470]	lipid catabolic process [GO:0016042]; phosphatidylcholine metabolic process [GO:0046470]	membrane [GO:0016020]	calcium ion binding [GO:0005509]; N-acylphosphatidylethanolamine-specific phospholipase D activity [GO:0070290]; phospholipase D activity [GO:0004630]	GO:0004630; GO:0005509; GO:0016020; GO:0016042; GO:0046470; GO:0070290
A0A2H5PG30	A0A2H5PG30_CITUN	Uncharacterized protein	CUMW_133320	Citrus unshiu (Satsuma mandarin) (Citrus nobilis var. unshiu)	ribosome [GO:0005840]; rRNA binding [GO:0019843]; structural constituent of ribosome [GO:0003735]; translation [GO:0006412]	translation [GO:0006412]	ribosome [GO:0005840]	rRNA binding [GO:0019843]; structural constituent of ribosome [GO:0003735]	GO:0003735; GO:0005840; GO:0006412; GO:0019843
A0A0E0M4M1	A0A0E0M4M1_ORYPU	Uncharacterized protein		Oryza punctata (Red rice)	cysteine-type peptidase activity [GO:0008234]			cysteine-type peptidase activity [GO:0008234]	GO:0008234
Q75NB3	Q75NB3_DIACA	Cysteine proteinase	DC-CP2	Dianthus caryophyllus (Carnation) (Clove pink)	cysteine-type peptidase activity [GO:0008234]			cysteine-type peptidase activity [GO:0008234]	GO:0008234
Q52ZE2	Q52ZE2_9MAGN	ATP synthase subunit beta (EC 7.1.2.2) (Fragment)	atpB	Banksia aemula	chloroplast [GO:0009507]; proton-transporting ATP synthase complex, catalytic core F(1) [GO:0045261]; ATP binding [GO:0005524]; proton-transporting ATP synthase activity, rotational mechanism [GO:0046933]; ATP synthesis coupled proton transport [GO:0015986]	ATP synthesis coupled proton transport [GO:0015986]	chloroplast [GO:0009507]; proton-transporting ATP synthase complex, catalytic core F(1) [GO:0045261]	ATP binding [GO:0005524]; proton-transporting ATP synthase activity, rotational mechanism [GO:0046933]	GO:0005524; GO:0009507; GO:0015986; GO:0045261; GO:0046933
B3TM05	B3TM05_ELAGV	Aluminum-induced protein		Elaeis guineensis var. tenera (Oil palm)
A0A2H3ZE47	A0A2H3ZE47_PHODC	sorbitol dehydrogenase-like	LOC103723344	Phoenix dactylifera (Date palm)	oxidoreductase activity [GO:0016491]; zinc ion binding [GO:0008270]			oxidoreductase activity [GO:0016491]; zinc ion binding [GO:0008270]	GO:0008270; GO:0016491
M0TDE6	M0TDE6_MUSAM	Uncharacterized protein	103991042	Musa acuminata subsp. malaccensis (Wild banana) (Musa malaccensis)	mitochondrial outer membrane [GO:0005741]; voltage-gated anion channel activity [GO:0008308]		mitochondrial outer membrane [GO:0005741]	voltage-gated anion channel activity [GO:0008308]	GO:0005741; GO:0008308
A0A1E5VPX6	A0A1E5VPX6_9POAL	Glutathione S-transferase F11	BAE44_0011787	Dichanthelium oligosanthes	transferase activity [GO:0016740]			transferase activity [GO:0016740]	GO:0016740
A0A2H3Z411	A0A2H3Z411_PHODC	Ferredoxin	LOC103720245	Phoenix dactylifera (Date palm)	chloroplast [GO:0009507]; 2 iron, 2 sulfur cluster binding [GO:0051537]; electron transfer activity [GO:0009055]; metal ion binding [GO:0046872]		chloroplast [GO:0009507]	2 iron, 2 sulfur cluster binding [GO:0051537]; electron transfer activity [GO:0009055]; metal ion binding [GO:0046872]	GO:0009055; GO:0009507; GO:0046872; GO:0051537
Q52PH2	Q52PH2_EUPCH	Catalase (EC 1.11.1.6)		Euphorbia characias (Albanian spurge)	catalase activity [GO:0004096]; heme binding [GO:0020037]; metal ion binding [GO:0046872]; hydrogen peroxide catabolic process [GO:0042744]; response to oxidative stress [GO:0006979]	hydrogen peroxide catabolic process [GO:0042744]; response to oxidative stress [GO:0006979]		catalase activity [GO:0004096]; heme binding [GO:0020037]; metal ion binding [GO:0046872]	GO:0004096; GO:0006979; GO:0020037; GO:0042744; GO:0046872
A0A2H3Y9N7	A0A2H3Y9N7_PHODC	far upstream element-binding protein 2-like	LOC103711189	Phoenix dactylifera (Date palm)	RNA binding [GO:0003723]			RNA binding [GO:0003723]	GO:0003723
M8C7G4	M8C7G4_AEGTA	Cell division cycle-like protein	F775_11694	Aegilops tauschii (Tausch's goatgrass) (Aegilops squarrosa)	ribosome [GO:0005840]; ATP binding [GO:0005524]; structural constituent of ribosome [GO:0003735]; cell division [GO:0051301]; translation [GO:0006412]	cell division [GO:0051301]; translation [GO:0006412]	ribosome [GO:0005840]	ATP binding [GO:0005524]; structural constituent of ribosome [GO:0003735]	GO:0003735; GO:0005524; GO:0005840; GO:0006412; GO:0051301
A0A2H3ZG82	A0A2H3ZG82_PHODC	uncharacterized protein LOC103723747	LOC103723747	Phoenix dactylifera (Date palm)	aspartate-semialdehyde dehydrogenase activity [GO:0004073]; NAD binding [GO:0051287]; NADP binding [GO:0050661]; protein dimerization activity [GO:0046983]; isoleucine biosynthetic process [GO:0009097]; lysine biosynthetic process via diaminopimelate [GO:0009089]; methionine biosynthetic process [GO:0009086]; threonine biosynthetic process [GO:0009088]	isoleucine biosynthetic process [GO:0009097]; lysine biosynthetic process via diaminopimelate [GO:0009089]; methionine biosynthetic process [GO:0009086]; threonine biosynthetic process [GO:0009088]		aspartate-semialdehyde dehydrogenase activity [GO:0004073]; NAD binding [GO:0051287]; NADP binding [GO:0050661]; protein dimerization activity [GO:0046983]	GO:0004073; GO:0009086; GO:0009088; GO:0009089; GO:0009097; GO:0046983; GO:0050661; GO:0051287
A0A059C209	A0A059C209_EUCGR	Uncharacterized protein	EUGRSUZ_E00760	Eucalyptus grandis (Flooded gum)	integral component of membrane [GO:0016021]; heme binding [GO:0020037]; peroxidase activity [GO:0004601]; response to oxidative stress [GO:0006979]	response to oxidative stress [GO:0006979]	integral component of membrane [GO:0016021]	heme binding [GO:0020037]; peroxidase activity [GO:0004601]	GO:0004601; GO:0006979; GO:0016021; GO:0020037
A0A2N9EV91	A0A2N9EV91_FAGSY	Uncharacterized protein	FSB_LOCUS6453	Fagus sylvatica (Beechnut)	translation initiation factor activity [GO:0003743]			translation initiation factor activity [GO:0003743]	GO:0003743
A0A2H3WZ45	A0A2H3WZ45_PHODC	T-complex protein 1 subunit delta	LOC103696115	Phoenix dactylifera (Date palm)	cytoplasm [GO:0005737]; ATP binding [GO:0005524]; unfolded protein binding [GO:0051082]; protein folding [GO:0006457]	protein folding [GO:0006457]	cytoplasm [GO:0005737]	ATP binding [GO:0005524]; unfolded protein binding [GO:0051082]	GO:0005524; GO:0005737; GO:0006457; GO:0051082
I1IIU2	I1IIU2_BRADI	Uncharacterized protein	100824121 BRADI_4g08550v3	Brachypodium distachyon (Purple false brome) (Trachynia distachya)	NADH dehydrogenase activity [GO:0003954]; ubiquinone-6 biosynthetic process [GO:1901006]	ubiquinone-6 biosynthetic process [GO:1901006]		NADH dehydrogenase activity [GO:0003954]	GO:0003954; GO:1901006
G8FGK4	G8FGK4_ELAGV	Hydroxyproline rich glycoprotein (Fragment)	HPG	Elaeis guineensis var. tenera (Oil palm)
A0A0K9RSE1	A0A0K9RSE1_SPIOL	Uncharacterized protein (Fragment)	SOVF_040820	Spinacia oleracea (Spinach)	catalytic activity [GO:0003824]; metal ion binding [GO:0046872]; proteolysis [GO:0006508]	proteolysis [GO:0006508]		catalytic activity [GO:0003824]; metal ion binding [GO:0046872]	GO:0003824; GO:0006508; GO:0046872
A0A0D9Y0J4	A0A0D9Y0J4_9ORYZ	Uncharacterized protein		Leersia perrieri	large ribosomal subunit [GO:0015934]; RNA binding [GO:0003723]; structural constituent of ribosome [GO:0003735]; translation [GO:0006412]	translation [GO:0006412]	large ribosomal subunit [GO:0015934]	RNA binding [GO:0003723]; structural constituent of ribosome [GO:0003735]	GO:0003723; GO:0003735; GO:0006412; GO:0015934
A0A2H3XAJ4	A0A2H3XAJ4_PHODC	subtilisin-like protease SBT1.7	LOC103700809	Phoenix dactylifera (Date palm)	serine-type endopeptidase activity [GO:0004252]			serine-type endopeptidase activity [GO:0004252]	GO:0004252
W1PPB6	W1PPB6_AMBTC	Uncharacterized protein	AMTR_s00029p00197600	Amborella trichopoda	extracellular region [GO:0005576]		extracellular region [GO:0005576]		GO:0005576
A0A2P5DPZ4	A0A2P5DPZ4_PARAD	S-crystallin	PanWU01x14_043410	Parasponia andersonii (Sponia andersonii)
A0A2I0VR13	A0A2I0VR13_9ASPA	Soluble inorganic pyrophosphatase 1, chloroplastic	PPA1 MA16_Dca009152	Dendrobium catenatum	cytoplasm [GO:0005737]; inorganic diphosphatase activity [GO:0004427]; magnesium ion binding [GO:0000287]; phosphate-containing compound metabolic process [GO:0006796]	phosphate-containing compound metabolic process [GO:0006796]	cytoplasm [GO:0005737]	inorganic diphosphatase activity [GO:0004427]; magnesium ion binding [GO:0000287]	GO:0000287; GO:0004427; GO:0005737; GO:0006796
A0A2K2C585	A0A2K2C585_POPTR	Deleted.
A0A1R3J523	A0A1R3J523_9ROSI	Transthyretin/hydroxyisourate hydrolase	COLO4_19510	Corchorus olitorius	ATP binding [GO:0005524]; hydroxyisourate hydrolase activity [GO:0033971]; protein kinase activity [GO:0004672]; purine nucleobase metabolic process [GO:0006144]	purine nucleobase metabolic process [GO:0006144]		ATP binding [GO:0005524]; hydroxyisourate hydrolase activity [GO:0033971]; protein kinase activity [GO:0004672]	GO:0004672; GO:0005524; GO:0006144; GO:0033971
A0A2P5D4I0	A0A2P5D4I0_PARAD	Tetratricopeptide-like helical domain containing protein	PanWU01x14_097080	Parasponia andersonii (Sponia andersonii)
A0A068TZD8	A0A068TZD8_COFCA	Uncharacterized protein	GSCOC_T00036484001	Coffea canephora (Robusta coffee)
[truncated: 401 more rows]

## Sheet: Buffer B
Uniprot ID used for gene ontology annotation - Buffer B
[truncated: 1,640 more rows]

## Sheet: Buffer C
Uniprot ID used for gene ontology annotation - Buffer C
[truncated: 1,535 more rows]

## Sheet: Buffer D
Uniprot ID used for gene ontology annotation - Buffer D
[truncated: 1,586 more rows]
